# Supplementary material for: Metabolite profiling of chickpea (Cicer arietinum) in response to necrotrophic fungus Ascochyta rabiei
Source: Front Plant Sci. 2024 Aug 13;15:1427688. doi: 10.3389/fpls.2024.1427688 (PMC11347347; doi:10.3389/fpls.2024.1427688)
Supplement: Supplementary file 1 [file Table1.xlsx]

## Sheet: Sheet1
Supplementary Table 1. ANOVA of the disease reponse to A. rabiei isolate TR9571
	Df	Sum of squares	Mean square	F value	Pr(>F)
replication	3	0.666	0.222	0.6804	0.5776
genotype	1	46.204	46.204	141.645	0.000000004838 ***
time	2	0.381	0.191	0.5847	0.5695
genotype:ftime	2	0.604	0.302	0.9264	0.4175
Residuals	15	4.893	0.326
Signif. codes: 0 ‘***’ 0.001 ‘**’ 0.01 ‘*’ 0.05 ‘.’ 0.1 ‘ ’ 1
