# Supplementary material for: Metabolite profiling of chickpea (Cicer arietinum) in response to necrotrophic fungus Ascochyta rabiei
Source: Front Plant Sci. 2024 Aug 13;15:1427688. doi: 10.3389/fpls.2024.1427688 (PMC11347347; doi:10.3389/fpls.2024.1427688)
Supplement: Supplementary file 2 [file Table2.xlsx]

## Sheet: Negative ESI
SupplementaryTable 2A. Mass abundance of all metabolites (identified in negative ESI mode) identified in 48 samples representing 12 groups
Genotype	Treatment	Time	Compound	Glyoxylic acid	Methyl acetate	Glycolic acid	Isocrotonic acid	Pyruvic acid	Isobutyric acid	L-Lactic acid	Phosphate	1-Aminocyclopropanecarboxylic acid	2-Ketobutyric acid	Malonic acid	L-Serine	Glyceric acid	Pyrocatechol	2-Furoic acid	Uracil	L-Proline	Maleic acid	Levulinic acid	L-Valine	Succinic acid	2-Hydroxyvaleric acid	L-Threonine	Phenylacetaldehyde	Benzoic acid	Nicotinic acid	Pyroglutamic acid	Itaconic acid	3-Methyl-2-oxovaleric acid	L-Leucine	Glutaric acid	L-Asparagine	6-Hydroxyhexanoic acid	2-Heptanethiol	L-Aspartic acid	Malic acid	Adenine	Threonic acid	Phenylacetic acid	Salicylic acid	4-Acetamidobutanoic acid	Oxoglutaric acid	Coumarin	Adipic acid	Glutamine	L-Glutamic acid
			KEGG Name	C00048	C17530	C00160	NA	C00022	C02632	C00186	NA	C01234	C00109	C00383	C00065	C00258	C00090	C01546	C00106	C00148	C01384	NA	C00183	C00042	NA	C00188	C00601	C00180	C00253	C01879	C00490	C03465	C00123	C00489	C00152	C06103	NA	C00049	C00149	C00147	NA	C07086	C00805	C02946	C00026	C05851	C06104	C00064	C00025
G2	Control	48h	Kyabra-Control-48h	95199	123.841	3492.9	221.477	95522.8	559.967	4754.44	3106.45	51.0598	1048.34	82.4927	305.233	701.459	4.71316	350.897	61.371	105.015	6168.98	53.5069	1002.1	4382.05	20.7011	361.453	367.139	27.5717	53.4572	605.517	1291.4	327.264	1177.33	416.094	11553.4	31.1471	76.7638	1801.3	95130.4	131.435	9338.23	3.8495	411.127	178.148	7603.94	4.85781	23.0833	616.752	3102.98
G1	Control	48h	CICA1841-Control-48h	94933.8	101.511	4413.51	206.364	95289.6	216.551	5521.89	2677.64	38.9809	948.714	82.7571	224.656	230.682	2.00673	429.676	135.948	53.5977	6145.85	64.8564	980.563	3800.08	20.628	241.784	334.889	9.04436	54.9404	563.142	1351.63	251.713	1169.55	382.935	14618.6	25.6208	58.8426	2073.42	94846.5	92.5708	10100.8	3.66561	293.182	202.709	8126.71	11.839	20.3658	492.751	3214.19
G1	Infect	48h	CICA1841-Infect-48h	97845	131.712	5858.55	218.739	98281.3	206.498	6803.25	2672.05	36.6913	911.594	104.832	131.235	532.879	2.01509	356.104	114.746	48.998	6411.24	88.7671	852.077	4846.56	17.5941	206.593	276.306	23.0597	35.2011	891.119	917.517	215.95	855.327	427.169	13946.4	22.6167	54.9149	2201.81	97769.4	104.992	11258.1	2.96076	248.862	126.77	8365.09	5.58708	12.3687	513.178	3071.31
G2	Control	96h	Kyabra-Control-96h	91216.8	101.015	3040.81	191.821	91493.7	177.386	5154.18	2506.16	52.2243	946.166	62.3466	278.797	351.15	2.62432	322.486	121.116	118.4	5756.2	41.7041	1076.43	4099.67	21.9063	323.52	334.031	31.6495	23.5712	464.553	1159.51	252.325	1574.88	404.038	8699.11	29.5613	80.5472	1080.78	91160.5	221.142	9191.35	2.74288	369.47	381.711	5809.1	14.4859	26.151	520.478	2639.12
G1	Control	24h	CICA1841-Control-24h	82402.5	140.619	5544.21	241.402	82903.7	290.373	6431.4	2149.28	27.7352	1166.48	129.956	200.263	531.5	2.23421	471.628	71.2222	112.212	5680.07	136.618	946.599	5613.29	23.76	247.675	453.677	4.9237	48.537	1189.73	1660.32	346.822	1070.77	369.346	10479.2	27.2618	61.8954	2416.89	82340.6	29.6049	10914.5	2.40829	365.595	62.3198	9164.39	4.4235	21.3747	639.387	5269.34
G2	Infect	24h	Kyabra-Infect-24h	103617	176.423	5645.9	249.881	104028	340.018	6753.92	1536.7	25.2406	1164.67	111.721	183.977	557.994	1.95783	424.002	52.7851	72.2553	6779.54	88.0393	450.029	7149.89	16.2598	168.709	294.115	0.593052	52.0353	1142.59	1759.51	367.083	477.796	444.722	10288.1	24.9988	38.9557	1985.32	103546	22.6765	10202.5	3.19438	458.307	43.8269	7542.86	1.84236	13.8074	449.112	3375.41
G2	Infect	48h	Kyabra-Infect-48h	65194	88.4506	3374.03	224.371	65505.2	363.314	4454.58	2544.3	50.7481	1100.59	74.9202	224.626	434.806	6.27955	400.483	242.411	177.654	4244.17	67.7032	1210.69	3786.54	21.9084	370.122	332.76	79.2374	45.3167	533.669	1281.35	338.037	2059.42	450.406	9759.44	25.8399	78.6199	1578.89	65138.9	174.011	8430.51	2.11449	262.667	508.97	7552.03	6.24656	24.7487	438.208	2656.56
G1	Infect	96h	CICA1841-Infect-96h	89936.9	86.696	3304.45	163.707	90296.6	164.286	4449.26	1822.26	35.0925	655.048	47.3604	216.278	234.061	1.07051	272.941	106.445	30.8379	776.217	74.3609	700.922	3382.67	20.4495	173.556	387.294	43.9817	23.8838	453.816	918.151	203.809	821.747	276.967	7663.52	24.3091	51.5674	1051.6	89879.2	145.298	7722.25	2.88879	242.997	275.622	5914.74	19.8317	14.4715	553.344	2676.32
G1	Infect	24h	CICA1841-Infect-24h	80734.2	116.697	5080.3	244.533	81235	227.64	5914.49	2557.93	24.4055	1354.32	133.929	158.573	545.306	4.42679	478.261	120.656	32.7919	5511.01	122.982	626.907	5339	24.7742	161.72	383.644	1.49724	42.3003	986.263	1840.9	302.025	808.951	442.089	8812.25	23.7963	47.9215	2052.65	80661.6	16.1611	10151.9	2.91974	270.859	65.718	8568.27	5.77773	13.5569	571.9	2625.08
G1	Control	96h	CICA1841-Control-96h	94276.5	97.5861	4513.66	195.576	94596	163.516	5652.72	1819.73	33.8325	694.719	43.869	175.789	289.593	1.80235	306.741	120.173	19.5104	6250.4	86.2726	658.603	4039.12	19.1751	190.569	363.559	6.39887	30.0359	354.052	988.384	171.257	820.136	362.646	9699.8	26.5868	48.4963	1142.89	94216.3	139.083	8314.54	3.47954	301.132	256.212	6260.39	11.9437	17.8167	453.045	2464.16
G2	Control	24h	Kyabra-Control-24h	86876.7	148.627	4588.14	318.167	87377.3	320.321	5531.5	1596.9	39.8324	1230.85	141.225	221.01	523.307	2.987	413.661	57.5828	93.4624	5633.46	75.8662	655.246	6084.78	18.4414	224.386	380.588	6.71655	46.2209	1206.86	1644.49	423.745	932.991	541.835	10999.8	32.9912	56.2715	2225.48	86803.4	61.7695	9305.84	4.48734	877.527	112.541	7727.65	1.91943	27.4157	408.373	3334.99
G2	Infect	96h	Kyabra-Infect-96h	36841.9	46.8474	1170.16	137.263	37118	187.868	2471.23	675.465	46.1715	783.794	18.4122	103.935	88.3298	19.4791	309.494	56.6153	49.68	2393.69	36.3487	416.908	2096.82	23.5926	211.212	171.77	54.8135	49.7244	145.195	699.196	159.173	912.596	278.88	5025.81	12.0293	52.606	649	36814.5	61.9495	3653.36	27.4	71.5869	208.264	4957.63	40.2926	13.6097	350.952	1789.03
G1	Control	96h	CICA1841-Control-96h	75675.8	59.436	2979.75	189.101	76097	230.947	4003.98	2067.84	50.2059	911.992	62.5722	217.191	162.654	1.81173	272.819	58.2106	93.5363	4905.67	61.4157	813.805	2624.99	39.0173	279.366	398.576	19.1118	32.6131	266.917	878.512	236.787	1438.14	309.058	10653.1	29.7047	97.0461	1304.73	75611.9	144.955	8226.39	3.58811	377.384	345.285	5868.14	16.5682	17.8046	482.385	2482.7
G2	Control	24h	Kyabra-Control-24h	95600.9	167.722	5526.77	210.534	96084.2	318.985	6691.35	1307.68	33.8033	1092.81	136.436	143.703	479.192	3.27925	367.091	71.672	27.3728	5577.76	83.6814	574.432	7102.92	25.7961	204.366	319.114	10.196	59.6087	1093.1	1508.16	409.298	475.983	415.115	12056.3	28.2759	37.3255	2248.68	95534.8	35.8432	9570.16	2.09076	225.409	84.8605	7663.01	1.24257	29.25	421.313	4016.03
G2	Infect	24h	Kyabra-Infect-24h	92910.9	160.593	5552.14	251.779	93493.8	344.034	6610.24	1166.57	22.1293	1138.18	106.634	170.67	431.913	2.61618	419.379	51.4458	68.955	6298	91.1343	452.292	6684.99	18.0987	178.481	354.464	12.4423	43.2586	1126	1842.02	375.497	556.398	411.96	8723.83	31.8318	34.9415	1887.81	92844.2	30.4278	10024.4	2.95021	175.701	102.685	7539.78	2.48115	17.2985	414.529	3347.48
G1	Infect	48h	CICA1841-Infect-48h	81747.9	96.2112	4495.42	202.942	82080.4	204.34	5368.33	1428.69	35.5262	936.468	63.0692	171.097	413.675	1.82904	390.25	222.719	81.5582	5513.87	68.2626	740.191	4289.05	15.8809	228.61	356.863	35.996	26.4272	469.395	1249.19	228.575	1046.51	419.369	9662.65	18.4483	71.9845	1572.85	81679.3	128.319	9457.61	2.71681	252.782	275.005	7592.71	11.0061	13.9101	503.327	2300.3
G1	Control	48h	CICA1841-Control-48h	83422.9	131.983	4627.35	180.114	83780.3	202.3	5913.02	1648.01	29.2859	1028.76	61.3517	162.079	516.39	2.08651	375.556	297.582	44.6118	5544.99	88.3855	806.462	5574.7	15.0916	204.136	375.207	1.95423	35.6304	811.69	1286.12	269.961	1173.26	396.564	11370.3	23.4323	80.5172	1689.76	83362.3	215.429	9176.58	2.35862	503.409	202.61	7825.33	10.9824	18.1367	541.525	2499.49
G2	Infect	48h	Kyabra-Infect-48h	58860.5	92.7706	2719.08	179.759	59087.7	301.879	3804.37	1656.96	44.3181	904.495	36.6092	136.909	349.976	16.1502	351.716	91.0982	86.1507	3909.23	68.0724	526.194	3849.37	18.5665	212.038	231.006	77.8642	20.6724	419.933	1124.79	254.671	888.157	353.754	7848.67	15.7229	53.9425	1273.03	58811.6	123.962	6965.12	2.7976	171.981	205.274	7131.8	6.64185	7.39463	314.496	2561.28
G1	Infect	96h	CICA1841-Infect-96h	69446.2	52.1504	2722.76	148.251	69816.4	124.493	4700.61	1279.93	63.6544	906.589	45.8132	214.084	183.859	2.68015	261.653	77.747	93.2991	4354.72	44.4372	663.392	2277.76	30.92	254.311	294.839	109.587	25.4145	255.086	867.856	174.566	1082.73	304.418	7445.79	21.9861	67.8528	1055.64	69398.3	124.191	6467.19	2.89648	326.717	189.17	4711.15	26.3967	16.1443	426.349	2232.01
G1	Control	24h	CICA1841-Control-24h	87308.5	120.448	6389.62	247.138	87823	289.421	7264.72	1377.36	19.2411	1276.74	84.2943	149.357	600.537	1.94251	504.643	25.9852	47.734	5917.14	82.9691	394.436	5640.01	20.1763	102.007	347.653	0.844222	40.5207	1127.17	1878.47	288.311	464.715	406.849	7896.72	19.3672	28.5286	1629.15	87268.2	11.5794	10812.4	1.9046	493.287	6.54458	7618.5	4.35078	20.5871	448.072	3185.43
G2	Control	96h	Kyabra-Control-96h	83839.8	95.3413	2667.84	168.38	84197.4	316.823	4504.71	1814.73	50.1672	759.763	36.227	277.388	262.183	3.86362	297.394	77.8923	71.4048	5239.07	44.1613	791.375	4175.2	20.3028	268.18	322.398	27.2462	26.5244	379.554	1000.69	275.092	1371.74	369.448	8181.9	25.8908	87.9106	1144.7	83787.7	172.144	7196.58	4.08277	844.207	272.266	5390.63	10.1169	21.4375	418.271	2894.46
G1	Infect	24h	CICA1841-Infect-24h	77957.1	139.806	5081.88	228.171	78443.5	282.923	5854.94	862.64	25.5287	1242.81	120.565	100.417	706.883	0.0585405	339.639	38.1371	57.6195	4043.78	130.987	530.797	6044.63	20.9541	136.718	465.541	10.7145	49.0352	1054.81	793.984	300.695	462.374	378.299	8196.06	19.3583	38.9769	1872.24	77893	31.2645	8992.99	2.83238	1050.14	6.04901	6803.67	3.01894	18.8412	455.387	3045.28
G2	Infect	96h	Kyabra-Infect-96h	25656.8	44.4138	847.592	97.5646	25800.9	229.732	1809.11	880.947	81.5469	478.208	23.9642	116.019	77.5891	33.7048	374.553	33.5138	82.2037	1324.01	67.0445	419.255	2171.31	24.7005	208.228	225.462	209.838	49.18	147.916	737.728	167.305	869.147	256.202	5867.83	15.4243	45.1376	790.611	25637.8	73.3343	3255.87	30.9089	85.2406	234.889	6084.53	15.5965	16.6069	373.876	1720.41
G2	Control	48h	Kyabra-Control-48h	82277.2	130.58	3508.07	246.617	82669.4	222.634	4685.7	1940.11	34.4567	1221.27	67.772	151.269	524.604	3.36122	414.168	91.4893	104.751	5546.77	70.9422	777.624	5465.07	17.1291	229.922	403.609	9.06727	34.8349	779.528	1338.66	336.575	1072.04	471.901	11443.1	29.48	61.9269	2080.71	82224.1	188.188	8785.6	3.29953	850.73	215.497	6800.3	4.06891	19.3738	505.864	3390.39
G2	Infect	96h	Kyabra-Infect-96h	29144.5	44.0511	992.532	111.248	29385.3	226.976	2289.35	568.625	56.7197	764.852	16.0104	104.107	86.0867	37.037	315.748	36.0288	61.9909	1485.57	26.9139	304.278	2127.73	39.0452	133.387	148.69	199.636	93.7939	136.83	726.48	136.058	616.87	325.14	3965.26	11.863	39.2449	641.061	29119.6	29.7277	3458.02	26.6469	67.7332	106.554	6996.85	17.492	14.4701	412.071	1677.81
G1	Infect	24h	CICA1841-Infect-24h	89502.8	129.563	6152.09	185.223	89921.7	334.326	7110.23	1538.25	18.6794	872.701	87.3713	144.289	445.758	2.2822	255.138	20.4582	69.2805	5920.39	82.7782	210.57	5643.71	27.608	169.433	724.648	2.91612	36.543	950.038	1187.58	328.236	521.09	351.365	6453.76	22.0437	32.2197	1888.28	89436.5	15.7211	10088.7	2.51451	209.238	47.6601	5956.84	5.9179	27.1537	369.032	3379.77
G1	Control	48h	CICA1841-Control-48h	88457.4	65.5949	4098.91	139.838	88743	213.956	5249.19	1668.97	44.7557	675.181	57.2664	196.815	156.375	2.86393	402.963	50.9805	37.9808	6109.07	85.7802	726.659	3149.79	24.2224	228.609	396.748	12.5486	29.5245	522.954	1117.26	235.181	1078.05	243.448	10064.5	22.9257	48.0988	1568.9	88395.8	27.0007	8629.21	3.44836	462.991	150.113	6139.72	13.435	22.5332	446.654	2916.96
G2	Infect	24h	Kyabra-Infect-24h	95412.9	158.489	5196.6	225.366	95778.9	348.861	6135.3	1373.52	24.3843	1102.11	99.998	118.099	506.558	2.87455	353.493	38.5368	39.9825	6524.76	119.636	507.949	7512.04	19.5225	129.631	308.023	4.82407	60.8865	1150.31	1419.06	363.35	536.702	358.865	11460.5	25.3205	35.3913	2267.71	95349.4	24.88	9439.97	3.02137	181.218	59.3346	9511.46	0.764616	25.1933	368.844	3686.58
G1	Infect	48h	CICA1841-Infect-48h	75883	72.6145	3756.21	191.455	76228.3	304.06	4887.04	1815.42	38.0806	991.6	49.6924	151.532	446.28	2.73844	264.355	71.3856	44.4488	5011.87	60.9008	765.378	3207.19	20.3364	190.157	271.929	35.4526	28.5757	441.756	918.07	214.486	1091.98	412.629	9855.93	17.5218	68.3086	1348.11	75831.9	96.6488	7522.73	2.80636	342.848	202.116	6133.96	20.1732	21.4434	427.889	2162.58
G2	Control	24h	Kyabra-Control-24h	87578.2	132.684	4459.37	196.944	87986.4	305.94	5528.77	1130.38	30.8098	924.956	109.766	122.744	314.979	3.48654	307.978	46.7531	42.2433	4903.25	96.0741	558.692	6144.08	19.4351	170.233	348.482	28.3942	59.5303	864.383	1291.06	299.375	555.921	357.461	10512.6	24.5518	31.7983	2029.71	87520.1	27.6764	7797.75	1.97754	196.3	86.8195	6873.32	2.82177	34.6288	286.102	3586.44
G2	Control	96h	Kyabra-Control-96h	73667.9	53.0956	2162.19	192.589	73947.6	201.256	3268.03	1715.92	37.6257	696.746	51.4605	212.928	131.111	8.24723	334.018	68.5506	42.6201	4634.21	65.9378	730.084	2536.77	14.9487	268.698	290.443	34.5357	14.814	280.327	921.711	214.577	1130.53	363.053	6938.65	19.4597	65.7275	967.623	73616.7	55.6866	6884.78	4.86737	350.794	330.117	5737.68	14.0292	12.4979	328.268	2321.34
G1	Control	24h	CICA1841-Control-24h	93882.1	124.302	5893.53	257.889	94434.1	288.191	6601.98	1303.53	18.869	1151.12	104.545	149.281	548.088	2.1645	438.023	49.8742	12.9574	6448.3	87.9085	479.479	5879.54	19.3554	142.586	338.68	0.844219	52.6994	912.86	1757.77	318.87	408.81	394.199	8171.33	23.8754	36.5419	1974.83	93819	23.6514	10257	2.14833	462.175	45.3739	9736.68	2.78671	15.7965	411.273	1949.97
G2	Infect	48h	Kyabra-Infect-48h	63871.6	97.5239	2747.14	165.731	64089.6	291.379	3476.23	1787.68	36.79	800.414	45.722	95.5471	425.196	18.1702	367.909	68.5467	31.4228	4073.82	68.3924	415.294	4491.98	21.9286	155.096	239.143	92.552	25.5964	353.167	1155.93	264.315	670.2	302.508	7027.11	20.5668	43.4623	1374.69	63821.2	112.822	7276.23	3.13761	248.921	173.681	7033.09	3.29285	11.9724	329.404	2831.45
G2	Control	48h	Kyabra-Control-48h	92627.4	151.237	4250.52	215.18	92947.2	323.597	5232.44	1454.31	29.3122	777.919	86.6303	166.242	456.422	2.24271	433.263	115.468	106.552	6321.32	89.8372	756.072	6708.68	19.0021	275.661	331.548	9.86239	49.8551	789.307	1464.16	377.188	785.808	384.717	14487.9	33.3593	50.5961	2274.09	92557.9	62.4324	8767.17	3.30002	224.326	209.61	8072.01	2.78132	24.3431	529.336	2874.3
G1	Control	96h	CICA1841-Control-96h	82838.2	69.0064	3571.78	173.357	83191.3	132.167	4626.82	1804.7	34.1425	771.504	42.6545	177.596	277.274	1.81932	403.254	75.7687	38.2277	5439.39	53.2538	607.463	3274.93	18.7822	195.853	363.871	10.9291	30.0927	289.284	1118.41	188.676	965.821	347.461	11393.6	21.0876	60.9055	1427.86	82789	157.739	8348.49	2.09531	315.339	252.686	5870.99	15.4511	18.4444	376.501	2123.07
G1	Infect	96h	CICA1841-Infect-96h	69255.8	79.4808	3915.84	153.506	69666.9	242.58	4940.35	2094.05	50.6853	732.603	64.4607	191.215	197.082	1.89349	360.279	103.19	82.8919	5675.03	65.8625	1176.29	3639.78	26.8748	233.893	369.797	65.1939	27.8208	319.136	1011.79	228.379	1563.41	308.792	6855.18	28.9232	92.3558	1228.36	13067.5	136.215	8730.22	3.61111	282.555	348.356	7645.98	18.1948	23.9111	513.352	3118.04
G1	Infect	96h	CICA1841-Infect-96h	78537.8	48.7326	3317.31	158.806	78839.6	246.297	4217.46	1597.59	41.8178	569.465	49.0417	158.337	97.3584	0.936924	402.201	86.3636	49.7603	5300.86	46.5843	694.023	2296.42	21.9628	217.763	375.931	24.3549	25.6659	279.627	1084.31	176.251	1147.85	277.628	11834.2	19.0317	86.3232	1642.34	78482.7	77.1952	8513.81	2.3522	243.922	279.607	6059.78	17.1901	17.2509	505.959	2430.14
G2	Infect	48h	Kyabra-Infect-48h	66576.2	112.473	3138.66	139.759	66860.1	321.66	3771.47	1230.84	50.1119	647.048	76.2507	99.3626	318.403	15.5223	337.051	77.9174	39.1979	3659.16	67.8431	572.87	4830.01	17.2033	169.93	382.434	83.3756	17.8138	375.315	818.061	284.393	789.6	273.106	7598.96	26.7684	52.01	1045.31	66540.5	63.3403	7187.3	4.51567	254.795	189.255	5856.78	9.53485	19.715	353.627	2477.93
G2	Control	48h	Kyabra-Control-48h	96098.6	143.032	4354.39	229.708	96477.6	380.377	5329.89	1467	45.1047	935.122	84.7899	224.439	626.529	3.52483	369.199	63.9681	54.8287	6453.31	74.9404	746.4	6439.14	17.7147	170.006	337.912	16.0148	38.6347	627.953	1361.04	387.001	939.556	448.473	8632.95	33.2638	56.5524	1524.69	96022.9	158.308	8970.87	2.4379	232.866	100.364	7299.69	1.54459	22.8415	429.184	2114.4
G1	Control	96h	CICA1841-Control-96h	79827.8	91.5291	3691.83	190.118	80208	187.204	4826.12	1546.76	38.0149	789.148	48.3663	168.497	141.711	2.11601	394.114	145.298	36.5151	6488.21	57.4139	865.62	4281.93	19.5302	222.189	424.11	11.2045	29.9917	291.018	1038.56	207.332	1261.45	406.143	6830.98	25.6677	83.6887	894.877	12374.6	181.404	7809.43	3.10352	225.406	348.566	5839.48	13.5055	23.8518	421.104	2547.3
G2	Control	24h	Kyabra-Control-24h	83624.5	167.959	4865.37	233.325	84085.8	359.772	5845.11	1813.69	30.7152	1120.16	109.796	162.63	856.69	2.63034	264.744	115.014	75.4364	5681.09	90.1936	571.872	7994.19	17.3029	170.618	388.967	5.76029	50.4786	1082.94	555.679	396.347	630.334	513.035	10341.7	27.432	38.7816	1891.88	83569.1	107.95	9315.85	2.07266	156.889	184.531	6161.99	0.930422	24.3605	320.427	1903.99
G1	Infect	48h	CICA1841-Infect-48h	93276.4	101.349	5194.39	247.089	93566.6	260.208	5981.82	1737.75	29.2001	718.6	71.4029	179.752	308.037	0.0580037	391.379	108.275	42.8982	6418.93	89.0681	708.371	4666.47	16.2658	191.409	305.05	22.55	29.2715	411.526	1081.28	240.913	940.32	327.455	13440.2	20.4387	56.2797	1943.58	93212.2	42.3476	10723.5	3.28755	342.818	182.571	7766.03	11.8278	16.2164	497.125	3479.65
G2	Infect	24h	Kyabra-Infect-24h	85628	158.659	5500.15	233.206	86126.9	424.696	6620.59	785.68	26.6451	1185.65	85.9896	134.298	632.451	1.67945	407.962	67.8942	82.9445	4723.04	98.6002	555.171	7307.81	20.39	174.01	334.409	3.56817	49.7417	990.843	1699.45	1605.1	614.134	424.906	9281.99	22.0498	33.3719	2088.56	85556.6	40.0836	9777.13	1.84988	158.048	88.2328	7466.83	0.368055	25.9833	375.089	2984.2
G2	Control	96h	Kyabra-Control-96h	94433.9	123.099	4254.68	197.416	94831	273.607	6779.42	1120.99	29.2332	713.307	40.4838	222.58	362.697	2.917	337.377	136.084	60.9434	6331.71	59.7988	676.135	5729.13	18.1072	247.158	239.035	14.7506	31.2005	503.789	1075.46	230.729	1158.81	338.457	12391.4	24.3685	70.795	1691.64	94371.4	148.183	8723.36	2.75022	342.692	268.226	6683.9	13.7363	16.6306	435.567	3070.09
G1	Control	24h	CICA1841-Control-24h	84412.2	137.556	5393.31	274.391	85001.1	301.052	6223.23	1343.86	21.4723	1178.78	89.6895	150.108	555.415	2.34872	365.125	78.3432	35.7985	5837.8	100.209	616.862	6233.47	27.9679	145.359	343.175	0.945017	40.1133	1029.48	1755.66	285.245	594.04	422.245	8614.25	21.8261	37.3755	2053.55	84350	69.9376	9586.54	2.04499	201.746	94.3491	7788.52	3.32328	25.4794	516.551	3557.55
G2	Infect	96h	Kyabra-Infect-96h	30021	50.9344	1195.5	131.047	30278.6	229.686	2145.6	949.69	79.5122	676.807	35.0243	106.252	106.096	36.6477	289.542	28.005	79.0668	401.229	25.6614	418.006	2257.36	28.4309	172.001	174.963	199.225	65.0033	171.117	706.037	161.602	721.503	282.605	5961.76	14.0109	45.7954	802.135	29993.5	36.5372	3822.44	21.6749	90.5442	192.951	1328.6	17.7105	17.6702	388.858	2109.01
G1	Infect	24h	CICA1841-Infect-24h	91189	114.447	6292.39	233.779	91633	265.787	6983.82	1277.4	13.411	923.91	99.1711	111.435	317.367	1.88014	351.687	16.7222	47.7547	6343.15	95.3262	325.808	5676.11	20.4985	104.638	332.123	1.15251	39.0919	793.504	1540.6	287.178	83.4939	356.291	6468.29	21.9542	20.2407	1785.86	91123.3	4.37957	10024.3	1.6193	216.554	17.6326	8582.19	4.95257	15.5633	396.858	3375.54
G1	Control	48h	CICA1841-Control-48h	97553.8	123.352	4974.48	189.959	97816.2	228.691	5580.13	1312.76	27.9119	688.025	104.16	145.922	439.851	1.66741	276.674	42.9708	65.1766	6739.75	98.1856	599.058	5646.41	25.1301	172.226	363.155	2.58484	27.0978	633.559	1183.25	266.201	601.511	279.717	9266.59	23.2616	39.8258	1847.87	97498.2	23.6231	9054.86	1.74579	216.743	21.5941	7974.18	8.00547	17.4613	533.713	3529.11
[truncated: 190 more columns]

## Sheet: Positive ESI
SupplementaryTable 2B. Mass abundance of all metabolites (identified in positive ESI mode) identified in 48 samples representing 12 groups
Genotype	Treatment	Time	Compound	Propionic acid	Piperidine	Isocrotonic acid	Pyruvic acid	Isobutyric acid	L-Alanine	Glycerol	1-Aminocyclopropanecarboxylic acid	2-Ketobutyric acid	gamma-Aminobutyric acid	Malonic acid	Styrene	L-Serine	p-Cresol	Glycerol alpha-monochlorohydrin	Cytosine	2-Furoic acid	Uracil	Dihydrouracil	L-Proline	Levulinic acid	Indole	L-Valine	Succinic acid	L-Threonine	Phenylacetaldehyde	Phenylethylamine	Benzoic acid	Niacinamide	Nicotinic acid	5-Hydroxymethyl-2-furancarboxaldehyde	Thymine	5-Hydroxy-2-furoic acid	Furaneol	Dihydrothymine	Pyroglutamic acid	Pipecolic acid	Itaconic acid	3-Methyl-2-oxovaleric acid	Agmatine	5-Aminolevulinic acid	L-Leucine	Glutaric acid	L-Asparagine	2-Heptanethiol	L-Aspartic acid
			KEGG Name	C00163	C01746	NA	C00022	C02632	C00041	C00116	C01234	C00109	C00334	C00383	C07083	C00065	C01468	C18676	C00380	C01546	C00106	C00429	C00148	NA	C00463	C00183	C00042	C00188	C00601	C05332	C00180	C00153	C00253	C11101	C00178	NA	NA	C00906	C01879	C00408	C00490	C03465	C00179	C00430	C00123	C00489	C00152	NA	C00049
Kyabra	Control	48h	Kyabra-Control-48h	23.3105	300.412	840.338	13.5626	46.5875	1013.6	789.466	867.787	56.4484	10459.6	27.1709	300.45	773.711	17.0551	4019.11	120.486	9.58852	433.573	3270.97	8679.25	982.804	78.6292	26845.7	120.104	2871.41	4255.76	182.757	101.36	200.906	309.31	1360.57	20.2488	149.674	137.372	261.039	4319.8	1878.48	5944.16	26.8716	96.8933	213.21	22697.4	480.936	36401.1	2425.56	719.831
CICA1841	Control	48h	CICA1841-Control-48h	29.9036	384.415	576.883	22.0232	98.5238	979.244	732.436	1108.18	151.568	7726.19	22.8517	136.547	823.085	12.2964	5222.07	114.159	11.4507	440.795	3668	12085.6	890.019	63.0848	17773.3	98.3101	2634.79	5890.14	84.0085	110.011	219.448	44.766	1266.93	54.3715	125.108	15.4203	312.922	4848.1	1217.43	8037.1	30.2573	134.969	346.713	21640	409.261	38502.6	2259.89	739.951
CICA1841	Infect	48h	CICA1841-Infect-48h	35.2313	311.442	675.58	14.0436	607.772	952.578	692.745	833.288	52.1497	7514.29	35.756	87.4021	700.565	15.5993	5360.22	138.357	14.6416	217.586	3826.85	9372.76	835.326	35.3919	24145.4	82.7432	2187.33	5141.06	53.1847	68.4516	290.515	43.7502	1300.89	26.2172	176.521	16.9216	301.778	5164.33	1372.95	7325.49	16.7868	101.689	359.641	18407.8	461.218	39217.4	1848.5	805.234
Kyabra	Control	96h	Kyabra-Control-96h	28.689	373.145	927.538	12.2926	437.764	788.167	699.126	734.779	56.9245	11879.4	34.7475	453.365	692.302	4.10848	3554.5	145.127	5.81527	276.763	3118.85	13171.1	884.036	73.1147	23533.5	90.8076	2572.93	5804.25	283.943	133.414	177.319	256.063	1306.37	76.0279	125.875	19.0589	288.171	3872.75	1763.18	5675.53	20.8075	162.178	198.278	28133.9	587.775	23815.1	2931.68	359.726
CICA1841	Control	24h	CICA1841-Control-24h	33.2974	526.684	431.509	11.9226	98.1085	1285.5	1001.47	1060.54	49.3621	2996.59	30.3824	26.6127	3890.04	17.2426	5316.85	111.2	15.0182	576.072	4490.48	15353.2	1232.73	35.3687	26810	136.952	2796.09	2338.75	18.8272	44.0528	317.662	36.7837	1661.77	10.5064	240.3	19.4019	288.496	5689.44	575.299	11800.6	33.116	59.061	343.824	25915.1	667.404	24416.4	2422.53	984.599
Kyabra	Infect	24h	Kyabra-Infect-24h	37.4987	557.127	368.436	25.1131	582.778	625.194	704.133	728.596	59.5256	4821.31	41.3441	90.2001	4698.72	5.02692	5723.63	132.537	30.6328	1159.45	4212.73	7057.74	971.855	24.8208	18113.3	138.493	1952.88	3077.95	53.9702	25.924	373.557	252.161	2041.45	11.2923	197.789	23.0067	287.248	6452.51	715.466	11541.4	36.0957	71.6818	442.469	13715.9	915.01	45003.5	1432.73	1099.61
Kyabra	Infect	48h	Kyabra-Infect-48h	24.5277	333.756	1236.17	5.5505	47.1464	1084.29	566.404	717.79	102.391	6767.26	32.025	254.758	3080.61	30.3832	2857.56	111.945	9.95069	307.008	2311.05	16631.9	728.886	88.134	21576.9	125.952	2601.79	2925.92	157.286	100.471	236.18	476.849	1202.98	93.1878	91.0723	15.7841	171.465	3511.5	1948.26	5067.9	12.2317	117.28	231.689	33734.5	449.098	23032.9	3173.24	501.544
CICA1841	Infect	96h	CICA1841-Infect-96h	32.1006	389.482	572.435	30.1914	90.7269	817.315	740.985	1026.25	51.9861	5276.11	28.5678	415.618	4626.4	26.3135	5565.16	138.876	18.4622	481.498	3697.33	7750.35	923.368	65.019	22556.5	122.096	2319.75	11903.1	256.714	167.714	211.251	53.1578	1392.09	122.519	129.799	16.3205	243.613	5269.42	1152.96	6636.27	10.1413	213.357	247.435	26584.4	579.161	27146.4	2483.77	454.466
CICA1841	Infect	24h	CICA1841-Infect-24h	43.2805	595.645	784.655	15.0604	44.0967	993.884	774.633	803.367	194.264	3858.89	35.3145	61.4501	4560.87	15.3344	3941.16	131.474	49.9437	649.213	4189.12	11099.1	964.333	23.5676	18925.2	184.287	2134.11	4037.89	38.5515	79.5089	381.551	39.5366	1919.83	10.1448	207.477	14.9997	262.856	5240.48	613.89	7407.87	37.8482	69.3927	341.652	17555.7	672.337	24156.2	1775.96	993.135
CICA1841	Control	96h	CICA1841-Control-96h	27.5824	385.09	555.974	32.129	486.539	642.093	817.051	888.378	100.92	2983.52	40.2257	244.608	726.637	3.51049	5541.23	216.287	9.28578	661.365	3040.25	7600.04	978.964	45.2534	22643.5	128.808	2178.56	10481.6	144.108	134.512	184.043	42.9593	1647.09	76.9857	177.983	13.9274	188.243	3936.27	868.221	6743.47	13.635	126.973	192.06	20518.8	694.131	26260.9	1998.4	582.203
Kyabra	Control	24h	Kyabra-Control-24h	43.7066	485.944	462.343	19.2829	45.3785	961.582	943.147	1058.47	176.856	5143.93	53.0041	94.171	3989.04	6.51151	4422.24	99.6527	45.3527	860.897	3462.85	11325.4	1189.69	41.2395	20470	140.086	2960.48	2800.76	58.9928	34.6449	364.752	240.919	1966.34	18.2904	191.352	15.9915	297.288	5193.69	1314.14	9486.41	28.275	70.5328	244.303	21819.2	709.033	32071.9	2232.54	1105.9
Kyabra	Infect	96h	Kyabra-Infect-96h	23.8842	205.462	475.171	7.20084	233.38	767.749	426.022	544.896	123.238	6594.05	25.9884	659.976	581.564	153.882	4010.57	92.3128	4.21508	208.521	2740.48	8221.19	583.478	84.3175	13733.9	175.585	2078.54	5049.83	406.077	406.319	143.478	1028.98	1471.22	59.4344	127.856	9.68805	228.432	3749.3	10101.9	6460.16	8.29818	391.812	134.048	22752.4	364.1	17814.1	2215.57	331.276
CICA1841	Control	96h	CICA1841-Control-96h	30.7666	336.33	788.852	11.6492	292.424	947.631	854.559	957.338	158.488	9245.76	27.9341	165.018	742.195	12.7175	4651.84	131.485	6.39935	382.703	3357.43	8448.83	1014.13	94.1891	27901.1	124.176	2807.8	6354.39	98.4147	284.085	151.615	50.7786	1166.43	137.361	118.836	12.7905	254.448	4368.97	1015.75	4937.6	13.7919	141.101	201.846	27119.7	402.358	28316	2778.24	525.397
Kyabra	Control	24h	Kyabra-Control-24h	40.7214	595.976	280.005	19.7337	48.1752	789.889	828.726	883.266	62.6946	2425.3	30.7681	102.798	3987.08	14.8842	5280.37	128.349	14.4556	969.574	3522.43	9282.12	1006.01	29.1739	22165	163.284	2454.84	2983.27	60.8954	31.0419	416.147	274.024	1571.55	18.1439	209.191	1.61531	355.891	5548.03	961.992	10746.2	48.2876	78.1716	267.756	16113.4	836.531	30551.2	1639.86	1006.63
Kyabra	Infect	24h	Kyabra-Infect-24h	36.9436	601.081	561.895	20.7318	114.261	634.595	691.433	792.981	169.984	4522.1	41.8169	94.7314	3956.95	16.3201	4376.26	104.287	36.2457	1403.43	3771.31	11929	935.53	28.5015	12636.8	184.667	2247.88	3072.27	56.6881	40.4753	421.925	288.165	1935.93	12.8692	253.053	16.8181	387	6082.55	1258.66	10746.2	41.2033	78.5439	390.406	16281.1	862.195	33315.1	1640.91	1077.38
CICA1841	Infect	48h	CICA1841-Infect-48h	24.9542	330.521	887.633	24.0191	392.842	788.71	683.316	679.015	168.295	8780.91	32.5338	88.5291	716.92	6.60462	4848.29	121.494	8.60033	568.571	3614.24	9989.95	835.778	43.8062	24435.9	186.872	2356.62	4117.28	54.6972	166.985	766.23	71.6479	1414.34	71.7676	132.494	15.4957	283.099	4461.2	897.772	5658.66	18.0727	114.249	202.761	21697.4	472.574	29084.1	2285.71	590.226
CICA1841	Control	48h	CICA1841-Control-48h	34.135	451.023	706.103	23.1414	330.232	988.495	982.233	786.958	148.522	7550.29	27.5749	81.4906	646.965	14.13	4914.27	145.569	9.39768	645.186	3776.08	15414.1	1182.39	48.5786	21221.9	141.815	2039.77	3672.66	48.3408	53.9276	49.8862	51.1441	1463.78	39.8932	132.149	12.9427	266.594	4830.79	1328.44	6783.48	34.1468	126.956	305.462	26621.4	539.995	32860.1	2349.89	802.082
Kyabra	Infect	48h	Kyabra-Infect-48h	34.4072	299.491	918.549	11.7494	27.3159	1389.03	677.054	721.055	35.7072	6643.15	27.6143	201.903	2882.72	61.3705	4808.08	146.762	9.21409	425.389	2555.57	10359.9	857.222	53.3709	16168.9	152.207	2073	3395.01	122.444	155.797	312.225	765.775	1292.69	35.624	172.517	13.0686	225.212	3478.22	2948.69	7109.94	12.7675	156.087	203.212	19741.9	544.157	21439.7	1985.56	726.744
CICA1841	Infect	96h	CICA1841-Infect-96h	37.506	250.392	923.11	12.8927	37.1585	677.068	762.918	1051.14	154.33	6379.4	38.1032	139.737	857.904	31.3954	4732.71	145.875	8.45948	375.649	3382.85	10684.4	964.358	69.9558	20246.2	170.055	2973.77	6099.58	84.4953	398.574	196.897	96.0316	1521.82	81.894	96.5334	12.8634	239.478	4303.09	1429.66	5607.85	12.3568	165.763	171.82	24230.6	535.808	23657.4	2310.72	507.494
CICA1841	Control	24h	CICA1841-Control-24h	38.4334	557.783	405.363	16.9125	392.995	657.75	927.614	676.959	174.373	3854	46.2046	57.204	3845.97	17.7132	6404.47	130.662	21.6404	1026.87	3270.14	6296.98	1120.99	11.7094	19680.7	165.371	2217.48	5293.38	34.4482	29.2128	425.14	41.4948	2094.86	12.1559	246.105	1.29959	301.113	5949.01	887.308	1454.97	17.3263	71.868	347.038	12132.6	786.005	29885.7	1180.74	1295.08
Kyabra	Control	96h	Kyabra-Control-96h	25.8888	364.448	544.186	18.6639	281.638	827.082	729.742	881.154	135.994	6253.29	29.0603	283.526	3951.49	16.6287	5077.8	90.6478	8.16754	498.212	3050	15663.5	876.373	69.9594	26637.9	119.36	3157.02	4932.1	174.173	80.7643	182.439	314.272	1481.71	38.4048	119.743	15.9619	194.135	4655.41	1062	7018.66	29.1953	165.161	210.267	25415.7	504.892	24878.1	2527.86	479.899
CICA1841	Infect	24h	CICA1841-Infect-24h	43.0374	670.181	605.721	14.5542	63.9503	993.582	772.742	844.054	61.4115	3724.85	43.9073	86.1701	3883.71	13.9363	5880.65	149.873	17.4189	765.078	3735.96	5858.09	1000.94	31.1963	23092.2	183.185	2108.6	5467.92	52.946	98.9971	506.678	38.1539	1875.41	11.2836	199.98	14.4601	277.798	5784.38	751.235	9502.87	23.8295	69.1673	278.694	17356.3	721.784	27230.7	1533.52	1091.01
Kyabra	Infect	96h	Kyabra-Infect-96h	19.8617	193.948	487.391	4.86088	210.942	984.213	303.889	764.494	131.888	4226.45	23.1883	365.221	375.957	251.631	2665.49	70.6058	3.54936	171.687	2998.46	8967.55	435.804	83.6929	14824.8	166.722	2547.74	3486.8	223.794	436.557	506.858	951.461	1290.55	48.5626	151.65	10.3555	196.152	4315.37	7157.67	6398.9	14.5404	219.707	129.769	31680.5	442.486	18871.5	2149.6	325.807
Kyabra	Control	48h	Kyabra-Control-48h	27.3332	400.085	840.615	13.4531	88.3101	870.755	799.411	784.505	44.8176	10223.8	33.5944	146.048	3682.79	11.7431	4810.08	94.2421	9.39299	609.641	3997.63	11755.7	968.228	52.4963	15670.5	122.563	2140.31	3528	90.428	69.288	307.27	186.565	1462.36	17.7729	147.343	13.616	273.434	5154.83	939.972	7908	27.2076	119.205	223.173	22974.8	560.124	34988	2172.36	779.582
Kyabra	Infect	96h	Kyabra-Infect-96h	27.9626	169.12	428.007	9.8186	245.867	842.52	312.238	619.307	94.6519	5069.88	46.1526	344.845	812.449	437.673	3183.87	50.4742	3.25707	195.026	4295.35	10826.7	493.732	77.0896	11485	196.992	2161.65	3991.54	212.088	456.66	703.685	1282.67	1620.14	29.2326	164.578	10.7494	195.51	5765.77	5922.88	8214.33	3.9631	185.141	218.278	17186.8	365.552	15250.4	1757.52	344.612
CICA1841	Infect	24h	CICA1841-Infect-24h	49.6234	318.161	225.493	15.1201	91.2264	667.735	946.628	954.653	181.577	1691.6	44.9627	96.1065	3379.9	17.0986	5189.27	160.282	60.9733	801.831	3173.41	9671.6	1204.4	16.7703	11288.8	155.367	2250.15	8165.16	57.8037	100.381	559.885	93.6653	2014.87	7.67515	180.514	15.5974	257.713	5379.42	446.668	12903.4	57.405	98.6244	262.628	14968.3	784.096	22860.3	1379.74	1069.51
CICA1841	Control	48h	CICA1841-Control-48h	30.8831	358.802	465.19	15.9576	67.751	916.022	970.241	1031.71	156.584	6286.44	26.0924	193.028	4345.92	3.59501	4370.33	88.277	7.78583	751.422	990.097	10487.3	1156.51	69.2292	17715.4	155.219	2408.88	8496.16	116.633	187.149	260.128	48.7345	1655.53	16.1	118.521	12.2163	348.435	4681.85	1258.05	8202.47	17.672	103.319	204.054	23352.9	544.285	31473.3	2324.41	595.105
Kyabra	Infect	24h	Kyabra-Infect-24h	37.8507	525.657	319.908	19.3029	439.59	804.304	729.505	780.784	69.9661	3719.63	39.2876	100.546	3644.44	5.77189	5470.37	132.875	42.7998	807.386	3401.81	10179.7	909.164	24.7927	17730.4	155.361	2148.52	3502.56	62.4673	45.6092	475.456	268.369	2246.67	13.8017	245.49	17.8292	285.863	5428.33	810.43	10416	31.7381	79.0928	250.73	15114.1	722.131	32260.3	1550.6	1305.63
CICA1841	Infect	48h	CICA1841-Infect-48h	33.1077	357.575	834.497	14.3116	344.5	1058.41	848.089	887.855	126.377	5587.3	32.606	165.022	788.334	4.1398	4304.08	121.323	9.88709	486.941	3608.08	8361.8	1032.7	66.4975	20247.5	171.08	2245.13	7849.68	96.8168	171.518	334.129	42.0249	1625.9	41.3907	132.668	14.1253	305.589	4523.93	1175.18	7261.4	23.2098	136.738	196.295	28396	557.36	27052.7	2627.94	571.379
Kyabra	Control	24h	Kyabra-Control-24h	41.8671	516.681	348.342	18.0091	353.587	823.83	786.451	856.259	71.8498	2697.98	31.3398	80.3289	2825.79	16.6431	5353.14	99.6537	41.8019	823.27	703.809	14042.6	1004.73	31.923	13486.4	151.928	1803.22	2886.86	47.8109	141.793	434.369	191.067	2350.7	11.5665	167.677	16.5108	285.404	3907.02	1197.56	12341.5	38.7738	76.2465	342.197	13304.4	658.606	42527	1503.25	1041.05
Kyabra	Control	96h	Kyabra-Control-96h	18.0235	397.296	748.978	19.2092	41.6202	912.843	669.103	970.186	137.422	9695.18	36.1751	673.948	3486.6	3.26448	5076.7	67.7756	9.67894	446.115	2652.65	11255.2	847.349	80.2935	20068.9	123.533	3070.69	6772.99	420.404	107.773	1003.58	294.185	1644.29	18.0067	103.739	12.6817	342.164	3617.08	2040.32	6240.54	33.7681	187.009	190.513	28062.4	428.732	24606.7	2402.39	376.882
CICA1841	Control	24h	CICA1841-Control-24h	46.7219	567.113	1131.42	33.0392	81.6192	875.72	955.452	817.445	199.931	9610.7	43.8033	20.7678	4039.34	17.7607	6784.26	112.049	48.8409	949.117	3706.5	7490	1157.15	19.3756	14528.9	195.37	2468.64	2512.39	12.0926	23.7636	483.162	26.6358	2157.87	12.5276	187.604	16.437	287.174	5215.49	657.127	6696.37	30.7965	63.5849	329.905	15273.1	870.737	36492.3	1374.44	1092.39
Kyabra	Infect	48h	Kyabra-Infect-48h	26.4753	294.545	832.559	11.1944	269.817	1270.05	592.413	749.508	115.022	14072.5	45.0265	158.653	2821.95	79.0251	4692.2	131.489	9.72735	478.72	2490.51	10537.9	729.697	52.1344	15464.2	128.18	2228.83	2710.72	98.6883	163.957	370.211	772.092	1333.79	20.052	183.947	1.58103	269.915	3484.8	2264.46	7848.7	17.7044	142.02	234.764	19747.3	620.297	23481.7	1749.79	705.595
Kyabra	Control	48h	Kyabra-Control-48h	34.2919	471.479	791.451	14.4308	81.5951	781.856	670.341	835.09	60.2516	9877.76	38.624	115.174	4010.1	5.53691	4705.9	76.2659	18.4044	864.409	4227.1	14741.1	853.831	34.3483	18542.7	145.856	2735.06	2833.64	68.4982	26.9247	390.66	238.565	1511.07	21.5484	219.22	15.0496	330.971	5490.9	941.316	9898.85	42.9712	129.824	251.667	19056.1	629.226	42494.6	1826.96	919.533
CICA1841	Control	96h	CICA1841-Control-96h	35.8453	305.017	878.526	17.3569	24.2492	666.622	955.298	854.766	108.111	7092.25	35.0579	288.118	513.392	2.67928	5126.49	153.48	8.28354	466.877	2961.42	9458.59	1117.56	55.4262	23265.4	168.296	2099.19	13389	171.669	154.361	264.134	44.2134	1553.61	58.667	138.704	1.64057	283.284	4016	1207.37	5680.93	11.0813	156.908	239.917	23820.6	580.196	36700.2	2166.13	536.361
CICA1841	Infect	96h	CICA1841-Infect-96h	33.1228	348.24	669.841	20.3972	147.949	951.278	747.892	1107.71	162.65	6165.61	23.7687	321.7	678.183	5.05265	5048.33	110.86	7.92554	478.1	3723.19	11950.1	919.166	63.7452	29636.7	150.391	2494.3	12114.8	202.779	254.935	266.664	52.6082	1315.75	60.9555	176.743	11.5453	313.665	5191.23	1445.2	7782.03	11.9086	157.702	200.435	30620.5	517.517	21862.6	2685.92	508.61
CICA1841	Infect	96h	CICA1841-Infect-96h	31.0738	279.667	719.199	18.5518	35.2651	928.797	671.992	975.885	141.562	8550.44	27.2768	315.271	3985.36	6.50735	5006.69	86.2849	5.68039	525.489	3489.69	9541.79	806.165	68.9271	27553.1	166.526	2530.31	11443.4	194.921	321.166	271.625	56.4616	1400.67	67.2382	122.176	12.9593	231.132	4891.89	1293.07	6278.39	8.34722	116.549	224.251	25339.1	409.094	33929.3	2472.3	509.962
Kyabra	Infect	48h	Kyabra-Infect-48h	51.2954	285.721	548.645	13.9257	52.0372	1139.47	572.392	779.788	181.584	7092.69	61.7909	256.193	738.738	57.8677	3545.31	164.291	19.7146	308.817	3140.38	11713	790.354	62.9303	23167.7	125.145	2221.68	3991.28	156.123	207.46	441.295	730.933	1683.1	21.8404	162.413	11.5181	298.432	4593.18	2362.86	8200.58	24.8579	161.535	244.638	18077.5	557.488	26954	1824.05	507.735
Kyabra	Control	48h	Kyabra-Control-48h	38.0351	413.054	1213.08	18.5769	140.293	1006.66	827.93	786.851	62.3304	8635.16	39.2694	163.415	3511.1	16.6284	5492.21	105.126	15.1409	856.331	3154.51	14983.1	1028.29	36.8832	26114.1	137.442	2360.61	3427.97	100.971	41.6957	406.429	275.537	1691.63	12.4615	175.027	15.0646	270.85	4561.45	899.83	6047.59	31.8717	142.683	244.648	21194.5	895.924	28414.8	2046.52	707.233
CICA1841	Control	96h	CICA1841-Control-96h	40.8507	397.079	643.685	15.0479	71.9907	745.26	721.036	834.402	172.231	5567.05	39.6183	548.003	637.566	4.10853	5417.2	139.854	7.74003	420.054	2797.94	9520.65	884.191	65.2683	27259.1	136.924	2444.92	13330.1	337.305	108.331	40.7931	48.7035	1539.86	59.2421	148.241	12.3593	273.465	3555.24	1728.36	6604.29	11.4351	200.083	217.587	23527.6	608.254	18292	2410.32	384.295
Kyabra	Control	24h	Kyabra-Control-24h	72.208	312.722	1020.06	19.339	344.404	806.102	805.264	587.286	119.203	6640.6	58.113	98.3989	3382.44	14.3494	6381.88	144.177	25.7547	366.141	2888.41	11467.8	1007.57	30.4845	23529.3	123.564	2213.74	2801.02	61.2967	22.948	700.278	253.622	1727.92	15.2882	124.15	14.8907	334.765	3792.6	691.372	5729.69	32.9875	96.8287	290.564	17154.2	1061.81	32225.6	1722.55	880.65
CICA1841	Infect	48h	CICA1841-Infect-48h	28.658	354.464	818.676	23.9281	357.046	805.997	711.054	1102.21	85.2481	8930.11	23.0434	91.3323	4367.46	12.7738	3914.86	84.7066	8.52481	755.897	4038.21	13005.4	839.122	45.0581	25482.7	146.869	2687.98	5647	55.8441	91.8954	271.19	13.9927	1421.23	16.5715	214.887	12.5935	243.645	5275.45	1027.63	8042.6	14.3562	117.548	221.404	21578.3	703.784	39809.1	2025.51	835.755
Kyabra	Infect	24h	Kyabra-Infect-24h	50.148	561.935	687.436	20.9093	355.704	865.19	856.258	727.459	67.9266	4933.37	56.3333	112.427	3718.35	16.5888	1299.27	139.673	78.0062	645.628	3341.52	9135.48	1032.26	22.0848	13717.7	163.758	2076.93	3415.73	72.0044	34.6669	305.139	258.136	1690.32	8.38648	194.049	14.3215	315.01	5199.42	727.329	8546.08	34.529	95.6563	295.691	15012.5	727.372	29908.5	1402.11	908.645
Kyabra	Control	96h	Kyabra-Control-96h	22.806	442.408	659.74	14.5697	60.2709	900.25	805.378	834.333	105.609	5540.86	26.8154	274.574	4182.72	4.12301	6012.99	105.133	8.38754	726.799	3586.93	13545.2	934.662	65.6045	21081	118.498	2269.88	6021.96	167.891	36.2025	27.1526	189.73	1192.17	16.5246	159.505	12.5673	369.323	5170.29	1647.32	7018.63	12.5308	156.278	189.284	21159.8	609.066	34720.5	2278.22	495.905
CICA1841	Control	24h	CICA1841-Control-24h	36.4705	599.44	610.534	13.3122	332.394	1094.11	702.912	886.787	211.611	7377.16	39.0125	63.7087	4496.71	13.7316	4138.92	120.018	15.5942	777.713	4286.92	14114.5	872.603	28.087	23159.9	170.251	2222.27	4413.1	38.0291	27.9707	465.695	83.2997	1507.4	10.2183	208.206	12.3009	283.885	6896.46	1010.62	9699.38	31.0039	71.4954	255.632	18885.9	553.081	27245.6	1569.52	904.786
Kyabra	Infect	96h	Kyabra-Infect-96h	20.5535	171.174	591.293	9.80068	185.2	933.993	408.587	675.647	133.741	7106.46	23.6075	383.066	3040.2	233.877	3674.17	61.4243	4.77682	227.827	3275.81	10851.3	528.375	84.2333	13546.1	241.525	2058.26	4591.43	244.821	354.97	234.251	933.584	1294.15	23.9063	112.797	8.89852	277.259	4947.32	6123.38	7092.29	9.35401	212.104	159.899	11832.1	402.569	17853.8	2144.97	415.013
CICA1841	Infect	24h	CICA1841-Infect-24h	37.3266	547.885	156.412	17.7397	36.1232	473.268	817.968	1023.98	84.0875	1008.46	56.685	41.1561	4185.72	16.6503	7605.36	67.5066	18.6465	1324.94	4046.58	5698.25	999.648	10.9912	14439.3	204.064	2045	4721.6	27.9855	61.8453	560.698	46.3037	1808.48	6.60912	191.137	13.9621	262.967	7035.24	435.051	13373.3	37.689	75.2553	253.797	8318.21	1002.42	32721.9	807.601	1431.62
CICA1841	Control	48h	CICA1841-Control-48h	40.889	392.354	566.127	20.0314	35.4101	957.922	790.496	1350.52	171.217	5933.26	52.8459	50.9342	1045.75	12.9399	6164.99	93.4344	44.9439	955.123	5015.49	11386.3	967.518	22.8971	17353.4	142.513	2235.42	4693.63	30.7245	119.633	469.562	12.8278	1633.75	8.64291	155.321	14.056	252.904	7407.84	573.043	9263.68	26.0444	111.082	270.658	16199.5	886.96	36210.6	1563.22	1337.33
[truncated: 178 more columns]
