# Supplementary material for: Metabolite profiling of chickpea (Cicer arietinum) in response to necrotrophic fungus Ascochyta rabiei
Source: Front Plant Sci. 2024 Aug 13;15:1427688. doi: 10.3389/fpls.2024.1427688 (PMC11347347; doi:10.3389/fpls.2024.1427688)
Supplement: Supplementary file 3 [file Table3.xlsx]

## Sheet: Negative
Supplementary Table 3A. Mean, standard error (SE), and 95% confidence interval of compounds (identified in negative ESI mode) in 12 groups
Compound	Treatment	Genotype	Time	mean (effect size)	SE	lower.CL	upper.CL
(S)-Neolitsine	Control	CICA1841	24h	0.3007	0.234634	-0.176666	0.778066
(S)-Neolitsine	Infect	CICA1841	24h	0.453809	0.234634	-0.0235575	0.931175
(S)-Neolitsine	Control	Kyabra	24h	0.31281	0.234634	-0.164556	0.790176
(S)-Neolitsine	Infect	Kyabra	24h	0.260477	0.234634	-0.216889	0.737843
(S)-Neolitsine	Control	CICA1841	48h	0.85989	0.234634	0.382524	1.33726
(S)-Neolitsine	Infect	CICA1841	48h	0.404073	0.234634	-0.073293	0.881439
(S)-Neolitsine	Control	Kyabra	48h	0.475553	0.234634	-0.00181275	0.952919
(S)-Neolitsine	Infect	Kyabra	48h	1.18158	0.234634	0.704214	1.65895
(S)-Neolitsine	Control	CICA1841	96h	0.802868	0.234634	0.325502	1.28023
(S)-Neolitsine	Infect	CICA1841	96h	0.910446	0.234634	0.43308	1.38781
(S)-Neolitsine	Control	Kyabra	96h	0.861297	0.234634	0.383931	1.33866
(S)-Neolitsine	Infect	Kyabra	96h	11.1696	0.234634	10.6922	11.6469
6-Methylcoumarin	Control	CICA1841	24h	4.50124	12.7955	-21.5314	30.5339
6-Methylcoumarin	Infect	CICA1841	24h	8.63063	12.7955	-17.402	34.6633
6-Methylcoumarin	Control	Kyabra	24h	8.25778	12.7955	-17.7749	34.2904
6-Methylcoumarin	Infect	Kyabra	24h	13.7198	12.7955	-12.3128	39.7525
6-Methylcoumarin	Control	CICA1841	48h	14.5509	12.7955	-11.4817	40.5836
6-Methylcoumarin	Infect	CICA1841	48h	15.5923	12.7955	-10.4403	41.625
6-Methylcoumarin	Control	Kyabra	48h	24.2647	12.7955	-1.76794	50.2973
6-Methylcoumarin	Infect	Kyabra	48h	68.5083	12.7955	42.4757	94.5409
6-Methylcoumarin	Control	CICA1841	96h	24.6445	12.7955	-1.38812	50.6772
6-Methylcoumarin	Infect	CICA1841	96h	38.4176	12.7955	12.3849	64.4502
6-Methylcoumarin	Control	Kyabra	96h	47.4003	12.7955	21.3677	73.4329
6-Methylcoumarin	Infect	Kyabra	96h	574.352	12.7955	548.319	600.384
Phenylacetic acid	Control	CICA1841	24h	2.12655	0.634785	0.835071	3.41803
Phenylacetic acid	Infect	CICA1841	24h	2.47148	0.634785	1.18	3.76296
Phenylacetic acid	Control	Kyabra	24h	2.65707	0.634785	1.36559	3.94856
Phenylacetic acid	Infect	Kyabra	24h	2.75396	0.634785	1.46248	4.04544
Phenylacetic acid	Control	CICA1841	48h	2.80459	0.634785	1.51311	4.09607
Phenylacetic acid	Infect	CICA1841	48h	2.94287	0.634785	1.65139	4.23435
Phenylacetic acid	Control	Kyabra	48h	3.22174	0.634785	1.93026	4.51322
Phenylacetic acid	Infect	Kyabra	48h	3.14134	0.634785	1.84986	4.43282
Phenylacetic acid	Control	CICA1841	96h	3.06662	0.634785	1.77514	4.3581
Phenylacetic acid	Infect	CICA1841	96h	2.93714	0.634785	1.64566	4.22863
Phenylacetic acid	Control	Kyabra	96h	3.61081	0.634785	2.31933	4.90229
Phenylacetic acid	Infect	Kyabra	96h	26.6577	0.634785	25.3662	27.9492
Riboflavin	Control	CICA1841	24h	0.575933	0.426855	-0.292511	1.44438
Riboflavin	Infect	CICA1841	24h	0.443957	0.426855	-0.424487	1.3124
Riboflavin	Control	Kyabra	24h	0.342433	0.426855	-0.52601	1.21088
Riboflavin	Infect	Kyabra	24h	0.517945	0.426855	-0.350498	1.38639
Riboflavin	Control	CICA1841	48h	0.674352	0.426855	-0.194091	1.5428
Riboflavin	Infect	CICA1841	48h	0.593631	0.426855	-0.274812	1.46207
Riboflavin	Control	Kyabra	48h	0.923512	0.426855	0.0550689	1.79196
Riboflavin	Infect	Kyabra	48h	5.52422	0.426855	4.65578	6.39266
Riboflavin	Control	CICA1841	96h	2.01274	0.426855	1.1443	2.88118
Riboflavin	Infect	CICA1841	96h	2.31625	0.426855	1.4478	3.18469
Riboflavin	Control	Kyabra	96h	1.6515	0.426855	0.783057	2.51994
Riboflavin	Infect	Kyabra	96h	17.9713	0.426855	17.1029	18.8398
Spinacetin 3-glucoside	Control	CICA1841	24h	11.2501	9.63944	-8.36145	30.8617
Spinacetin 3-glucoside	Infect	CICA1841	24h	16.026	9.63944	-3.58561	35.6376
Spinacetin 3-glucoside	Control	Kyabra	24h	8.35706	9.63944	-11.2545	27.9686
Spinacetin 3-glucoside	Infect	Kyabra	24h	19.8782	9.63944	0.266611	39.4898
Spinacetin 3-glucoside	Control	CICA1841	48h	18.3933	9.63944	-1.2183	38.0049
Spinacetin 3-glucoside	Infect	CICA1841	48h	43.9705	9.63944	24.3589	63.5821
Spinacetin 3-glucoside	Control	Kyabra	48h	14.6002	9.63944	-5.01138	34.2118
Spinacetin 3-glucoside	Infect	Kyabra	48h	146.587	9.63944	126.976	166.199
Spinacetin 3-glucoside	Control	CICA1841	96h	15.5728	9.63944	-4.03879	35.1844
Spinacetin 3-glucoside	Infect	CICA1841	96h	90.1365	9.63944	70.5249	109.748
Spinacetin 3-glucoside	Control	Kyabra	96h	16.5112	9.63944	-3.10039	36.1228
Spinacetin 3-glucoside	Infect	Kyabra	96h	434.462	9.63944	414.851	454.074
Homovanillic acid	Control	CICA1841	24h	1.37466	7.08096	-13.0317	15.781
Homovanillic acid	Infect	CICA1841	24h	2.58489	7.08096	-11.8214	16.9912
Homovanillic acid	Control	Kyabra	24h	9.73083	7.08096	-4.67549	24.1371
Homovanillic acid	Infect	Kyabra	24h	1.99024	7.08096	-12.4161	16.3966
Homovanillic acid	Control	CICA1841	48h	4.39335	7.08096	-10.013	18.7997
Homovanillic acid	Infect	CICA1841	48h	4.24012	7.08096	-10.1662	18.6464
Homovanillic acid	Control	Kyabra	48h	3.51835	7.08096	-10.888	17.9247
Homovanillic acid	Infect	Kyabra	48h	68.0426	7.08096	53.6363	82.4489
Homovanillic acid	Control	CICA1841	96h	5.15496	7.08096	-9.25135	19.5613
Homovanillic acid	Infect	CICA1841	96h	19.1224	7.08096	4.71606	33.5287
Homovanillic acid	Control	Kyabra	96h	19.7829	7.08096	5.37653	34.1892
Homovanillic acid	Infect	Kyabra	96h	197.052	7.08096	182.646	211.459
Dihydromelilotoside	Control	CICA1841	24h	1.94411	15.0882	-28.7531	32.6413
Dihydromelilotoside	Infect	CICA1841	24h	2.10741	15.0882	-28.5898	32.8046
Dihydromelilotoside	Control	Kyabra	24h	1.99278	15.0882	-28.7044	32.69
Dihydromelilotoside	Infect	Kyabra	24h	1.82967	15.0882	-28.8675	32.5268
Dihydromelilotoside	Control	CICA1841	48h	2.67383	15.0882	-28.0233	33.371
Dihydromelilotoside	Infect	CICA1841	48h	6.4795	15.0882	-24.2177	37.1767
Dihydromelilotoside	Control	Kyabra	48h	1.27186	15.0882	-29.4253	31.969
Dihydromelilotoside	Infect	Kyabra	48h	141.452	15.0882	110.754	172.149
Dihydromelilotoside	Control	CICA1841	96h	4.12864	15.0882	-26.5685	34.8258
Dihydromelilotoside	Infect	CICA1841	96h	15.8921	15.0882	-14.805	46.5893
Dihydromelilotoside	Control	Kyabra	96h	2.47988	15.0882	-28.2173	33.177
Dihydromelilotoside	Infect	Kyabra	96h	371.224	15.0882	340.527	401.922
Phloretin	Control	CICA1841	24h	108.636	150.908	-198.389	415.66
Phloretin	Infect	CICA1841	24h	209.088	150.908	-97.9367	516.112
Phloretin	Control	Kyabra	24h	219.772	150.908	-87.2521	526.797
Phloretin	Infect	Kyabra	24h	186.86	150.908	-120.165	493.884
Phloretin	Control	CICA1841	48h	213.226	150.908	-93.7986	520.25
Phloretin	Infect	CICA1841	48h	300.049	150.908	-6.97518	607.074
Phloretin	Control	Kyabra	48h	256.647	150.908	-50.3776	563.671
Phloretin	Infect	Kyabra	48h	2581.42	150.908	2274.4	2888.44
Phloretin	Control	CICA1841	96h	382.29	150.908	75.2653	689.314
Phloretin	Infect	CICA1841	96h	667.455	150.908	360.43	974.479
Phloretin	Control	Kyabra	96h	602.721	150.908	295.697	909.746
Phloretin	Infect	Kyabra	96h	4112.11	150.908	3805.09	4419.14
Phthalic acid	Control	CICA1841	24h	1.90739	6.62008	-11.5613	15.376
Phthalic acid	Infect	CICA1841	24h	1.86135	6.62008	-11.6073	15.33
Phthalic acid	Control	Kyabra	24h	9.36019	6.62008	-4.10847	22.8288
Phthalic acid	Infect	Kyabra	24h	2.98497	6.62008	-10.4837	16.4536
Phthalic acid	Control	CICA1841	48h	6.7163	6.62008	-6.75236	20.185
Phthalic acid	Infect	CICA1841	48h	5.18377	6.62008	-8.28489	18.6524
Phthalic acid	Control	Kyabra	48h	10.4923	6.62008	-2.97633	23.961
Phthalic acid	Infect	Kyabra	48h	44.5896	6.62008	31.1209	58.0582
Phthalic acid	Control	CICA1841	96h	13.4349	6.62008	-0.0337359	26.9036
Phthalic acid	Infect	CICA1841	96h	18.2914	6.62008	4.82271	31.76
Phthalic acid	Control	Kyabra	96h	20.4506	6.62008	6.98193	33.9193
Phthalic acid	Infect	Kyabra	96h	162.059	6.62008	148.59	175.527
Naringenin	Control	CICA1841	24h	245.208	175.705	-112.265	602.682
Naringenin	Infect	CICA1841	24h	323.696	175.705	-33.7779	681.17
Naringenin	Control	Kyabra	24h	303.169	175.705	-54.3048	660.643
Naringenin	Infect	Kyabra	24h	179.182	175.705	-178.291	536.656
Naringenin	Control	CICA1841	48h	438.609	175.705	81.1355	796.083
Naringenin	Infect	CICA1841	48h	708.405	175.705	350.931	1065.88
Naringenin	Control	Kyabra	48h	433.956	175.705	76.4824	791.43
Naringenin	Infect	Kyabra	48h	3379.77	175.705	3022.3	3737.25
Naringenin	Control	CICA1841	96h	818.405	175.705	460.932	1175.88
Naringenin	Infect	CICA1841	96h	1137.17	175.705	779.695	1494.64
Naringenin	Control	Kyabra	96h	865.102	175.705	507.629	1222.58
Naringenin	Infect	Kyabra	96h	4515.19	175.705	4157.71	4872.66
Mannitol	Control	CICA1841	24h	53.9087	61.9721	-72.1746	179.992
Mannitol	Infect	CICA1841	24h	69.1349	61.9721	-56.9484	195.218
Mannitol	Control	Kyabra	24h	51.3019	61.9721	-74.7813	177.385
Mannitol	Infect	Kyabra	24h	59.1798	61.9721	-66.9035	185.263
Mannitol	Control	CICA1841	48h	56.1355	61.9721	-69.9478	182.219
Mannitol	Infect	CICA1841	48h	126.729	61.9721	0.646011	252.813
Mannitol	Control	Kyabra	48h	53.8229	61.9721	-72.2604	179.906
Mannitol	Infect	Kyabra	48h	608.587	61.9721	482.503	734.67
Mannitol	Control	CICA1841	96h	72.0235	61.9721	-54.0597	198.107
Mannitol	Infect	CICA1841	96h	423.762	61.9721	297.679	549.845
Mannitol	Control	Kyabra	96h	81.2013	61.9721	-44.8819	207.285
Mannitol	Infect	Kyabra	96h	1715.55	61.9721	1589.47	1841.63
Syringic acid	Control	CICA1841	24h	0.524463	0.906554	-1.31993	2.36886
Syringic acid	Infect	CICA1841	24h	0.743476	0.906554	-1.10092	2.58787
Syringic acid	Control	Kyabra	24h	0.879087	0.906554	-0.965311	2.72348
Syringic acid	Infect	Kyabra	24h	0.903728	0.906554	-0.94067	2.74813
Syringic acid	Control	CICA1841	48h	0.816803	0.906554	-1.02759	2.6612
Syringic acid	Infect	CICA1841	48h	0.731425	0.906554	-1.11297	2.57582
Syringic acid	Control	Kyabra	48h	0.749927	0.906554	-1.09447	2.59432
Syringic acid	Infect	Kyabra	48h	3.94835	0.906554	2.10395	5.79274
Syringic acid	Control	CICA1841	96h	0.979601	0.906554	-0.864797	2.824
Syringic acid	Infect	CICA1841	96h	1.81687	0.906554	-0.027532	3.66126
Syringic acid	Control	Kyabra	96h	0.933959	0.906554	-0.910438	2.77836
Syringic acid	Infect	Kyabra	96h	18.3318	0.906554	16.4874	20.1762
Pyrocatechol	Control	CICA1841	24h	2.17248	1.45995	-0.797798	5.14277
Pyrocatechol	Infect	CICA1841	24h	2.16192	1.45995	-0.808363	5.1322
Pyrocatechol	Control	Kyabra	24h	3.09578	1.45995	0.125501	6.06606
Pyrocatechol	Infect	Kyabra	24h	2.282	1.45995	-0.688277	5.25229
Pyrocatechol	Control	CICA1841	48h	2.15614	1.45995	-0.814138	5.12643
Pyrocatechol	Infect	CICA1841	48h	1.66014	1.45995	-1.31014	4.63043
Pyrocatechol	Control	Kyabra	48h	3.46048	1.45995	0.490201	6.43076
Pyrocatechol	Infect	Kyabra	48h	14.0306	1.45995	11.0603	17.0009
Pyrocatechol	Control	CICA1841	96h	1.88735	1.45995	-1.08293	4.85764
Pyrocatechol	Infect	CICA1841	96h	1.64527	1.45995	-1.32501	4.61555
Pyrocatechol	Control	Kyabra	96h	4.41305	1.45995	1.44276	7.38333
Pyrocatechol	Infect	Kyabra	96h	31.7171	1.45995	28.7468	34.6874
Phenylethyl primeveroside	Control	CICA1841	24h	1.86986	143.487	-290.056	293.795
Phenylethyl primeveroside	Infect	CICA1841	24h	3.89943	143.487	-288.026	295.825
Phenylethyl primeveroside	Control	Kyabra	24h	5.24399	143.487	-286.682	297.17
Phenylethyl primeveroside	Infect	Kyabra	24h	3.23735	143.487	-288.688	295.163
Phenylethyl primeveroside	Control	CICA1841	48h	3.07136	143.487	-288.854	294.997
Phenylethyl primeveroside	Infect	CICA1841	48h	3.61683	143.487	-288.309	295.542
Phenylethyl primeveroside	Control	Kyabra	48h	6.27388	143.487	-285.652	298.199
Phenylethyl primeveroside	Infect	Kyabra	48h	196.401	143.487	-95.525	488.326
Phenylethyl primeveroside	Control	CICA1841	96h	4.92152	143.487	-287.004	296.847
Phenylethyl primeveroside	Infect	CICA1841	96h	69.0647	143.487	-222.861	360.99
Phenylethyl primeveroside	Control	Kyabra	96h	5.44142	143.487	-286.484	297.367
Phenylethyl primeveroside	Infect	Kyabra	96h	2458.06	143.487	2166.14	2749.99
Pyruvic acid	Control	CICA1841	24h	87540.5	3144.37	81143.2	93937.8
Pyruvic acid	Infect	CICA1841	24h	85308.3	3144.37	78911	91705.6
Pyruvic acid	Control	Kyabra	24h	88883.4	3144.37	82486.1	95280.7
Pyruvic acid	Infect	Kyabra	24h	94856.9	3144.37	88459.6	101254
Pyruvic acid	Control	CICA1841	48h	91407.3	3144.37	85010	97804.6
Pyruvic acid	Infect	CICA1841	48h	87539.2	3144.37	81141.9	93936.4
Pyruvic acid	Control	Kyabra	48h	91904.2	3144.37	85507	98301.5
Pyruvic acid	Infect	Kyabra	48h	63885.6	3144.37	57488.4	70282.9
Pyruvic acid	Control	CICA1841	96h	83523.1	3144.37	77125.8	89920.3
Pyruvic acid	Infect	CICA1841	96h	77154.9	3144.37	70757.6	83552.2
Pyruvic acid	Control	Kyabra	96h	86117.4	3144.37	79720.2	92514.7
Pyruvic acid	Infect	Kyabra	96h	30645.7	3144.37	24248.4	37043
Glyoxylic acid	Control	CICA1841	24h	87001.3	3147.94	80596.8	93405.8
Glyoxylic acid	Infect	CICA1841	24h	84845.8	3147.94	78441.3	91250.3
Glyoxylic acid	Control	Kyabra	24h	88420.1	3147.94	82015.6	94824.6
Glyoxylic acid	Infect	Kyabra	24h	94392.2	3147.94	87987.6	100797
Glyoxylic acid	Control	CICA1841	48h	91092	3147.94	84687.5	97496.5
Glyoxylic acid	Infect	CICA1841	48h	87188.1	3147.94	80783.5	93592.6
Glyoxylic acid	Control	Kyabra	48h	91550.5	3147.94	85146	97955
Glyoxylic acid	Infect	Kyabra	48h	63625.5	3147.94	57221	70030.1
Glyoxylic acid	Control	CICA1841	96h	83154.6	3147.94	76750.1	89559.1
Glyoxylic acid	Infect	CICA1841	96h	76794.2	3147.94	70389.6	83198.7
Glyoxylic acid	Control	Kyabra	96h	85789.6	3147.94	79385.1	92194.1
Glyoxylic acid	Infect	Kyabra	96h	30416.1	3147.94	24011.5	36820.6
4-Methoxycinnamic acid	Control	CICA1841	24h	12.7913	19.0989	-26.0657	51.6484
4-Methoxycinnamic acid	Infect	CICA1841	24h	11.8231	19.0989	-27.0339	50.6802
4-Methoxycinnamic acid	Control	Kyabra	24h	11.6463	19.0989	-27.2107	50.5034
4-Methoxycinnamic acid	Infect	Kyabra	24h	16.7226	19.0989	-22.1344	55.5797
4-Methoxycinnamic acid	Control	CICA1841	48h	9.94863	19.0989	-28.9084	48.8057
4-Methoxycinnamic acid	Infect	CICA1841	48h	26.6169	19.0989	-12.2401	65.474
4-Methoxycinnamic acid	Control	Kyabra	48h	10.7149	19.0989	-28.1422	49.5719
4-Methoxycinnamic acid	Infect	Kyabra	48h	140.744	19.0989	101.887	179.601
4-Methoxycinnamic acid	Control	CICA1841	96h	8.65732	19.0989	-30.1997	47.5144
4-Methoxycinnamic acid	Infect	CICA1841	96h	13.0207	19.0989	-25.8363	51.8778
4-Methoxycinnamic acid	Control	Kyabra	96h	9.28521	19.0989	-29.5718	48.1422
4-Methoxycinnamic acid	Infect	Kyabra	96h	349.301	19.0989	310.444	388.158
Eugenol	Control	CICA1841	24h	0.376877	2.51567	-4.7413	5.49505
Eugenol	Infect	CICA1841	24h	0.535861	2.51567	-4.58231	5.65403
Eugenol	Control	Kyabra	24h	0.399279	2.51567	-4.71889	5.51745
Eugenol	Infect	Kyabra	24h	0.519627	2.51567	-4.59855	5.6378
Eugenol	Control	CICA1841	48h	0.594598	2.51567	-4.52358	5.71277
Eugenol	Infect	CICA1841	48h	1.81858	2.51567	-3.29959	6.93675
Eugenol	Control	Kyabra	48h	0.98381	2.51567	-4.13436	6.10198
Eugenol	Infect	Kyabra	48h	7.30841	2.51567	2.19024	12.4266
Eugenol	Control	CICA1841	96h	1.74743	2.51567	-3.37075	6.8656
Eugenol	Infect	CICA1841	96h	14.8448	2.51567	9.72661	19.963
Eugenol	Control	Kyabra	96h	2.37828	2.51567	-2.73989	7.49646
Eugenol	Infect	Kyabra	96h	53.5298	2.51567	48.4116	58.6479
Dihydroferulic acid	Control	CICA1841	24h	3.12085	35.0002	-68.0876	74.3293
Dihydroferulic acid	Infect	CICA1841	24h	1.93965	35.0002	-69.2688	73.1481
Dihydroferulic acid	Control	Kyabra	24h	1.72807	35.0002	-69.4804	72.9365
Dihydroferulic acid	Infect	Kyabra	24h	1.72849	35.0002	-69.48	72.937
Dihydroferulic acid	Control	CICA1841	48h	2.12131	35.0002	-69.0872	73.3298
Dihydroferulic acid	Infect	CICA1841	48h	3.51698	35.0002	-67.6915	74.7254
Dihydroferulic acid	Control	Kyabra	48h	1.40694	35.0002	-69.8015	72.6154
Dihydroferulic acid	Infect	Kyabra	48h	114.43	35.0002	43.2216	185.638
Dihydroferulic acid	Control	CICA1841	96h	1.51226	35.0002	-69.6962	72.7207
Dihydroferulic acid	Infect	CICA1841	96h	14.5078	35.0002	-56.7006	85.7163
Dihydroferulic acid	Control	Kyabra	96h	1.46385	35.0002	-69.7446	72.6723
Dihydroferulic acid	Infect	Kyabra	96h	551.654	35.0002	480.446	622.863
Threonic acid	Control	CICA1841	24h	10392.6	348.993	9682.57	11102.6
Threonic acid	Infect	CICA1841	24h	9814.47	348.993	9104.44	10524.5
Threonic acid	Control	Kyabra	24h	8997.4	348.993	8287.37	9707.43
Threonic acid	Infect	Kyabra	24h	9861.01	348.993	9150.98	10571
Threonic acid	Control	CICA1841	48h	9240.37	348.993	8530.34	9950.4
Threonic acid	Infect	CICA1841	48h	9740.48	348.993	9030.45	10450.5
Threonic acid	Control	Kyabra	48h	8965.47	348.993	8255.44	9675.5
Threonic acid	Infect	Kyabra	48h	7464.79	348.993	6754.76	8174.82
Threonic acid	Control	CICA1841	96h	8174.71	348.993	7464.68	8884.74
Threonic acid	Infect	CICA1841	96h	7858.37	348.993	7148.34	8568.4
Threonic acid	Control	Kyabra	96h	7999.02	348.993	7288.99	8709.05
Threonic acid	Infect	Kyabra	96h	3547.42	348.993	2837.39	4257.45
Eriodictyol	Control	CICA1841	24h	273.374	86.9439	96.4851	450.263
Eriodictyol	Infect	CICA1841	24h	204.239	86.9439	27.3498	381.127
Eriodictyol	Control	Kyabra	24h	312.838	86.9439	135.949	489.727
Eriodictyol	Infect	Kyabra	24h	250.269	86.9439	73.38	427.158
Eriodictyol	Control	CICA1841	48h	189.186	86.9439	12.2975	366.075
Eriodictyol	Infect	CICA1841	48h	241.904	86.9439	65.0153	418.793
Eriodictyol	Control	Kyabra	48h	341.584	86.9439	164.695	518.473
Eriodictyol	Infect	Kyabra	48h	1413.14	86.9439	1236.25	1590.03
Eriodictyol	Control	CICA1841	96h	292.105	86.9439	115.216	468.993
Eriodictyol	Infect	CICA1841	96h	280.367	86.9439	103.479	457.256
Eriodictyol	Control	Kyabra	96h	397.197	86.9439	220.309	574.086
Eriodictyol	Infect	Kyabra	96h	1706.24	86.9439	1529.36	1883.13
Genipin	Control	CICA1841	24h	2.24202	33.5899	-66.0972	70.5812
Genipin	Infect	CICA1841	24h	3.22483	33.5899	-65.1144	71.564
Genipin	Control	Kyabra	24h	1.83677	33.5899	-66.5024	70.176
Genipin	Infect	Kyabra	24h	2.35473	33.5899	-65.9845	70.6939
Genipin	Control	CICA1841	48h	4.68901	33.5899	-63.6502	73.0282
Genipin	Infect	CICA1841	48h	5.47378	33.5899	-62.8654	73.813
Genipin	Control	Kyabra	48h	1.48935	33.5899	-66.8498	69.8285
Genipin	Infect	Kyabra	48h	22.5489	33.5899	-45.7903	90.8881
Genipin	Control	CICA1841	96h	7.92689	33.5899	-60.4123	76.2661
Genipin	Infect	CICA1841	96h	24.2711	33.5899	-44.0681	92.6103
Genipin	Control	Kyabra	96h	1.78319	33.5899	-66.556	70.1224
Genipin	Infect	Kyabra	96h	481.81	33.5899	413.471	550.149
Liquiritigenin	Control	CICA1841	24h	1092.45	511.751	51.2826	2133.61
Liquiritigenin	Infect	CICA1841	24h	2517.98	511.751	1476.82	3559.15
Liquiritigenin	Control	Kyabra	24h	1357.39	511.751	316.222	2398.55
Liquiritigenin	Infect	Kyabra	24h	867.554	511.751	-173.612	1908.72
Liquiritigenin	Control	CICA1841	48h	2276.27	511.751	1235.1	3317.44
Liquiritigenin	Infect	CICA1841	48h	2318.74	511.751	1277.58	3359.91
Liquiritigenin	Control	Kyabra	48h	1474.6	511.751	433.435	2515.77
Liquiritigenin	Infect	Kyabra	48h	6639.9	511.751	5598.74	7681.07
Liquiritigenin	Control	CICA1841	96h	2575.66	511.751	1534.49	3616.82
Liquiritigenin	Infect	CICA1841	96h	4335.04	511.751	3293.88	5376.21
Liquiritigenin	Control	Kyabra	96h	2170.58	511.751	1129.41	3211.74
Liquiritigenin	Infect	Kyabra	96h	8483.57	511.751	7442.41	9524.74
Neryl rhamnosyl-glucoside	Control	CICA1841	24h	6.83309	1.63831	3.49993	10.1663
Neryl rhamnosyl-glucoside	Infect	CICA1841	24h	6.01005	1.63831	2.67688	9.34321
Neryl rhamnosyl-glucoside	Control	Kyabra	24h	8.43007	1.63831	5.09691	11.7632
Neryl rhamnosyl-glucoside	Infect	Kyabra	24h	8.78172	1.63831	5.44855	12.1149
Neryl rhamnosyl-glucoside	Control	CICA1841	48h	13.8892	1.63831	10.556	17.2223
Neryl rhamnosyl-glucoside	Infect	CICA1841	48h	10.6369	1.63831	7.3037	13.97
Neryl rhamnosyl-glucoside	Control	Kyabra	48h	13.771	1.63831	10.4378	17.1041
Neryl rhamnosyl-glucoside	Infect	Kyabra	48h	10.1167	1.63831	6.78349	13.4498
Neryl rhamnosyl-glucoside	Control	CICA1841	96h	16.4048	1.63831	13.0716	19.7379
Neryl rhamnosyl-glucoside	Infect	CICA1841	96h	19.2788	1.63831	15.9456	22.612
Neryl rhamnosyl-glucoside	Control	Kyabra	96h	24.4087	1.63831	21.0756	27.7419
Neryl rhamnosyl-glucoside	Infect	Kyabra	96h	6.87529	1.63831	3.54213	10.2085
D-Xylose	Control	CICA1841	24h	5202.39	287.958	4616.53	5788.24
D-Xylose	Infect	CICA1841	24h	4969.36	287.958	4383.5	5555.21
D-Xylose	Control	Kyabra	24h	5182.98	287.958	4597.13	5768.84
D-Xylose	Infect	Kyabra	24h	5375.44	287.958	4789.58	5961.29
D-Xylose	Control	CICA1841	48h	5988.43	287.958	5402.58	6574.29
D-Xylose	Infect	CICA1841	48h	6176.4	287.958	5590.54	6762.25
D-Xylose	Control	Kyabra	48h	6341.6	287.958	5755.74	6927.45
D-Xylose	Infect	Kyabra	48h	5645.67	287.958	5059.82	6231.53
D-Xylose	Control	CICA1841	96h	5771.77	287.958	5185.91	6357.62
D-Xylose	Infect	CICA1841	96h	6215.32	287.958	5629.47	6801.18
D-Xylose	Control	Kyabra	96h	7146.65	287.958	6560.8	7732.51
D-Xylose	Infect	Kyabra	96h	3935.96	287.958	3350.11	4521.82
Imperatorin	Control	CICA1841	24h	239.952	558.837	-897.01	1376.91
Imperatorin	Infect	CICA1841	24h	656.193	558.837	-480.769	1793.16
Imperatorin	Control	Kyabra	24h	528.965	558.837	-607.997	1665.93
Imperatorin	Infect	Kyabra	24h	233.496	558.837	-903.466	1370.46
Imperatorin	Control	CICA1841	48h	959.013	558.837	-177.95	2095.97
Imperatorin	Infect	CICA1841	48h	992.601	558.837	-144.362	2129.56
Imperatorin	Control	Kyabra	48h	619.245	558.837	-517.718	1756.21
Imperatorin	Infect	Kyabra	48h	5327.99	558.837	4191.03	6464.96
Imperatorin	Control	CICA1841	96h	1411.16	558.837	274.201	2548.13
Imperatorin	Infect	CICA1841	96h	2307.98	558.837	1171.02	3444.94
Imperatorin	Control	Kyabra	96h	1114.36	558.837	-22.5974	2251.33
Imperatorin	Infect	Kyabra	96h	8397.57	558.837	7260.61	9534.54
Vanillin	Control	CICA1841	24h	10.3892	2.22404	5.86432	14.914
Vanillin	Infect	CICA1841	24h	11.2373	2.22404	6.71248	15.7622
Vanillin	Control	Kyabra	24h	14.1423	2.22404	9.61746	18.6671
Vanillin	Infect	Kyabra	24h	18.2544	2.22404	13.7296	22.7793
Vanillin	Control	CICA1841	48h	15.0671	2.22404	10.5423	19.592
Vanillin	Infect	CICA1841	48h	11.4426	2.22404	6.91776	15.9674
Vanillin	Control	Kyabra	48h	12.988	2.22404	8.4632	17.5129
Vanillin	Infect	Kyabra	48h	38.9029	2.22404	34.378	43.4277
Vanillin	Control	CICA1841	96h	9.8842	2.22404	5.35936	14.409
Vanillin	Infect	CICA1841	96h	12.7595	2.22404	8.23464	17.2843
Vanillin	Control	Kyabra	96h	12.0463	2.22404	7.52142	16.5711
Vanillin	Infect	Kyabra	96h	20.7043	2.22404	16.1794	25.2291
Delphinidin 3-sophoroside	Control	CICA1841	24h	67.8304	3.17656	61.3677	74.2932
Delphinidin 3-sophoroside	Infect	CICA1841	24h	57.9764	3.17656	51.5137	64.4392
Delphinidin 3-sophoroside	Control	Kyabra	24h	69.6353	3.17656	63.1725	76.098
Delphinidin 3-sophoroside	Infect	Kyabra	24h	71.8995	3.17656	65.4368	78.3623
Delphinidin 3-sophoroside	Control	CICA1841	48h	54.7336	3.17656	48.2708	61.1964
Delphinidin 3-sophoroside	Infect	CICA1841	48h	43.659	3.17656	37.1962	50.1217
Delphinidin 3-sophoroside	Control	Kyabra	48h	63.2702	3.17656	56.8074	69.7329
Delphinidin 3-sophoroside	Infect	Kyabra	48h	44.9167	3.17656	38.454	51.3795
Delphinidin 3-sophoroside	Control	CICA1841	96h	40.3267	3.17656	33.8639	46.7894
Delphinidin 3-sophoroside	Infect	CICA1841	96h	42.2033	3.17656	35.7406	48.6661
Delphinidin 3-sophoroside	Control	Kyabra	96h	55.8743	3.17656	49.4115	62.337
Delphinidin 3-sophoroside	Infect	Kyabra	96h	29.316	3.17656	22.8532	35.7787
Rutin	Control	CICA1841	24h	1775.89	165.636	1438.9	2112.88
Rutin	Infect	CICA1841	24h	1557.37	165.636	1220.38	1894.36
Rutin	Control	Kyabra	24h	1507.12	165.636	1170.13	1844.11
Rutin	Infect	Kyabra	24h	1541.29	165.636	1204.3	1878.28
Rutin	Control	CICA1841	48h	1550.85	165.636	1213.86	1887.84
Rutin	Infect	CICA1841	48h	1218.07	165.636	881.083	1555.06
Rutin	Control	Kyabra	48h	1629.92	165.636	1292.93	1966.9
Rutin	Infect	Kyabra	48h	1092.04	165.636	755.049	1429.03
Rutin	Control	CICA1841	96h	1247.83	165.636	910.837	1584.81
Rutin	Infect	CICA1841	96h	1744.27	165.636	1407.28	2081.26
Rutin	Control	Kyabra	96h	1697.57	165.636	1360.58	2034.56
Rutin	Infect	Kyabra	96h	443.065	165.636	106.077	780.053
2,3-Di-O-methylellagic acid	Control	CICA1841	24h	23.3373	1.27235	20.7487	25.9259
2,3-Di-O-methylellagic acid	Infect	CICA1841	24h	21.7934	1.27235	19.2048	24.3821
2,3-Di-O-methylellagic acid	Control	Kyabra	24h	23.0186	1.27235	20.43	25.6073
2,3-Di-O-methylellagic acid	Infect	Kyabra	24h	28.4829	1.27235	25.8942	31.0715
2,3-Di-O-methylellagic acid	Control	CICA1841	48h	20.9782	1.27235	18.3896	23.5668
2,3-Di-O-methylellagic acid	Infect	CICA1841	48h	21.5641	1.27235	18.9755	24.1527
2,3-Di-O-methylellagic acid	Control	Kyabra	48h	22.716	1.27235	20.1274	25.3046
2,3-Di-O-methylellagic acid	Infect	Kyabra	48h	18.6803	1.27235	16.0917	21.2689
2,3-Di-O-methylellagic acid	Control	CICA1841	96h	19.8431	1.27235	17.2545	22.4318
2,3-Di-O-methylellagic acid	Infect	CICA1841	96h	19.1787	1.27235	16.5901	21.7673
2,3-Di-O-methylellagic acid	Control	Kyabra	96h	21.0754	1.27235	18.4868	23.664
2,3-Di-O-methylellagic acid	Infect	Kyabra	96h	11.9356	1.27235	9.34696	14.5242
DL-o-Chlorophenylalanine	Control	CICA1841	24h	540.381	25.2661	488.976	591.785
DL-o-Chlorophenylalanine	Infect	CICA1841	24h	512.344	25.2661	460.94	563.748
DL-o-Chlorophenylalanine	Control	Kyabra	24h	552.559	25.2661	501.155	603.964
DL-o-Chlorophenylalanine	Infect	Kyabra	24h	602.152	25.2661	550.748	653.556
DL-o-Chlorophenylalanine	Control	CICA1841	48h	501.511	25.2661	450.107	552.915
DL-o-Chlorophenylalanine	Infect	CICA1841	48h	492.663	25.2661	441.258	544.067
DL-o-Chlorophenylalanine	Control	Kyabra	48h	529.175	25.2661	477.771	580.58
DL-o-Chlorophenylalanine	Infect	Kyabra	48h	426.395	25.2661	374.991	477.8
DL-o-Chlorophenylalanine	Control	CICA1841	96h	468.874	25.2661	417.469	520.278
DL-o-Chlorophenylalanine	Infect	CICA1841	96h	460.982	25.2661	409.578	512.387
DL-o-Chlorophenylalanine	Control	Kyabra	96h	533.167	25.2661	481.763	584.571
DL-o-Chlorophenylalanine	Infect	Kyabra	96h	284.513	25.2661	233.109	335.918
Nicotinic acid	Control	CICA1841	24h	45.4676	4.64154	36.0243	54.9109
Nicotinic acid	Infect	CICA1841	24h	41.7426	4.64154	32.2993	51.1859
Nicotinic acid	Control	Kyabra	24h	53.9596	4.64154	44.5163	63.4029
Nicotinic acid	Infect	Kyabra	24h	51.4805	4.64154	42.0372	60.9238
Nicotinic acid	Control	CICA1841	48h	36.7983	4.64154	27.355	46.2416
Nicotinic acid	Infect	CICA1841	48h	29.8689	4.64154	20.4256	39.3121
Nicotinic acid	Control	Kyabra	48h	44.1955	4.64154	34.7522	53.6387
Nicotinic acid	Infect	Kyabra	48h	27.3498	4.64154	17.9066	36.7931
Nicotinic acid	Control	CICA1841	96h	30.6834	4.64154	21.2401	40.1266
Nicotinic acid	Infect	CICA1841	96h	25.6963	4.64154	16.253	35.1396
Nicotinic acid	Control	Kyabra	96h	24.0275	4.64154	14.5842	33.4708
Nicotinic acid	Infect	Kyabra	96h	64.4254	4.64154	54.9821	73.8687
Sebacic acid	Control	CICA1841	24h	8.19534	4.994	-1.96504	18.3557
Sebacic acid	Infect	CICA1841	24h	7.55679	4.994	-2.60358	17.7172
Sebacic acid	Control	Kyabra	24h	11.8079	4.994	1.64755	21.9683
Sebacic acid	Infect	Kyabra	24h	12.1681	4.994	2.00772	22.3285
Sebacic acid	Control	CICA1841	48h	6.99299	4.994	-3.16739	17.1534
Sebacic acid	Infect	CICA1841	48h	9.72299	4.994	-0.437383	19.8834
Sebacic acid	Control	Kyabra	48h	10.1291	4.994	-0.0313066	20.2894
Sebacic acid	Infect	Kyabra	48h	35.9814	4.994	25.821	46.1418
Sebacic acid	Control	CICA1841	96h	10.3191	4.994	0.158719	20.4795
Sebacic acid	Infect	CICA1841	96h	15.1538	4.994	4.99341	25.3142
Sebacic acid	Control	Kyabra	96h	13.6808	4.994	3.52043	23.8412
Sebacic acid	Infect	Kyabra	96h	81.4562	4.994	71.2959	91.6166
Gluconic acid	Control	CICA1841	24h	4661.6	259.852	4132.93	5190.28
Gluconic acid	Infect	CICA1841	24h	4232.08	259.852	3703.4	4760.75
Gluconic acid	Control	Kyabra	24h	4214.92	259.852	3686.25	4743.59
Gluconic acid	Infect	Kyabra	24h	4457.68	259.852	3929.01	4986.35
Gluconic acid	Control	CICA1841	48h	4761.25	259.852	4232.57	5289.92
Gluconic acid	Infect	CICA1841	48h	4964.45	259.852	4435.78	5493.12
Gluconic acid	Control	Kyabra	48h	5118.43	259.852	4589.76	5647.1
Gluconic acid	Infect	Kyabra	48h	4504.31	259.852	3975.64	5032.98
Gluconic acid	Control	CICA1841	96h	4521.2	259.852	3992.52	5049.87
Gluconic acid	Infect	CICA1841	96h	4576.82	259.852	4048.14	5105.49
Gluconic acid	Control	Kyabra	96h	5000.04	259.852	4471.37	5528.72
Gluconic acid	Infect	Kyabra	96h	2511.65	259.852	1982.98	3040.33
Daidzein	Control	CICA1841	24h	290.251	91.8753	103.329	477.173
Daidzein	Infect	CICA1841	24h	488.902	91.8753	301.981	675.824
Daidzein	Control	Kyabra	24h	328.818	91.8753	141.897	515.74
Daidzein	Infect	Kyabra	24h	302.485	91.8753	115.563	489.406
Daidzein	Control	CICA1841	48h	496.023	91.8753	309.102	682.945
Daidzein	Infect	CICA1841	48h	634.604	91.8753	447.682	821.525
Daidzein	Control	Kyabra	48h	524.319	91.8753	337.398	711.241
Daidzein	Infect	Kyabra	48h	1538.56	91.8753	1351.64	1725.48
Daidzein	Control	CICA1841	96h	728.765	91.8753	541.843	915.687
Daidzein	Infect	CICA1841	96h	856.343	91.8753	669.421	1043.26
Daidzein	Control	Kyabra	96h	749.06	91.8753	562.138	935.981
Daidzein	Infect	Kyabra	96h	1400.73	91.8753	1213.81	1587.65
Citramalic acid	Control	CICA1841	24h	2002.09	88.7062	1821.62	2182.57
Citramalic acid	Infect	CICA1841	24h	1708.17	88.7062	1527.7	1888.65
Citramalic acid	Control	Kyabra	24h	1710.49	88.7062	1530.02	1890.97
Citramalic acid	Infect	Kyabra	24h	1911.29	88.7062	1730.81	2091.76
Citramalic acid	Control	CICA1841	48h	1354.21	88.7062	1173.73	1534.68
Citramalic acid	Infect	CICA1841	48h	1281.43	88.7062	1100.96	1461.9
Citramalic acid	Control	Kyabra	48h	1652.44	88.7062	1471.96	1832.91
Citramalic acid	Infect	Kyabra	48h	1326.58	88.7062	1146.1	1507.05
Citramalic acid	Control	CICA1841	96h	1206.63	88.7062	1026.16	1387.11
Citramalic acid	Infect	CICA1841	96h	1136.04	88.7062	955.562	1316.51
Citramalic acid	Control	Kyabra	96h	1209.48	88.7062	1029.01	1389.96
Citramalic acid	Infect	Kyabra	96h	602.183	88.7062	421.709	782.657
Ribose-1-arsenate	Control	CICA1841	24h	1818.86	123.164	1568.28	2069.44
Ribose-1-arsenate	Infect	CICA1841	24h	1457.26	123.164	1206.68	1707.83
Ribose-1-arsenate	Control	Kyabra	24h	1490.74	123.164	1240.16	1741.32
Ribose-1-arsenate	Infect	Kyabra	24h	1688.82	123.164	1438.24	1939.4
Ribose-1-arsenate	Control	CICA1841	48h	1945.74	123.164	1695.16	2196.32
Ribose-1-arsenate	Infect	CICA1841	48h	1889.49	123.164	1638.91	2140.07
Ribose-1-arsenate	Control	Kyabra	48h	1706.76	123.164	1456.18	1957.34
Ribose-1-arsenate	Infect	Kyabra	48h	1346.83	123.164	1096.26	1597.41
Ribose-1-arsenate	Control	CICA1841	96h	2262.39	123.164	2011.81	2512.97
Ribose-1-arsenate	Infect	CICA1841	96h	2096.47	123.164	1845.89	2347.05
Ribose-1-arsenate	Control	Kyabra	96h	2096.34	123.164	1845.76	2346.92
Ribose-1-arsenate	Infect	Kyabra	96h	1042.16	123.164	791.583	1292.74
Daidzin	Control	CICA1841	24h	26.5181	12.1244	1.85073	51.1854
Daidzin	Infect	CICA1841	24h	38.4648	12.1244	13.7974	63.1321
Daidzin	Control	Kyabra	24h	26.8929	12.1244	2.22557	51.5603
Daidzin	Infect	Kyabra	24h	23.6124	12.1244	-1.05493	48.2798
Daidzin	Control	CICA1841	48h	50.0355	12.1244	25.3681	74.7028
Daidzin	Infect	CICA1841	48h	43.8499	12.1244	19.1825	68.5172
Daidzin	Control	Kyabra	48h	40.154	12.1244	15.4867	64.8214
Daidzin	Infect	Kyabra	48h	120.6	12.1244	95.9323	145.267
Daidzin	Control	CICA1841	96h	89.8261	12.1244	65.1587	114.493
Daidzin	Infect	CICA1841	96h	72.231	12.1244	47.5637	96.8984
Daidzin	Control	Kyabra	96h	66.5744	12.1244	41.907	91.2417
Daidzin	Infect	Kyabra	96h	167.159	12.1244	142.492	191.827
Coumesterol	Control	CICA1841	24h	4.52272	3.09747	-1.77913	10.8246
Coumesterol	Infect	CICA1841	24h	10.4921	3.09747	4.19026	16.794
Coumesterol	Control	Kyabra	24h	8.07925	3.09747	1.7774	14.3811
Coumesterol	Infect	Kyabra	24h	4.07402	3.09747	-2.22783	10.3759
Coumesterol	Control	CICA1841	48h	13.2838	3.09747	6.98193	19.5856
Coumesterol	Infect	CICA1841	48h	11.5124	3.09747	5.21053	17.8142
Coumesterol	Control	Kyabra	48h	6.94087	3.09747	0.639017	13.2427
Coumesterol	Infect	Kyabra	48h	19.9806	3.09747	13.6788	26.2825
Coumesterol	Control	CICA1841	96h	12.2276	3.09747	5.92577	18.5295
Coumesterol	Infect	CICA1841	96h	28.4936	3.09747	22.1917	34.7954
Coumesterol	Control	Kyabra	96h	13.4943	3.09747	7.19247	19.7962
Coumesterol	Infect	Kyabra	96h	53.6915	3.09747	47.3896	59.9933
L-Serine	Control	CICA1841	24h	162.252	15.4982	130.721	193.783
L-Serine	Infect	CICA1841	24h	128.679	15.4982	97.1472	160.21
L-Serine	Control	Kyabra	24h	162.522	15.4982	130.99	194.053
L-Serine	Infect	Kyabra	24h	151.761	15.4982	120.23	183.292
L-Serine	Control	CICA1841	48h	182.368	15.4982	150.837	213.899
L-Serine	Infect	CICA1841	48h	158.404	15.4982	126.873	189.935
L-Serine	Control	Kyabra	48h	211.796	15.4982	180.264	243.327
L-Serine	Infect	Kyabra	48h	139.111	15.4982	107.58	170.643
L-Serine	Control	CICA1841	96h	184.768	15.4982	153.237	216.3
L-Serine	Infect	CICA1841	96h	194.978	15.4982	163.447	226.51
L-Serine	Control	Kyabra	96h	247.924	15.4982	216.392	279.455
L-Serine	Infect	Kyabra	96h	107.578	15.4982	76.0468	139.109
Isocrotonic acid	Control	CICA1841	24h	255.205	10.6935	233.449	276.961
Isocrotonic acid	Infect	CICA1841	24h	222.927	10.6935	201.17	244.683
Isocrotonic acid	Control	Kyabra	24h	239.742	10.6935	217.986	261.498
Isocrotonic acid	Infect	Kyabra	24h	240.058	10.6935	218.302	261.814
Isocrotonic acid	Control	CICA1841	48h	179.069	10.6935	157.313	200.825
Isocrotonic acid	Infect	CICA1841	48h	215.056	10.6935	193.3	236.813
Isocrotonic acid	Control	Kyabra	48h	228.246	10.6935	206.49	250.002
Isocrotonic acid	Infect	Kyabra	48h	177.405	10.6935	155.649	199.161
Isocrotonic acid	Control	CICA1841	96h	187.038	10.6935	165.282	208.794
Isocrotonic acid	Infect	CICA1841	96h	156.068	10.6935	134.311	177.824
Isocrotonic acid	Control	Kyabra	96h	187.552	10.6935	165.796	209.308
Isocrotonic acid	Infect	Kyabra	96h	119.281	10.6935	97.5244	141.037
Dehydroascorbic acid	Control	CICA1841	24h	2158.68	135.746	1882.5	2434.85
Dehydroascorbic acid	Infect	CICA1841	24h	1794.12	135.746	1517.95	2070.3
Dehydroascorbic acid	Control	Kyabra	24h	1874.36	135.746	1598.18	2150.54
Dehydroascorbic acid	Infect	Kyabra	24h	2171.76	135.746	1895.58	2447.94
Dehydroascorbic acid	Control	CICA1841	48h	1707.58	135.746	1431.41	1983.76
Dehydroascorbic acid	Infect	CICA1841	48h	1653.19	135.746	1377.02	1929.37
Dehydroascorbic acid	Control	Kyabra	48h	2090.26	135.746	1814.08	2366.44
Dehydroascorbic acid	Infect	Kyabra	48h	1342.79	135.746	1066.61	1618.96
Dehydroascorbic acid	Control	CICA1841	96h	1449.54	135.746	1173.36	1725.71
Dehydroascorbic acid	Infect	CICA1841	96h	1319.63	135.746	1043.45	1595.81
Dehydroascorbic acid	Control	Kyabra	96h	1655.23	135.746	1379.06	1931.41
Dehydroascorbic acid	Infect	Kyabra	96h	986.993	135.746	710.815	1263.17
Itaconic acid	Control	CICA1841	24h	1763.06	111.61	1535.99	1990.13
Itaconic acid	Infect	CICA1841	24h	1340.77	111.61	1113.69	1567.84
Itaconic acid	Control	Kyabra	24h	1249.85	111.61	1022.77	1476.92
Itaconic acid	Infect	Kyabra	24h	1680.01	111.61	1452.94	1907.08
Itaconic acid	Control	CICA1841	48h	1234.57	111.61	1007.49	1461.64
Itaconic acid	Infect	CICA1841	48h	1041.51	111.61	814.442	1268.59
Itaconic acid	Control	Kyabra	48h	1363.82	111.61	1136.74	1590.89
Itaconic acid	Infect	Kyabra	48h	1095.03	111.61	867.96	1322.1
Itaconic acid	Control	CICA1841	96h	1005.97	111.61	778.896	1233.04
Itaconic acid	Infect	CICA1841	96h	970.527	111.61	743.454	1197.6
Itaconic acid	Control	Kyabra	96h	1039.34	111.61	812.273	1266.42
Itaconic acid	Infect	Kyabra	96h	717.36	111.61	490.288	944.432
Vanilloloside	Control	CICA1841	24h	52.9251	9.34237	33.9179	71.9323
Vanilloloside	Infect	CICA1841	24h	40.866	9.34237	21.8588	59.8732
Vanilloloside	Control	Kyabra	24h	89.4609	9.34237	70.4537	108.468
Vanilloloside	Infect	Kyabra	24h	79.7074	9.34237	60.7002	98.7146
Vanilloloside	Control	CICA1841	48h	37.1182	9.34237	18.111	56.1254
Vanilloloside	Infect	CICA1841	48h	46.8565	9.34237	27.8493	65.8637
Vanilloloside	Control	Kyabra	48h	73.2835	9.34237	54.2763	92.2907
Vanilloloside	Infect	Kyabra	48h	137.09	9.34237	118.083	156.098
Vanilloloside	Control	CICA1841	96h	51.11	9.34237	32.1028	70.1172
Vanilloloside	Infect	CICA1841	96h	50.2295	9.34237	31.2223	69.2367
Vanilloloside	Control	Kyabra	96h	86.7423	9.34237	67.7351	105.75
Vanilloloside	Infect	Kyabra	96h	39.6811	9.34237	20.6739	58.6883
L-Lactic acid	Control	CICA1841	24h	6630.33	315.8	5987.83	7272.83
L-Lactic acid	Infect	CICA1841	24h	6465.87	315.8	5823.37	7108.37
L-Lactic acid	Control	Kyabra	24h	5899.18	315.8	5256.68	6541.68
L-Lactic acid	Infect	Kyabra	24h	6530.01	315.8	5887.51	7172.51
L-Lactic acid	Control	CICA1841	48h	5566.06	315.8	4923.55	6208.56
L-Lactic acid	Infect	CICA1841	48h	5760.11	315.8	5117.61	6402.61
L-Lactic acid	Control	Kyabra	48h	5000.62	315.8	4358.12	5643.12
L-Lactic acid	Infect	Kyabra	48h	3876.66	315.8	3234.16	4519.16
L-Lactic acid	Control	CICA1841	96h	4777.41	315.8	4134.91	5419.91
L-Lactic acid	Infect	CICA1841	96h	4576.92	315.8	3934.42	5219.42
L-Lactic acid	Control	Kyabra	96h	4926.59	315.8	4284.09	5569.09
L-Lactic acid	Infect	Kyabra	96h	2178.82	315.8	1536.32	2821.32
Glutamine	Control	CICA1841	24h	503.821	24.7005	453.567	554.074
Glutamine	Infect	CICA1841	24h	448.294	24.7005	398.041	498.548
Glutamine	Control	Kyabra	24h	359.054	24.7005	308.8	409.307
Glutamine	Infect	Kyabra	24h	401.894	24.7005	351.64	452.147
Glutamine	Control	CICA1841	48h	503.661	24.7005	453.407	553.914
Glutamine	Infect	CICA1841	48h	485.38	24.7005	435.126	535.633
Glutamine	Control	Kyabra	48h	520.284	24.7005	470.031	570.538
Glutamine	Infect	Kyabra	48h	358.934	24.7005	308.68	409.187
Glutamine	Control	CICA1841	96h	433.258	24.7005	383.005	483.512
Glutamine	Infect	CICA1841	96h	499.751	24.7005	449.498	550.005
Glutamine	Control	Kyabra	96h	425.646	24.7005	375.392	475.899
Glutamine	Infect	Kyabra	96h	381.439	24.7005	331.186	431.693
5-Thymidylic acid	Control	CICA1841	24h	1.65342	28.1972	-55.7142	59.021
5-Thymidylic acid	Infect	CICA1841	24h	2.95559	28.1972	-54.412	60.3232
5-Thymidylic acid	Control	Kyabra	24h	2.19263	28.1972	-55.175	59.5602
5-Thymidylic acid	Infect	Kyabra	24h	2.40197	28.1972	-54.9656	59.7695
5-Thymidylic acid	Control	CICA1841	48h	1.87458	28.1972	-55.493	59.2422
5-Thymidylic acid	Infect	CICA1841	48h	22.8284	28.1972	-34.5391	80.196
5-Thymidylic acid	Control	Kyabra	48h	3.39405	28.1972	-53.9735	60.7616
5-Thymidylic acid	Infect	Kyabra	48h	292.14	28.1972	234.772	349.508
5-Thymidylic acid	Control	CICA1841	96h	1.81294	28.1972	-55.5546	59.1805
5-Thymidylic acid	Infect	CICA1841	96h	187.063	28.1972	129.696	244.431
5-Thymidylic acid	Control	Kyabra	96h	2.27179	28.1972	-55.0958	59.6394
5-Thymidylic acid	Infect	Kyabra	96h	433.486	28.1972	376.119	490.854
D-Fructose	Control	CICA1841	24h	12858.6	869.578	11089.5	14627.8
D-Fructose	Infect	CICA1841	24h	11141.5	869.578	9372.29	12910.6
D-Fructose	Control	Kyabra	24h	13709.5	869.578	11940.3	15478.7
D-Fructose	Infect	Kyabra	24h	14176.1	869.578	12406.9	15945.2
D-Fructose	Control	CICA1841	48h	9961.68	869.578	8192.51	11730.9
D-Fructose	Infect	CICA1841	48h	10189.2	869.578	8420	11958.3
D-Fructose	Control	Kyabra	48h	13807.7	869.578	12038.5	15576.9
D-Fructose	Infect	Kyabra	48h	8480.5	869.578	6711.33	10249.7
D-Fructose	Control	CICA1841	96h	8187.64	869.578	6418.47	9956.8
D-Fructose	Infect	CICA1841	96h	7573.15	869.578	5803.98	9342.32
D-Fructose	Control	Kyabra	96h	11280.9	869.578	9511.7	13050
D-Fructose	Infect	Kyabra	96h	5118.43	869.578	3349.26	6887.6
Hesperetin 5-O-glucoside	Control	CICA1841	24h	18.9469	14.3413	-10.2308	48.1246
Hesperetin 5-O-glucoside	Infect	CICA1841	24h	65.1155	14.3413	35.9378	94.2932
Hesperetin 5-O-glucoside	Control	Kyabra	24h	31.8324	14.3413	2.65478	61.0101
Hesperetin 5-O-glucoside	Infect	Kyabra	24h	11.6055	14.3413	-17.5721	40.7832
Hesperetin 5-O-glucoside	Control	CICA1841	48h	55.8215	14.3413	26.6439	84.9992
Hesperetin 5-O-glucoside	Infect	CICA1841	48h	48.7226	14.3413	19.5449	77.9002
Hesperetin 5-O-glucoside	Control	Kyabra	48h	11.8177	14.3413	-17.3599	40.9954
Hesperetin 5-O-glucoside	Infect	Kyabra	48h	77.8431	14.3413	48.6655	107.021
Hesperetin 5-O-glucoside	Control	CICA1841	96h	44.9816	14.3413	15.804	74.1593
Hesperetin 5-O-glucoside	Infect	CICA1841	96h	108.777	14.3413	79.5997	137.955
Hesperetin 5-O-glucoside	Control	Kyabra	96h	31.4033	14.3413	2.2256	60.5809
Hesperetin 5-O-glucoside	Infect	Kyabra	96h	84.478	14.3413	55.3003	113.656
Glycolic acid	Control	CICA1841	24h	5805.16	266.711	5262.54	6347.79
Glycolic acid	Infect	CICA1841	24h	5651.67	266.711	5109.04	6194.29
Glycolic acid	Control	Kyabra	24h	4859.91	266.711	4317.29	5402.54
Glycolic acid	Infect	Kyabra	24h	5473.7	266.711	4931.07	6016.33
Glycolic acid	Control	CICA1841	48h	4528.57	266.711	3985.94	5071.19
Glycolic acid	Infect	CICA1841	48h	4826.14	266.711	4283.52	5368.77
Glycolic acid	Control	Kyabra	48h	3901.47	266.711	3358.84	4444.09
Glycolic acid	Infect	Kyabra	48h	2994.73	266.711	2452.1	3537.36
Glycolic acid	Control	CICA1841	96h	3689.25	266.711	3146.63	4231.88
Glycolic acid	Infect	CICA1841	96h	3315.09	266.711	2772.46	3857.72
Glycolic acid	Control	Kyabra	96h	3031.38	266.711	2488.75	3574.01
Glycolic acid	Infect	Kyabra	96h	1051.45	266.711	508.819	1594.07
Phenylpyruvic acid	Control	CICA1841	24h	61.7091	30.5724	-0.490965	123.909
Phenylpyruvic acid	Infect	CICA1841	24h	58.8217	30.5724	-3.37833	121.022
Phenylpyruvic acid	Control	Kyabra	24h	58.1711	30.5724	-4.02897	120.371
Phenylpyruvic acid	Infect	Kyabra	24h	52.8147	30.5724	-9.38534	115.015
Phenylpyruvic acid	Control	CICA1841	48h	78.65	30.5724	16.4499	140.85
Phenylpyruvic acid	Infect	CICA1841	48h	98.8098	30.5724	36.6097	161.01
Phenylpyruvic acid	Control	Kyabra	48h	93.526	30.5724	31.326	155.726
Phenylpyruvic acid	Infect	Kyabra	48h	382.088	30.5724	319.888	444.288
Phenylpyruvic acid	Control	CICA1841	96h	104.673	30.5724	42.4727	166.873
Phenylpyruvic acid	Infect	CICA1841	96h	167.805	30.5724	105.605	230.005
Phenylpyruvic acid	Control	Kyabra	96h	156.033	30.5724	93.8332	218.233
Phenylpyruvic acid	Infect	Kyabra	96h	424.094	30.5724	361.894	486.294
Pyroglutamic acid	Control	CICA1841	24h	1064.81	51.0187	961.011	1168.61
Pyroglutamic acid	Infect	CICA1841	24h	946.153	51.0187	842.354	1049.95
Pyroglutamic acid	Control	Kyabra	24h	1061.82	51.0187	958.023	1165.62
Pyroglutamic acid	Infect	Kyabra	24h	1102.44	51.0187	998.637	1206.23
Pyroglutamic acid	Control	CICA1841	48h	632.836	51.0187	529.038	736.635
Pyroglutamic acid	Infect	CICA1841	48h	553.449	51.0187	449.651	657.247
Pyroglutamic acid	Control	Kyabra	48h	700.576	51.0187	596.778	804.375
Pyroglutamic acid	Infect	Kyabra	48h	420.521	51.0187	316.722	524.319
Pyroglutamic acid	Control	CICA1841	96h	300.318	51.0187	196.519	404.116
Pyroglutamic acid	Infect	CICA1841	96h	326.916	51.0187	223.118	430.714
Pyroglutamic acid	Control	Kyabra	96h	407.056	51.0187	303.257	510.854
Pyroglutamic acid	Infect	Kyabra	96h	150.265	51.0187	46.4662	254.063
Irilone	Control	CICA1841	24h	969.042	382.533	190.772	1747.31
Irilone	Infect	CICA1841	24h	1291.02	382.533	512.754	2069.29
Irilone	Control	Kyabra	24h	1382.16	382.533	603.891	2160.43
Irilone	Infect	Kyabra	24h	912.28	382.533	134.01	1690.55
Irilone	Control	CICA1841	48h	1604.83	382.533	826.564	2383.1
Irilone	Infect	CICA1841	48h	2106.73	382.533	1328.46	2885
Irilone	Control	Kyabra	48h	1819.62	382.533	1041.35	2597.89
Irilone	Infect	Kyabra	48h	3023.32	382.533	2245.05	3801.59
Irilone	Control	CICA1841	96h	4631.4	382.533	3853.13	5409.67
Irilone	Infect	CICA1841	96h	3020.17	382.533	2241.9	3798.44
Irilone	Control	Kyabra	96h	3500.62	382.533	2722.35	4278.89
Irilone	Infect	Kyabra	96h	4601.87	382.533	3823.6	5380.14
N-Acetyl-L-glutamate 5-semialdehyde	Control	CICA1841	24h	179.463	13.2876	152.429	206.497
N-Acetyl-L-glutamate 5-semialdehyde	Infect	CICA1841	24h	153.5	13.2876	126.467	180.534
N-Acetyl-L-glutamate 5-semialdehyde	Control	Kyabra	24h	155.282	13.2876	128.248	182.316
N-Acetyl-L-glutamate 5-semialdehyde	Infect	Kyabra	24h	177.543	13.2876	150.509	204.577
N-Acetyl-L-glutamate 5-semialdehyde	Control	CICA1841	48h	159.927	13.2876	132.893	186.961
N-Acetyl-L-glutamate 5-semialdehyde	Infect	CICA1841	48h	146.28	13.2876	119.246	173.314
N-Acetyl-L-glutamate 5-semialdehyde	Control	Kyabra	48h	122.522	13.2876	95.4884	149.556
N-Acetyl-L-glutamate 5-semialdehyde	Infect	Kyabra	48h	123.835	13.2876	96.8016	150.869
N-Acetyl-L-glutamate 5-semialdehyde	Control	CICA1841	96h	135.31	13.2876	108.276	162.344
N-Acetyl-L-glutamate 5-semialdehyde	Infect	CICA1841	96h	126.139	13.2876	99.1055	153.173
N-Acetyl-L-glutamate 5-semialdehyde	Control	Kyabra	96h	144.409	13.2876	117.375	171.442
N-Acetyl-L-glutamate 5-semialdehyde	Infect	Kyabra	96h	65.0838	13.2876	38.0499	92.1177
L-Coprine	Control	CICA1841	24h	0.200548	2.77856	-5.45247	5.85357
L-Coprine	Infect	CICA1841	24h	2.55511	2.77856	-3.09791	8.20813
L-Coprine	Control	Kyabra	24h	0.129773	2.77856	-5.52325	5.78279
L-Coprine	Infect	Kyabra	24h	1.53973	2.77856	-4.11329	7.19275
L-Coprine	Control	CICA1841	48h	0.416092	2.77856	-5.23693	6.06911
L-Coprine	Infect	CICA1841	48h	2.63024	2.77856	-3.02278	8.28326
L-Coprine	Control	Kyabra	48h	0.134752	2.77856	-5.51827	5.78777
L-Coprine	Infect	Kyabra	48h	24.2467	2.77856	18.5937	29.8998
L-Coprine	Control	CICA1841	96h	0.466086	2.77856	-5.18694	6.11911
L-Coprine	Infect	CICA1841	96h	10.9207	2.77856	5.26763	16.5737
L-Coprine	Control	Kyabra	96h	0.205972	2.77856	-5.44705	5.85899
L-Coprine	Infect	Kyabra	96h	30.9473	2.77856	25.2943	36.6003
Inosinic acid	Control	CICA1841	24h	0.777929	1.74632	-2.77499	4.33085
Inosinic acid	Infect	CICA1841	24h	0.767267	1.74632	-2.78565	4.32018
Inosinic acid	Control	Kyabra	24h	0.362018	1.74632	-3.1909	3.91493
Inosinic acid	Infect	Kyabra	24h	0.659877	1.74632	-2.89304	4.21279
Inosinic acid	Control	CICA1841	48h	0.177685	1.74632	-3.37523	3.7306
Inosinic acid	Infect	CICA1841	48h	4.12736	1.74632	0.574446	7.68028
Inosinic acid	Control	Kyabra	48h	0.29397	1.74632	-3.25895	3.84689
Inosinic acid	Infect	Kyabra	48h	11.6876	1.74632	8.13467	15.2405
Inosinic acid	Control	CICA1841	96h	0.147708	1.74632	-3.40521	3.70062
Inosinic acid	Infect	CICA1841	96h	5.81843	1.74632	2.26551	9.37134
Inosinic acid	Control	Kyabra	96h	0.182339	1.74632	-3.37058	3.73526
Inosinic acid	Infect	Kyabra	96h	22.1283	1.74632	18.5754	25.6812
Cibaric acid	Control	CICA1841	24h	11.1124	8.37686	-5.93043	28.1553
Cibaric acid	Infect	CICA1841	24h	12.0804	8.37686	-4.96245	29.1232
Cibaric acid	Control	Kyabra	24h	11.8377	8.37686	-5.20514	28.8806
Cibaric acid	Infect	Kyabra	24h	11.4921	8.37686	-5.55078	28.5349
Cibaric acid	Control	CICA1841	48h	23.468	8.37686	6.42511	40.5108
Cibaric acid	Infect	CICA1841	48h	31.3375	8.37686	14.2947	48.3803
Cibaric acid	Control	Kyabra	48h	16.8744	8.37686	-0.168466	33.9172
Cibaric acid	Infect	Kyabra	48h	94.9065	8.37686	77.8636	111.949
Cibaric acid	Control	CICA1841	96h	44.0337	8.37686	26.9909	61.0766
Cibaric acid	Infect	CICA1841	96h	38.9092	8.37686	21.8663	55.952
Cibaric acid	Control	Kyabra	96h	37.231	8.37686	20.1882	54.2738
Cibaric acid	Infect	Kyabra	96h	42.4534	8.37686	25.4106	59.4962
Myricanol 5-(6-galloylglucoside)	Control	CICA1841	24h	1.86432	1.09735	-0.368253	4.0969
Myricanol 5-(6-galloylglucoside)	Infect	CICA1841	24h	1.45447	1.09735	-0.778104	3.68705
Myricanol 5-(6-galloylglucoside)	Control	Kyabra	24h	1.08786	1.09735	-1.14471	3.32044
Myricanol 5-(6-galloylglucoside)	Infect	Kyabra	24h	1.27365	1.09735	-0.95893	3.50622
Myricanol 5-(6-galloylglucoside)	Control	CICA1841	48h	5.03939	1.09735	2.80681	7.27197
Myricanol 5-(6-galloylglucoside)	Infect	CICA1841	48h	7.11553	1.09735	4.88295	9.3481
Myricanol 5-(6-galloylglucoside)	Control	Kyabra	48h	3.14385	1.09735	0.911269	5.37642
Myricanol 5-(6-galloylglucoside)	Infect	Kyabra	48h	12.6567	1.09735	10.4242	14.8893
Myricanol 5-(6-galloylglucoside)	Control	CICA1841	96h	5.36912	1.09735	3.13654	7.60169
Myricanol 5-(6-galloylglucoside)	Infect	CICA1841	96h	9.58496	1.09735	7.35238	11.8175
Myricanol 5-(6-galloylglucoside)	Control	Kyabra	96h	4.37112	1.09735	2.13854	6.60369
Myricanol 5-(6-galloylglucoside)	Infect	Kyabra	96h	6.26617	1.09735	4.03359	8.49874
Gravolenic acid	Control	CICA1841	24h	0.0854974	1.29109	-2.54124	2.71224
Gravolenic acid	Infect	CICA1841	24h	0.134726	1.29109	-2.49202	2.76147
Gravolenic acid	Control	Kyabra	24h	0.0916136	1.29109	-2.53513	2.71836
Gravolenic acid	Infect	Kyabra	24h	0.139676	1.29109	-2.48707	2.76642
Gravolenic acid	Control	CICA1841	48h	0.207	1.29109	-2.41974	2.83374
Gravolenic acid	Infect	CICA1841	48h	0.257377	1.29109	-2.36937	2.88412
Gravolenic acid	Control	Kyabra	48h	0.139905	1.29109	-2.48684	2.76665
Gravolenic acid	Infect	Kyabra	48h	2.58091	1.29109	-0.0458344	5.20765
Gravolenic acid	Control	CICA1841	96h	0.148105	1.29109	-2.47864	2.77485
Gravolenic acid	Infect	CICA1841	96h	3.90793	1.29109	1.28119	6.53467
Gravolenic acid	Control	Kyabra	96h	0.131867	1.29109	-2.49488	2.75861
Gravolenic acid	Infect	Kyabra	96h	15.0526	1.29109	12.4259	17.6794
Quercetin 3-arabinoside	Control	CICA1841	24h	45.141	3.89976	37.2069	53.0751
Quercetin 3-arabinoside	Infect	CICA1841	24h	53.1984	3.89976	45.2643	61.1325
Quercetin 3-arabinoside	Control	Kyabra	24h	44.8341	3.89976	36.9	52.7682
Quercetin 3-arabinoside	Infect	Kyabra	24h	37.9643	3.89976	30.0302	45.8984
Quercetin 3-arabinoside	Control	CICA1841	48h	50.7858	3.89976	42.8517	58.7199
Quercetin 3-arabinoside	Infect	CICA1841	48h	42.1678	3.89976	34.2337	50.1019
Quercetin 3-arabinoside	Control	Kyabra	48h	51.4436	3.89976	43.5095	59.3777
Quercetin 3-arabinoside	Infect	Kyabra	48h	39.0667	3.89976	31.1325	47.0008
Quercetin 3-arabinoside	Control	CICA1841	96h	54.2254	3.89976	46.2913	62.1595
Quercetin 3-arabinoside	Infect	CICA1841	96h	53.1182	3.89976	45.184	61.0523
Quercetin 3-arabinoside	Control	Kyabra	96h	58.722	3.89976	50.7879	66.6562
Quercetin 3-arabinoside	Infect	Kyabra	96h	19.2388	3.89976	11.3047	27.1729
Pseudobaptigenin	Control	CICA1841	24h	4283.8	1349.11	1539.03	7028.58
Pseudobaptigenin	Infect	CICA1841	24h	6601.95	1349.11	3857.18	9346.73
Pseudobaptigenin	Control	Kyabra	24h	6267.77	1349.11	3522.99	9012.55
Pseudobaptigenin	Infect	Kyabra	24h	3745.49	1349.11	1000.72	6490.27
Pseudobaptigenin	Control	CICA1841	48h	9192.89	1349.11	6448.12	11937.7
Pseudobaptigenin	Infect	CICA1841	48h	11818.9	1349.11	9074.12	14563.7
Pseudobaptigenin	Control	Kyabra	48h	6956.87	1349.11	4212.09	9701.65
Pseudobaptigenin	Infect	Kyabra	48h	11730	1349.11	8985.19	14474.7
Pseudobaptigenin	Control	CICA1841	96h	13414.5	1349.11	10669.7	16159.3
Pseudobaptigenin	Infect	CICA1841	96h	15336.8	1349.11	12592	18081.5
Pseudobaptigenin	Control	Kyabra	96h	12355.3	1349.11	9610.5	15100.1
Pseudobaptigenin	Infect	Kyabra	96h	21335.7	1349.11	18590.9	24080.5
Quercetin 4'-glucoside	Control	CICA1841	24h	5202.75	321.901	4547.84	5857.66
Quercetin 4'-glucoside	Infect	CICA1841	24h	6324.89	321.901	5669.97	6979.8
Quercetin 4'-glucoside	Control	Kyabra	24h	6042.9	321.901	5387.99	6697.82
Quercetin 4'-glucoside	Infect	Kyabra	24h	5138.5	321.901	4483.58	5793.41
Quercetin 4'-glucoside	Control	CICA1841	48h	5203.49	321.901	4548.58	5858.41
Quercetin 4'-glucoside	Infect	CICA1841	48h	4108.53	321.901	3453.62	4763.44
Quercetin 4'-glucoside	Control	Kyabra	48h	5460.44	321.901	4805.53	6115.36
Quercetin 4'-glucoside	Infect	Kyabra	48h	4245.89	321.901	3590.98	4900.8
Quercetin 4'-glucoside	Control	CICA1841	96h	5209.79	321.901	4554.88	5864.7
Quercetin 4'-glucoside	Infect	CICA1841	96h	4859.68	321.901	4204.77	5514.59
Quercetin 4'-glucoside	Control	Kyabra	96h	5248.73	321.901	4593.82	5903.65
Quercetin 4'-glucoside	Infect	Kyabra	96h	2003.66	321.901	1348.75	2658.57
Oxoadipic acid	Control	CICA1841	24h	464.1	60.4178	341.18	587.021
Oxoadipic acid	Infect	CICA1841	24h	392.52	60.4178	269.599	515.441
Oxoadipic acid	Control	Kyabra	24h	366.205	60.4178	243.284	489.126
Oxoadipic acid	Infect	Kyabra	24h	489.556	60.4178	366.635	612.477
Oxoadipic acid	Control	CICA1841	48h	471.46	60.4178	348.539	594.381
Oxoadipic acid	Infect	CICA1841	48h	416.276	60.4178	293.355	539.197
Oxoadipic acid	Control	Kyabra	48h	711.951	60.4178	589.03	834.872
Oxoadipic acid	Infect	Kyabra	48h	339.349	60.4178	216.428	462.27
Oxoadipic acid	Control	CICA1841	96h	472.186	60.4178	349.265	595.107
Oxoadipic acid	Infect	CICA1841	96h	420.958	60.4178	298.037	543.879
Oxoadipic acid	Control	Kyabra	96h	411.096	60.4178	288.175	534.017
Oxoadipic acid	Infect	Kyabra	96h	200.555	60.4178	77.6337	323.475
Neryl glucoside	Control	CICA1841	24h	51.174	6.74776	37.4456	64.9024
Neryl glucoside	Infect	CICA1841	24h	35.4136	6.74776	21.6852	49.1421
Neryl glucoside	Control	Kyabra	24h	23.849	6.74776	10.1206	37.5774
Neryl glucoside	Infect	Kyabra	24h	34.7905	6.74776	21.062	48.5189
Neryl glucoside	Control	CICA1841	48h	29.3468	6.74776	15.6184	43.0752
Neryl glucoside	Infect	CICA1841	48h	32.1104	6.74776	18.382	45.8388
Neryl glucoside	Control	Kyabra	48h	34.4859	6.74776	20.7575	48.2143
Neryl glucoside	Infect	Kyabra	48h	27.2786	6.74776	13.5502	41.007
Neryl glucoside	Control	CICA1841	96h	8.00941	6.74776	-5.71902	21.7378
Neryl glucoside	Infect	CICA1841	96h	38.1752	6.74776	24.4468	51.9036
Neryl glucoside	Control	Kyabra	96h	56.1167	6.74776	42.3883	69.8452
Neryl glucoside	Infect	Kyabra	96h	56.7032	6.74776	42.9748	70.4316
Flavin mononucleotide	Control	CICA1841	24h	51.0139	3.8758	43.1285	58.8993
Flavin mononucleotide	Infect	CICA1841	24h	53.1498	3.8758	45.2645	61.0352
Flavin mononucleotide	Control	Kyabra	24h	56.9703	3.8758	49.0849	64.8556
Flavin mononucleotide	Infect	Kyabra	24h	55.728	3.8758	47.8426	63.6134
Flavin mononucleotide	Control	CICA1841	48h	48.1926	3.8758	40.3072	56.0779
Flavin mononucleotide	Infect	CICA1841	48h	44.0676	3.8758	36.1823	51.953
Flavin mononucleotide	Control	Kyabra	48h	58.0995	3.8758	50.2141	65.9849
Flavin mononucleotide	Infect	Kyabra	48h	51.5339	3.8758	43.6485	59.4192
Flavin mononucleotide	Control	CICA1841	96h	39.7207	3.8758	31.8353	47.6061
Flavin mononucleotide	Infect	CICA1841	96h	44.8601	3.8758	36.9747	52.7454
Flavin mononucleotide	Control	Kyabra	96h	54.6715	3.8758	46.7861	62.5568
Flavin mononucleotide	Infect	Kyabra	96h	28.8625	3.8758	20.9771	36.7478
Benzoic acid	Control	CICA1841	24h	1.88929	11.9954	-22.5155	26.2941
Benzoic acid	Infect	CICA1841	24h	4.07008	11.9954	-20.3347	28.4749
Benzoic acid	Control	Kyabra	24h	12.7667	11.9954	-11.638	37.1715
Benzoic acid	Infect	Kyabra	24h	5.35689	11.9954	-19.0479	29.7617
Benzoic acid	Control	CICA1841	48h	6.53301	11.9954	-17.8718	30.9378
Benzoic acid	Infect	CICA1841	48h	29.2646	11.9954	4.85979	53.6694
Benzoic acid	Control	Kyabra	48h	15.6291	11.9954	-8.77574	40.0338
Benzoic acid	Infect	Kyabra	48h	83.2573	11.9954	58.8525	107.662
Benzoic acid	Control	CICA1841	96h	11.911	11.9954	-12.4938	36.3158
Benzoic acid	Infect	CICA1841	96h	60.7793	11.9954	36.3745	85.1841
Benzoic acid	Control	Kyabra	96h	27.0455	11.9954	2.64071	51.4503
Benzoic acid	Infect	Kyabra	96h	165.878	11.9954	141.473	190.283
Maleic acid	Control	CICA1841	24h	5970.83	457.636	5039.76	6901.9
Maleic acid	Infect	CICA1841	24h	5454.58	457.636	4523.52	6385.65
Maleic acid	Control	Kyabra	24h	5448.89	457.636	4517.82	6379.96
Maleic acid	Infect	Kyabra	24h	6081.33	457.636	5150.27	7012.4
Maleic acid	Control	CICA1841	48h	6134.91	457.636	5203.85	7065.98
Maleic acid	Infect	CICA1841	48h	5838.98	457.636	4907.91	6770.04
Maleic acid	Control	Kyabra	48h	6122.6	457.636	5191.53	7053.66
Maleic acid	Infect	Kyabra	48h	3971.6	457.636	3040.53	4902.66
Maleic acid	Control	CICA1841	96h	5770.92	457.636	4839.85	6701.98
Maleic acid	Infect	CICA1841	96h	4026.71	457.636	3095.64	4957.77
Maleic acid	Control	Kyabra	96h	5490.3	457.636	4559.23	6421.37
Maleic acid	Infect	Kyabra	96h	1401.12	457.636	470.057	2332.19
Phenethyl rutinoside	Control	CICA1841	24h	50.2989	6.65874	36.7515	63.8462
Phenethyl rutinoside	Infect	CICA1841	24h	35.8346	6.65874	22.2872	49.3819
Phenethyl rutinoside	Control	Kyabra	24h	26.0879	6.65874	12.5406	39.6352
Phenethyl rutinoside	Infect	Kyabra	24h	40.286	6.65874	26.7387	53.8333
Phenethyl rutinoside	Control	CICA1841	48h	29.0951	6.65874	15.5478	42.6424
Phenethyl rutinoside	Infect	CICA1841	48h	40.5226	6.65874	26.9753	54.0699
Phenethyl rutinoside	Control	Kyabra	48h	37.8871	6.65874	24.3398	51.4344
Phenethyl rutinoside	Infect	Kyabra	48h	27.5186	6.65874	13.9713	41.0659
Phenethyl rutinoside	Control	CICA1841	96h	20.4947	6.65874	6.9474	34.042
Phenethyl rutinoside	Infect	CICA1841	96h	35.7118	6.65874	22.1645	49.2591
Phenethyl rutinoside	Control	Kyabra	96h	56.1167	6.65874	42.5694	69.664
Phenethyl rutinoside	Infect	Kyabra	96h	56.7979	6.65874	43.2506	70.3452
Isopropylmaleic acid	Control	CICA1841	24h	31.8811	3.31647	25.1337	38.6285
Isopropylmaleic acid	Infect	CICA1841	24h	33.0824	3.31647	26.335	39.8298
Isopropylmaleic acid	Control	Kyabra	24h	28.8444	3.31647	22.097	35.5918
Isopropylmaleic acid	Infect	Kyabra	24h	27.097	3.31647	20.3495	33.8444
Isopropylmaleic acid	Control	CICA1841	48h	41.1431	3.31647	34.3957	47.8905
Isopropylmaleic acid	Infect	CICA1841	48h	40.6881	3.31647	33.9407	47.4355
Isopropylmaleic acid	Control	Kyabra	48h	37.1099	3.31647	30.3625	43.8574
Isopropylmaleic acid	Infect	Kyabra	48h	28.7399	3.31647	21.9925	35.4874
Isopropylmaleic acid	Control	CICA1841	96h	39.9552	3.31647	33.2077	46.7026
Isopropylmaleic acid	Infect	CICA1841	96h	41.6452	3.31647	34.8978	48.3926
Isopropylmaleic acid	Control	Kyabra	96h	37.8852	3.31647	31.1378	44.6326
Isopropylmaleic acid	Infect	Kyabra	96h	11.1213	3.31647	4.37384	17.8687
Linoleic acid	Control	CICA1841	24h	37.2405	5.39956	26.255	48.226
Linoleic acid	Infect	CICA1841	24h	48.0402	5.39956	37.0547	59.0257
Linoleic acid	Control	Kyabra	24h	56.1675	5.39956	45.182	67.153
Linoleic acid	Infect	Kyabra	24h	42.2779	5.39956	31.2924	53.2634
Linoleic acid	Control	CICA1841	48h	38.2082	5.39956	27.2227	49.1936
Linoleic acid	Infect	CICA1841	48h	50.6488	5.39956	39.6633	61.6343
Linoleic acid	Control	Kyabra	48h	46.1101	5.39956	35.1246	57.0956
Linoleic acid	Infect	Kyabra	48h	67.7757	5.39956	56.7902	78.7612
Linoleic acid	Control	CICA1841	96h	37.1295	5.39956	26.144	48.115
Linoleic acid	Infect	CICA1841	96h	33.5764	5.39956	22.5909	44.5619
Linoleic acid	Control	Kyabra	96h	32.2029	5.39956	21.2174	43.1884
Linoleic acid	Infect	Kyabra	96h	45.087	5.39956	34.1015	56.0724
Methyl jasmonate	Control	CICA1841	24h	18.4523	16.2934	-14.6969	51.6015
Methyl jasmonate	Infect	CICA1841	24h	21.3456	16.2934	-11.8036	54.4949
Methyl jasmonate	Control	Kyabra	24h	15.6166	16.2934	-17.5326	48.7658
Methyl jasmonate	Infect	Kyabra	24h	16.8514	16.2934	-16.2978	50.0007
Methyl jasmonate	Control	CICA1841	48h	42.0525	16.2934	8.90326	75.2017
Methyl jasmonate	Infect	CICA1841	48h	47.9363	16.2934	14.7871	81.0856
Methyl jasmonate	Control	Kyabra	48h	27.6996	16.2934	-5.44967	60.8488
Methyl jasmonate	Infect	Kyabra	48h	163.341	16.2934	130.192	196.49
Methyl jasmonate	Control	CICA1841	96h	68.4226	16.2934	35.2733	101.572
Methyl jasmonate	Infect	CICA1841	96h	61.9012	16.2934	28.7519	95.0504
Methyl jasmonate	Control	Kyabra	96h	49.9563	16.2934	16.8071	83.1056
Methyl jasmonate	Infect	Kyabra	96h	99.6964	16.2934	66.5472	132.846
Stearic acid	Control	CICA1841	24h	279.247	24.972	228.441	330.052
Stearic acid	Infect	CICA1841	24h	184.549	24.972	133.743	235.355
Stearic acid	Control	Kyabra	24h	165.701	24.972	114.895	216.507
Stearic acid	Infect	Kyabra	24h	147.227	24.972	96.421	198.033
Stearic acid	Control	CICA1841	48h	121.384	24.972	70.5783	172.19
Stearic acid	Infect	CICA1841	48h	116.161	24.972	65.355	166.967
Stearic acid	Control	Kyabra	48h	192.474	24.972	141.668	243.28
Stearic acid	Infect	Kyabra	48h	140.177	24.972	89.3706	190.982
Stearic acid	Control	CICA1841	96h	159.02	24.972	108.214	209.826
Stearic acid	Infect	CICA1841	96h	187.946	24.972	137.14	238.752
Stearic acid	Control	Kyabra	96h	160.451	24.972	109.645	211.257
Stearic acid	Infect	Kyabra	96h	68.3608	24.972	17.5549	119.167
Sorbitan laurate	Control	CICA1841	24h	4.64777	1.32732	1.94731	7.34823
Sorbitan laurate	Infect	CICA1841	24h	4.053	1.32732	1.35254	6.75346
Sorbitan laurate	Control	Kyabra	24h	5.56099	1.32732	2.86053	8.26145
Sorbitan laurate	Infect	Kyabra	24h	4.61264	1.32732	1.91218	7.3131
Sorbitan laurate	Control	CICA1841	48h	5.27904	1.32732	2.57859	7.9795
Sorbitan laurate	Infect	CICA1841	48h	3.92628	1.32732	1.22582	6.62674
Sorbitan laurate	Control	Kyabra	48h	7.7951	1.32732	5.09465	10.4956
Sorbitan laurate	Infect	Kyabra	48h	16.6026	1.32732	13.9021	19.303
Sorbitan laurate	Control	CICA1841	96h	11.7937	1.32732	9.09328	14.4942
Sorbitan laurate	Infect	CICA1841	96h	9.69937	1.32732	6.99891	12.3998
Sorbitan laurate	Control	Kyabra	96h	11.3145	1.32732	8.61404	14.015
Sorbitan laurate	Infect	Kyabra	96h	13.011	1.32732	10.3105	15.7115
Cinnamic acid	Control	CICA1841	24h	779.196	46.695	684.195	874.198
Cinnamic acid	Infect	CICA1841	24h	802.246	46.695	707.244	897.248
Cinnamic acid	Control	Kyabra	24h	769.629	46.695	674.628	864.631
Cinnamic acid	Infect	Kyabra	24h	691.269	46.695	596.267	786.27
Cinnamic acid	Control	CICA1841	48h	813.714	46.695	718.713	908.716
Cinnamic acid	Infect	CICA1841	48h	683.095	46.695	588.093	778.096
Cinnamic acid	Control	Kyabra	48h	756.087	46.695	661.086	851.089
Cinnamic acid	Infect	Kyabra	48h	666.295	46.695	571.293	761.297
Cinnamic acid	Control	CICA1841	96h	853.135	46.695	758.133	948.137
Cinnamic acid	Infect	CICA1841	96h	835.899	46.695	740.898	930.901
Cinnamic acid	Control	Kyabra	96h	680.301	46.695	585.299	775.302
Cinnamic acid	Infect	Kyabra	96h	926.73	46.695	831.729	1021.73
L-Methionine	Control	CICA1841	24h	27.3271	3.12274	20.9738	33.6804
L-Methionine	Infect	CICA1841	24h	28.0182	3.12274	21.6649	34.3715
L-Methionine	Control	Kyabra	24h	28.944	3.12274	22.5907	35.2972
L-Methionine	Infect	Kyabra	24h	28.0645	3.12274	21.7112	34.4177
L-Methionine	Control	CICA1841	48h	27.9469	3.12274	21.5936	34.3002
L-Methionine	Infect	CICA1841	48h	23.4033	3.12274	17.05	29.7565
L-Methionine	Control	Kyabra	48h	27.6807	3.12274	21.3274	34.034
L-Methionine	Infect	Kyabra	48h	23.2233	3.12274	16.87	29.5766
L-Methionine	Control	CICA1841	96h	29.2917	3.12274	22.9384	35.645
L-Methionine	Infect	CICA1841	96h	26.6448	3.12274	20.2915	32.9981
L-Methionine	Control	Kyabra	96h	24.4945	3.12274	18.1413	30.8478
L-Methionine	Infect	Kyabra	96h	42.3705	3.12274	36.0172	48.7237
Glutamylmethionine	Control	CICA1841	24h	0.761016	1.38627	-2.05937	3.5814
Glutamylmethionine	Infect	CICA1841	24h	0.733293	1.38627	-2.08709	3.55368
Glutamylmethionine	Control	Kyabra	24h	0.816665	1.38627	-2.00372	3.63705
Glutamylmethionine	Infect	Kyabra	24h	0.691605	1.38627	-2.12878	3.51199
Glutamylmethionine	Control	CICA1841	48h	2.69037	1.38627	-0.130017	5.51075
Glutamylmethionine	Infect	CICA1841	48h	3.33357	1.38627	0.513186	6.15395
Glutamylmethionine	Control	Kyabra	48h	1.81081	1.38627	-1.00957	4.63119
Glutamylmethionine	Infect	Kyabra	48h	3.08538	1.38627	0.264994	5.90576
Glutamylmethionine	Control	CICA1841	96h	3.80247	1.38627	0.982088	6.62285
Glutamylmethionine	Infect	CICA1841	96h	5.73837	1.38627	2.91799	8.55876
Glutamylmethionine	Control	Kyabra	96h	4.57741	1.38627	1.75703	7.3978
Glutamylmethionine	Infect	Kyabra	96h	16.1595	1.38627	13.3391	18.9799
Glutathione	Control	CICA1841	24h	102.693	22.0855	57.7596	147.626
Glutathione	Infect	CICA1841	24h	120.287	22.0855	75.3535	165.22
Glutathione	Control	Kyabra	24h	82.0612	22.0855	37.1278	126.995
Glutathione	Infect	Kyabra	24h	108.606	22.0855	63.6722	153.539
Glutathione	Control	CICA1841	48h	136.401	22.0855	91.4675	181.334
Glutathione	Infect	CICA1841	48h	57.41	22.0855	12.4767	102.343
Glutathione	Control	Kyabra	48h	66.354	22.0855	21.4206	111.287
Glutathione	Infect	Kyabra	48h	62.1579	22.0855	17.2245	107.091
Glutathione	Control	CICA1841	96h	30.6362	22.0855	-14.2972	75.5696
Glutathione	Infect	CICA1841	96h	74.8842	22.0855	29.9509	119.818
Glutathione	Control	Kyabra	96h	53.6455	22.0855	8.71217	98.5789
Glutathione	Infect	Kyabra	96h	277.375	22.0855	232.442	322.309
Malic acid	Control	CICA1841	24h	86944.5	7800.65	71073.9	102815
Malic acid	Infect	CICA1841	24h	84778.6	7800.65	68908	100649
Malic acid	Control	Kyabra	24h	88356.8	7800.65	72486.3	104227
Malic acid	Infect	Kyabra	24h	94324	7800.65	78453.4	110195
Malic acid	Control	CICA1841	48h	91025.7	7800.65	75155.1	106896
Malic acid	Infect	CICA1841	48h	87123.2	7800.65	71252.7	102994
Malic acid	Control	Kyabra	48h	91483.8	7800.65	75613.3	107354
Malic acid	Infect	Kyabra	48h	63578.1	7800.65	47707.5	79448.6
Malic acid	Control	CICA1841	96h	66247.9	7800.65	50377.4	82118.5
Malic acid	Infect	CICA1841	96h	62706.9	7800.65	46836.4	78577.5
Malic acid	Control	Kyabra	96h	85734.1	7800.65	69863.5	101605
Malic acid	Infect	Kyabra	96h	30391.3	7800.65	14520.8	46261.9
2-Isopropylmalic acid	Control	CICA1841	24h	297.987	16.6203	264.173	331.801
2-Isopropylmalic acid	Infect	CICA1841	24h	307.743	16.6203	273.929	341.557
2-Isopropylmalic acid	Control	Kyabra	24h	224.701	16.6203	190.887	258.515
2-Isopropylmalic acid	Infect	Kyabra	24h	293.931	16.6203	260.116	327.745
2-Isopropylmalic acid	Control	CICA1841	48h	250.495	16.6203	216.681	284.309
2-Isopropylmalic acid	Infect	CICA1841	48h	226.579	16.6203	192.765	260.393
2-Isopropylmalic acid	Control	Kyabra	48h	209.465	16.6203	175.651	243.279
2-Isopropylmalic acid	Infect	Kyabra	48h	151.901	16.6203	118.086	185.715
2-Isopropylmalic acid	Control	CICA1841	96h	164.285	16.6203	130.471	198.1
2-Isopropylmalic acid	Infect	CICA1841	96h	151.775	16.6203	117.96	185.589
2-Isopropylmalic acid	Control	Kyabra	96h	148.266	16.6203	114.452	182.081
2-Isopropylmalic acid	Infect	Kyabra	96h	76.1205	16.6203	42.3063	109.935
N-Salicyloylaspartic acid	Control	CICA1841	24h	20.162	5.80864	8.34425	31.9798
N-Salicyloylaspartic acid	Infect	CICA1841	24h	17.18	5.80864	5.3622	28.9977
N-Salicyloylaspartic acid	Control	Kyabra	24h	21.5622	5.80864	9.7444	33.3799
N-Salicyloylaspartic acid	Infect	Kyabra	24h	12.9509	5.80864	1.13309	24.7686
N-Salicyloylaspartic acid	Control	CICA1841	48h	36.002	5.80864	24.1842	47.8197
N-Salicyloylaspartic acid	Infect	CICA1841	48h	25.6021	5.80864	13.7843	37.4199
N-Salicyloylaspartic acid	Control	Kyabra	48h	17.2218	5.80864	5.40405	29.0396
N-Salicyloylaspartic acid	Infect	Kyabra	48h	44.7857	5.80864	32.968	56.6035
N-Salicyloylaspartic acid	Control	CICA1841	96h	79.0143	5.80864	67.1966	90.8321
N-Salicyloylaspartic acid	Infect	CICA1841	96h	55.4777	5.80864	43.66	67.2955
N-Salicyloylaspartic acid	Control	Kyabra	96h	40.9639	5.80864	29.1461	52.7817
N-Salicyloylaspartic acid	Infect	Kyabra	96h	35.6375	5.80864	23.8197	47.4552
L-Valine	Control	CICA1841	24h	609.344	79.7069	447.179	771.509
L-Valine	Infect	CICA1841	24h	423.52	79.7069	261.355	585.685
L-Valine	Control	Kyabra	24h	590.06	79.7069	427.895	752.225
L-Valine	Infect	Kyabra	24h	491.36	79.7069	329.195	653.525
L-Valine	Control	CICA1841	48h	778.186	79.7069	616.021	940.351
L-Valine	Infect	CICA1841	48h	766.504	79.7069	604.339	928.669
L-Valine	Control	Kyabra	48h	820.55	79.7069	658.385	982.715
L-Valine	Infect	Kyabra	48h	681.262	79.7069	519.097	843.427
L-Valine	Control	CICA1841	96h	736.373	79.7069	574.208	898.538
L-Valine	Infect	CICA1841	96h	808.656	79.7069	646.491	970.821
L-Valine	Control	Kyabra	96h	818.507	79.7069	656.342	980.672
L-Valine	Infect	Kyabra	96h	389.612	79.7069	227.447	551.777
Formononetin	Control	CICA1841	24h	21781.4	2499.61	16695.9	26866.9
Formononetin	Infect	CICA1841	24h	30277	2499.61	25191.5	35362.5
Formononetin	Control	Kyabra	24h	23174.7	2499.61	18089.2	28260.2
Formononetin	Infect	Kyabra	24h	22510.4	2499.61	17424.9	27595.9
Formononetin	Control	CICA1841	48h	33811.3	2499.61	28725.8	38896.8
Formononetin	Infect	CICA1841	48h	38669.7	2499.61	33584.2	43755.2
Formononetin	Control	Kyabra	48h	29420.8	2499.61	24335.3	34506.3
Formononetin	Infect	Kyabra	48h	43561.5	2499.61	38476	48647
Formononetin	Control	CICA1841	96h	40965.9	2499.61	35880.4	46051.4
Formononetin	Infect	CICA1841	96h	41791	2499.61	36705.5	46876.5
Formononetin	Control	Kyabra	96h	42646.2	2499.61	37560.7	47731.7
Formononetin	Infect	Kyabra	96h	45778.3	2499.61	40692.8	50863.8
L-Tyrosine	Control	CICA1841	24h	279.508	68.0832	140.992	418.025
L-Tyrosine	Infect	CICA1841	24h	220.635	68.0832	82.1186	359.151
L-Tyrosine	Control	Kyabra	24h	327.188	68.0832	188.672	465.705
L-Tyrosine	Infect	Kyabra	24h	253.588	68.0832	115.072	392.105
L-Tyrosine	Control	CICA1841	48h	400.499	68.0832	261.983	539.016
L-Tyrosine	Infect	CICA1841	48h	472.568	68.0832	334.051	611.084
L-Tyrosine	Control	Kyabra	48h	475.273	68.0832	336.757	613.79
L-Tyrosine	Infect	Kyabra	48h	579.485	68.0832	440.969	718.001
L-Tyrosine	Control	CICA1841	96h	717.256	68.0832	578.739	855.772
L-Tyrosine	Infect	CICA1841	96h	609.131	68.0832	470.615	747.648
L-Tyrosine	Control	Kyabra	96h	846.676	68.0832	708.16	985.193
L-Tyrosine	Infect	Kyabra	96h	312.651	68.0832	174.135	451.168
Valerenolic acid	Control	CICA1841	24h	3.70163	2.35188	-1.08331	8.48656
Valerenolic acid	Infect	CICA1841	24h	3.73133	2.35188	-1.0536	8.51626
Valerenolic acid	Control	Kyabra	24h	3.71109	2.35188	-1.07385	8.49602
Valerenolic acid	Infect	Kyabra	24h	4.0271	2.35188	-0.757838	8.81203
Valerenolic acid	Control	CICA1841	48h	5.77267	2.35188	0.987738	10.5576
Valerenolic acid	Infect	CICA1841	48h	6.76605	2.35188	1.98111	11.551
Valerenolic acid	Control	Kyabra	48h	6.57208	2.35188	1.78715	11.357
Valerenolic acid	Infect	Kyabra	48h	22.0057	2.35188	17.2207	26.7906
Valerenolic acid	Control	CICA1841	96h	8.6316	2.35188	3.84667	13.4165
Valerenolic acid	Infect	CICA1841	96h	6.90132	2.35188	2.11639	11.6863
Valerenolic acid	Control	Kyabra	96h	8.2659	2.35188	3.48097	13.0508
Valerenolic acid	Infect	Kyabra	96h	5.16376	2.35188	0.378828	9.9487
Luteolin	Control	CICA1841	24h	675.314	84.7529	502.883	847.745
Luteolin	Infect	CICA1841	24h	759.736	84.7529	587.305	932.167
Luteolin	Control	Kyabra	24h	565.645	84.7529	393.214	738.076
Luteolin	Infect	Kyabra	24h	527.958	84.7529	355.527	700.39
Luteolin	Control	CICA1841	48h	445.934	84.7529	273.503	618.365
Luteolin	Infect	CICA1841	48h	641.536	84.7529	469.105	813.967
Luteolin	Control	Kyabra	48h	422.898	84.7529	250.467	595.329
Luteolin	Infect	Kyabra	48h	1101.24	84.7529	928.81	1273.67
Luteolin	Control	CICA1841	96h	476.375	84.7529	303.944	648.806
Luteolin	Infect	CICA1841	96h	547.303	84.7529	374.872	719.735
Luteolin	Control	Kyabra	96h	325.075	84.7529	152.644	497.506
Luteolin	Infect	Kyabra	96h	703.405	84.7529	530.974	875.836
Galactaric acid	Control	CICA1841	24h	6597.93	1326.24	3899.67	9296.2
Galactaric acid	Infect	CICA1841	24h	6070.89	1326.24	3372.63	8769.15
Galactaric acid	Control	Kyabra	24h	5798.23	1326.24	3099.97	8496.5
Galactaric acid	Infect	Kyabra	24h	6162.28	1326.24	3464.02	8860.55
Galactaric acid	Control	CICA1841	48h	4221.47	1326.24	1523.21	6919.74
Galactaric acid	Infect	CICA1841	48h	4273.82	1326.24	1575.56	6972.09
Galactaric acid	Control	Kyabra	48h	5678.99	1326.24	2980.72	8377.25
Galactaric acid	Infect	Kyabra	48h	2670.23	1326.24	-28.0362	5368.49
Galactaric acid	Control	CICA1841	96h	4170.43	1326.24	1472.17	6868.7
Galactaric acid	Infect	CICA1841	96h	900.514	1326.24	-1797.75	3598.78
Galactaric acid	Control	Kyabra	96h	1036.42	1326.24	-1661.84	3734.68
Galactaric acid	Infect	Kyabra	96h	4317.27	1326.24	1619.01	7015.53
N-Acetyl-L-glutamic acid	Control	CICA1841	24h	334.365	18.6461	296.43	372.301
N-Acetyl-L-glutamic acid	Infect	CICA1841	24h	328.753	18.6461	290.817	366.689
N-Acetyl-L-glutamic acid	Control	Kyabra	24h	323.506	18.6461	285.57	361.442
N-Acetyl-L-glutamic acid	Infect	Kyabra	24h	354.821	18.6461	316.885	392.757
N-Acetyl-L-glutamic acid	Control	CICA1841	48h	302.074	18.6461	264.138	340.01
N-Acetyl-L-glutamic acid	Infect	CICA1841	48h	270.093	18.6461	232.157	308.029
N-Acetyl-L-glutamic acid	Control	Kyabra	48h	307.763	18.6461	269.827	345.699
N-Acetyl-L-glutamic acid	Infect	Kyabra	48h	221.672	18.6461	183.737	259.608
N-Acetyl-L-glutamic acid	Control	CICA1841	96h	235.001	18.6461	197.065	272.937
N-Acetyl-L-glutamic acid	Infect	CICA1841	96h	220.161	18.6461	182.225	258.096
N-Acetyl-L-glutamic acid	Control	Kyabra	96h	242.045	18.6461	204.11	279.981
N-Acetyl-L-glutamic acid	Infect	Kyabra	96h	131.326	18.6461	93.3905	169.262
Undecylenic acid	Control	CICA1841	24h	29.4095	2.30436	24.7212	34.0977
Undecylenic acid	Infect	CICA1841	24h	27.5865	2.30436	22.8982	32.2747
Undecylenic acid	Control	Kyabra	24h	31.8501	2.30436	27.1618	36.5383
Undecylenic acid	Infect	Kyabra	24h	30.7991	2.30436	26.1108	35.4873
Undecylenic acid	Control	CICA1841	48h	19.0191	2.30436	14.3308	23.7074
Undecylenic acid	Infect	CICA1841	48h	18.8686	2.30436	14.1803	23.5568
Undecylenic acid	Control	Kyabra	48h	30.8278	2.30436	26.1396	35.5161
Undecylenic acid	Infect	Kyabra	48h	20.1935	2.30436	15.5052	24.8817
Undecylenic acid	Control	CICA1841	96h	15.6702	2.30436	10.982	20.3585
Undecylenic acid	Infect	CICA1841	96h	13.9033	2.30436	9.21501	18.5915
Undecylenic acid	Control	Kyabra	96h	24.2845	2.30436	19.5963	28.9728
Undecylenic acid	Infect	Kyabra	96h	7.23984	2.30436	2.55158	11.9281
Mevalonic acid	Control	CICA1841	24h	152.603	25.4528	100.819	204.387
Mevalonic acid	Infect	CICA1841	24h	199.495	25.4528	147.711	251.279
Mevalonic acid	Control	Kyabra	24h	226.177	25.4528	174.393	277.961
Mevalonic acid	Infect	Kyabra	24h	199.244	25.4528	147.46	251.029
Mevalonic acid	Control	CICA1841	48h	161.325	25.4528	109.541	213.11
Mevalonic acid	Infect	CICA1841	48h	146.792	25.4528	95.0084	198.577
Mevalonic acid	Control	Kyabra	48h	202.94	25.4528	151.156	254.724
Mevalonic acid	Infect	Kyabra	48h	174.884	25.4528	123.1	226.668
Mevalonic acid	Control	CICA1841	96h	153.347	25.4528	101.563	205.131
Mevalonic acid	Infect	CICA1841	96h	219.086	25.4528	167.301	270.87
Mevalonic acid	Control	Kyabra	96h	191.926	25.4528	140.142	243.71
Mevalonic acid	Infect	Kyabra	96h	358.938	25.4528	307.154	410.722
Quercetin	Control	CICA1841	24h	136.722	17.0568	102.019	171.424
Quercetin	Infect	CICA1841	24h	147.413	17.0568	112.71	182.115
Quercetin	Control	Kyabra	24h	178.241	17.0568	143.539	212.944
Quercetin	Infect	Kyabra	24h	129.557	17.0568	94.8541	164.259
Quercetin	Control	CICA1841	48h	128.549	17.0568	93.8469	163.252
Quercetin	Infect	CICA1841	48h	110.004	17.0568	75.3012	144.706
Quercetin	Control	Kyabra	48h	171.464	17.0568	136.761	206.166
Quercetin	Infect	Kyabra	48h	207.856	17.0568	173.153	242.558
Quercetin	Control	CICA1841	96h	167.448	17.0568	132.745	202.15
Quercetin	Infect	CICA1841	96h	163.165	17.0568	128.462	197.867
Quercetin	Control	Kyabra	96h	174.507	17.0568	139.805	209.21
Quercetin	Infect	Kyabra	96h	139.176	17.0568	104.474	173.878
Jasmonic acid	Control	CICA1841	24h	44.3881	46.8319	-50.8922	139.668
Jasmonic acid	Infect	CICA1841	24h	21.5687	46.8319	-73.7116	116.849
Jasmonic acid	Control	Kyabra	24h	131.487	46.8319	36.2067	226.767
Jasmonic acid	Infect	Kyabra	24h	52.3335	46.8319	-42.9467	147.614
Jasmonic acid	Control	CICA1841	48h	141.358	46.8319	46.078	236.639
Jasmonic acid	Infect	CICA1841	48h	202.538	46.8319	107.257	297.818
Jasmonic acid	Control	Kyabra	48h	222.943	46.8319	127.663	318.224
Jasmonic acid	Infect	Kyabra	48h	395.508	46.8319	300.228	490.788
Jasmonic acid	Control	CICA1841	96h	315.69	46.8319	220.41	410.97
Jasmonic acid	Infect	CICA1841	96h	229.069	46.8319	133.788	324.349
Jasmonic acid	Control	Kyabra	96h	477.644	46.8319	382.364	572.925
Jasmonic acid	Infect	Kyabra	96h	175.575	46.8319	80.2943	270.855
D-Glucuronic acid	Control	CICA1841	24h	432.876	30.6916	370.434	495.319
D-Glucuronic acid	Infect	CICA1841	24h	454.69	30.6916	392.247	517.132
D-Glucuronic acid	Control	Kyabra	24h	441.951	30.6916	379.509	504.394
D-Glucuronic acid	Infect	Kyabra	24h	457.56	30.6916	395.117	520.002
D-Glucuronic acid	Control	CICA1841	48h	501.368	30.6916	438.925	563.81
D-Glucuronic acid	Infect	CICA1841	48h	539.634	30.6916	477.192	602.076
D-Glucuronic acid	Control	Kyabra	48h	602.337	30.6916	539.895	664.78
D-Glucuronic acid	Infect	Kyabra	48h	576.686	30.6916	514.243	639.128
D-Glucuronic acid	Control	CICA1841	96h	451.463	30.6916	389.021	513.906
D-Glucuronic acid	Infect	CICA1841	96h	418.35	30.6916	355.908	480.793
D-Glucuronic acid	Control	Kyabra	96h	468.895	30.6916	406.452	531.337
D-Glucuronic acid	Infect	Kyabra	96h	222.372	30.6916	159.93	284.814
Aesculin	Control	CICA1841	24h	27.6374	2.02208	23.5235	31.7514
Aesculin	Infect	CICA1841	24h	23.5854	2.02208	19.4714	27.6993
Aesculin	Control	Kyabra	24h	20.1091	2.02208	15.9952	24.223
Aesculin	Infect	Kyabra	24h	14.364	2.02208	10.2501	18.478
Aesculin	Control	CICA1841	48h	27.359	2.02208	23.245	31.4729
Aesculin	Infect	CICA1841	48h	21.7137	2.02208	17.5997	25.8276
Aesculin	Control	Kyabra	48h	15.9243	2.02208	11.8103	20.0382
Aesculin	Infect	Kyabra	48h	12.3398	2.02208	8.22587	16.4538
Aesculin	Control	CICA1841	96h	31.2221	2.02208	27.1081	35.336
Aesculin	Infect	CICA1841	96h	25.3416	2.02208	21.2277	29.4555
Aesculin	Control	Kyabra	96h	21.2091	2.02208	17.0952	25.3231
Aesculin	Infect	Kyabra	96h	3.79167	2.02208	-0.322277	7.90562
Gallic acid	Control	CICA1841	24h	53.3026	4.59521	43.9536	62.6516
Gallic acid	Infect	CICA1841	24h	47.0928	4.59521	37.7437	56.4418
Gallic acid	Control	Kyabra	24h	67.768	4.59521	58.4189	77.117
Gallic acid	Infect	Kyabra	24h	64.7045	4.59521	55.3554	74.0535
Gallic acid	Control	CICA1841	48h	52.0484	4.59521	42.6993	61.3974
Gallic acid	Infect	CICA1841	48h	42.3651	4.59521	33.0161	51.7142
Gallic acid	Control	Kyabra	48h	69.0523	4.59521	59.7033	78.4013
Gallic acid	Infect	Kyabra	48h	46.5163	4.59521	37.1673	55.8653
Gallic acid	Control	CICA1841	96h	42.1099	4.59521	32.7609	51.4589
Gallic acid	Infect	CICA1841	96h	40.695	4.59521	31.346	50.044
Gallic acid	Control	Kyabra	96h	52.0439	4.59521	42.6949	61.3929
Gallic acid	Infect	Kyabra	96h	22.206	4.59521	12.857	31.555
Isorhamnetin 3-(6''-malonylglucoside)	Control	CICA1841	24h	681.613	89.2253	500.083	863.144
Isorhamnetin 3-(6''-malonylglucoside)	Infect	CICA1841	24h	570.622	89.2253	389.092	752.152
Isorhamnetin 3-(6''-malonylglucoside)	Control	Kyabra	24h	791.636	89.2253	610.106	973.166
Isorhamnetin 3-(6''-malonylglucoside)	Infect	Kyabra	24h	990.801	89.2253	809.271	1172.33
Isorhamnetin 3-(6''-malonylglucoside)	Control	CICA1841	48h	322.835	89.2253	141.304	504.365
Isorhamnetin 3-(6''-malonylglucoside)	Infect	CICA1841	48h	318.906	89.2253	137.376	500.437
Isorhamnetin 3-(6''-malonylglucoside)	Control	Kyabra	48h	547.752	89.2253	366.222	729.283
Isorhamnetin 3-(6''-malonylglucoside)	Infect	Kyabra	48h	460.241	89.2253	278.711	641.771
Isorhamnetin 3-(6''-malonylglucoside)	Control	CICA1841	96h	248.543	89.2253	67.0124	430.073
Isorhamnetin 3-(6''-malonylglucoside)	Infect	CICA1841	96h	197.969	89.2253	16.4385	379.499
Isorhamnetin 3-(6''-malonylglucoside)	Control	Kyabra	96h	520.317	89.2253	338.787	701.848
Isorhamnetin 3-(6''-malonylglucoside)	Infect	Kyabra	96h	182.739	89.2253	1.20858	364.269
Uridine diphosphate glucose	Control	CICA1841	24h	57.8587	9.86864	37.7808	77.9366
Uridine diphosphate glucose	Infect	CICA1841	24h	73.4341	9.86864	53.3562	93.512
Uridine diphosphate glucose	Control	Kyabra	24h	58.6878	9.86864	38.6099	78.7657
Uridine diphosphate glucose	Infect	Kyabra	24h	55.7187	9.86864	35.6408	75.7966
Uridine diphosphate glucose	Control	CICA1841	48h	85.5013	9.86864	65.4234	105.579
Uridine diphosphate glucose	Infect	CICA1841	48h	59.5393	9.86864	39.4614	79.6172
Uridine diphosphate glucose	Control	Kyabra	48h	56.3575	9.86864	36.2796	76.4354
Uridine diphosphate glucose	Infect	Kyabra	48h	57.4603	9.86864	37.3824	77.5382
Uridine diphosphate glucose	Control	CICA1841	96h	49.6943	9.86864	29.6164	69.7722
Uridine diphosphate glucose	Infect	CICA1841	96h	61.0027	9.86864	40.9248	81.0806
Uridine diphosphate glucose	Control	Kyabra	96h	51.2588	9.86864	31.1809	71.3367
Uridine diphosphate glucose	Infect	Kyabra	96h	24.2499	9.86864	4.17204	44.3279
Isorhamnetin 7-glucoside	Control	CICA1841	24h	1444.98	122.342	1196.07	1693.88
Isorhamnetin 7-glucoside	Infect	CICA1841	24h	1187.43	122.342	938.522	1436.34
Isorhamnetin 7-glucoside	Control	Kyabra	24h	1632.25	122.342	1383.34	1881.15
Isorhamnetin 7-glucoside	Infect	Kyabra	24h	1944.15	122.342	1695.24	2193.06
Isorhamnetin 7-glucoside	Control	CICA1841	48h	587.863	122.342	338.955	836.77
Isorhamnetin 7-glucoside	Infect	CICA1841	48h	620.507	122.342	371.6	869.414
Isorhamnetin 7-glucoside	Control	Kyabra	48h	918.798	122.342	669.891	1167.71
Isorhamnetin 7-glucoside	Infect	Kyabra	48h	784.759	122.342	535.851	1033.67
Isorhamnetin 7-glucoside	Control	CICA1841	96h	445.158	122.342	196.251	694.066
Isorhamnetin 7-glucoside	Infect	CICA1841	96h	362.245	122.342	113.338	611.152
Isorhamnetin 7-glucoside	Control	Kyabra	96h	467.018	122.342	218.111	715.925
Isorhamnetin 7-glucoside	Infect	Kyabra	96h	257.226	122.342	8.31923	506.134
Cyanidin 3-sambubioside	Control	CICA1841	24h	1153.86	59.4967	1032.82	1274.91
Cyanidin 3-sambubioside	Infect	CICA1841	24h	1278.26	59.4967	1157.21	1399.31
Cyanidin 3-sambubioside	Control	Kyabra	24h	940.336	59.4967	819.289	1061.38
Cyanidin 3-sambubioside	Infect	Kyabra	24h	1038.98	59.4967	917.936	1160.03
Cyanidin 3-sambubioside	Control	CICA1841	48h	1190.27	59.4967	1069.22	1311.32
Cyanidin 3-sambubioside	Infect	CICA1841	48h	1233.67	59.4967	1112.63	1354.72
Cyanidin 3-sambubioside	Control	Kyabra	48h	951.784	59.4967	830.737	1072.83
Cyanidin 3-sambubioside	Infect	Kyabra	48h	732.847	59.4967	611.8	853.894
Cyanidin 3-sambubioside	Control	CICA1841	96h	1181.24	59.4967	1060.19	1302.29
Cyanidin 3-sambubioside	Infect	CICA1841	96h	1248.56	59.4967	1127.51	1369.61
Cyanidin 3-sambubioside	Control	Kyabra	96h	682.782	59.4967	561.735	803.828
Cyanidin 3-sambubioside	Infect	Kyabra	96h	328.487	59.4967	207.44	449.534
Methyl acetate	Control	CICA1841	24h	130.731	8.55607	113.324	148.139
Methyl acetate	Infect	CICA1841	24h	125.128	8.55607	107.721	142.536
Methyl acetate	Control	Kyabra	24h	154.248	8.55607	136.84	171.655
Methyl acetate	Infect	Kyabra	24h	163.541	8.55607	146.134	180.949
Methyl acetate	Control	CICA1841	48h	105.61	8.55607	88.2027	123.018
Methyl acetate	Infect	CICA1841	48h	100.472	8.55607	83.0642	117.879
Methyl acetate	Control	Kyabra	48h	137.172	8.55607	119.765	154.58
Methyl acetate	Infect	Kyabra	48h	97.8046	8.55607	80.3971	115.212
Methyl acetate	Control	CICA1841	96h	79.3894	8.55607	61.9819	96.7969
Methyl acetate	Infect	CICA1841	96h	66.765	8.55607	49.3575	84.1724
Methyl acetate	Control	Kyabra	96h	93.1377	8.55607	75.7303	110.545
Methyl acetate	Infect	Kyabra	96h	46.5617	8.55607	29.1542	63.9691
Diethyl malonate	Control	CICA1841	24h	18.7686	3.25439	12.1475	25.3897
Diethyl malonate	Infect	CICA1841	24h	16.9748	3.25439	10.3537	23.5959
Diethyl malonate	Control	Kyabra	24h	32.8018	3.25439	26.1807	39.4229
Diethyl malonate	Infect	Kyabra	24h	24.8927	3.25439	18.2716	31.5138
Diethyl malonate	Control	CICA1841	48h	20.7241	3.25439	14.103	27.3452
Diethyl malonate	Infect	CICA1841	48h	26.7685	3.25439	20.1474	33.3896
Diethyl malonate	Control	Kyabra	48h	40.4811	3.25439	33.86	47.1022
Diethyl malonate	Infect	Kyabra	48h	58.3854	3.25439	51.7643	65.0065
Diethyl malonate	Control	CICA1841	96h	32.8398	3.25439	26.2187	39.4609
Diethyl malonate	Infect	CICA1841	96h	27.0569	3.25439	20.4358	33.678
Diethyl malonate	Control	Kyabra	96h	48.0156	3.25439	41.3945	54.6367
Diethyl malonate	Infect	Kyabra	96h	34.8951	3.25439	28.274	41.5162
Genistin	Control	CICA1841	24h	234.364	17.1491	199.474	269.254
Genistin	Infect	CICA1841	24h	280.543	17.1491	245.653	315.433
Genistin	Control	Kyabra	24h	170.477	17.1491	135.587	205.367
Genistin	Infect	Kyabra	24h	118.582	17.1491	83.6917	153.472
Genistin	Control	CICA1841	48h	239.757	17.1491	204.867	274.647
Genistin	Infect	CICA1841	48h	185.149	17.1491	150.259	220.039
Genistin	Control	Kyabra	48h	146.596	17.1491	111.705	181.486
Genistin	Infect	Kyabra	48h	96.5298	17.1491	61.6396	131.42
Genistin	Control	CICA1841	96h	223.674	17.1491	188.784	258.565
Genistin	Infect	CICA1841	96h	222.113	17.1491	187.223	257.003
Genistin	Control	Kyabra	96h	127.556	17.1491	92.6659	162.446
Genistin	Infect	Kyabra	96h	38.0985	17.1491	3.20836	72.9887
Guanosine	Control	CICA1841	24h	140.301	20.3959	98.8055	181.797
Guanosine	Infect	CICA1841	24h	103.344	20.3959	61.848	144.839
Guanosine	Control	Kyabra	24h	111.926	20.3959	70.4307	153.422
Guanosine	Infect	Kyabra	24h	99.9357	20.3959	58.44	141.431
Guanosine	Control	CICA1841	48h	157.156	20.3959	115.661	198.652
Guanosine	Infect	CICA1841	48h	194.002	20.3959	152.507	235.498
Guanosine	Control	Kyabra	48h	109.009	20.3959	67.5138	150.505
Guanosine	Infect	Kyabra	48h	150.433	20.3959	108.937	191.928
Guanosine	Control	CICA1841	96h	228.531	20.3959	187.036	270.027
Guanosine	Infect	CICA1841	96h	245.624	20.3959	204.129	287.12
Guanosine	Control	Kyabra	96h	170.213	20.3959	128.717	211.708
Guanosine	Infect	Kyabra	96h	86.9993	20.3959	45.5036	128.495
Glutaric acid	Control	CICA1841	24h	398.16	23.156	351.049	445.271
Glutaric acid	Infect	CICA1841	24h	382.011	23.156	334.9	429.122
Glutaric acid	Control	Kyabra	24h	456.862	23.156	409.75	503.973
Glutaric acid	Infect	Kyabra	24h	410.113	23.156	363.002	457.224
Glutaric acid	Control	CICA1841	48h	325.666	23.156	278.555	372.777
Glutaric acid	Infect	CICA1841	48h	396.655	23.156	349.544	443.767
Glutaric acid	Control	Kyabra	48h	430.296	23.156	383.185	477.407
Glutaric acid	Infect	Kyabra	48h	344.943	23.156	297.832	392.055
Glutaric acid	Control	CICA1841	96h	356.327	23.156	309.216	403.439
Glutaric acid	Infect	CICA1841	96h	291.951	23.156	244.84	339.063
Glutaric acid	Control	Kyabra	96h	368.749	23.156	321.638	415.86
Glutaric acid	Infect	Kyabra	96h	285.707	23.156	238.596	332.818
L-Phenylalanine	Control	CICA1841	24h	3451.46	639.668	2150.04	4752.87
L-Phenylalanine	Infect	CICA1841	24h	3642.06	639.668	2340.64	4943.47
L-Phenylalanine	Control	Kyabra	24h	3626.8	639.668	2325.39	4928.21
L-Phenylalanine	Infect	Kyabra	24h	3671.21	639.668	2369.8	4972.62
L-Phenylalanine	Control	CICA1841	48h	5440.02	639.668	4138.61	6741.43
L-Phenylalanine	Infect	CICA1841	48h	4909.06	639.668	3607.65	6210.48
L-Phenylalanine	Control	Kyabra	48h	4966.19	639.668	3664.78	6267.61
L-Phenylalanine	Infect	Kyabra	48h	4260.98	639.668	2959.57	5562.4
L-Phenylalanine	Control	CICA1841	96h	6082.41	639.668	4780.99	7383.82
L-Phenylalanine	Infect	CICA1841	96h	6526.84	639.668	5225.43	7828.26
L-Phenylalanine	Control	Kyabra	96h	6384.69	639.668	5083.28	7686.1
L-Phenylalanine	Infect	Kyabra	96h	3047.4	639.668	1745.98	4348.81
Phlorisobutyrophenone 2-glucoside	Control	CICA1841	24h	471.102	68.7403	331.249	610.955
Phlorisobutyrophenone 2-glucoside	Infect	CICA1841	24h	440.72	68.7403	300.867	580.573
Phlorisobutyrophenone 2-glucoside	Control	Kyabra	24h	414.595	68.7403	274.742	554.449
Phlorisobutyrophenone 2-glucoside	Infect	Kyabra	24h	487.33	68.7403	347.477	627.184
Phlorisobutyrophenone 2-glucoside	Control	CICA1841	48h	393.488	68.7403	253.635	533.342
Phlorisobutyrophenone 2-glucoside	Infect	CICA1841	48h	459.231	68.7403	319.378	599.084
Phlorisobutyrophenone 2-glucoside	Control	Kyabra	48h	505.286	68.7403	365.433	645.14
Phlorisobutyrophenone 2-glucoside	Infect	Kyabra	48h	245.829	68.7403	105.976	385.683
Phlorisobutyrophenone 2-glucoside	Control	CICA1841	96h	584.942	68.7403	445.089	724.796
Phlorisobutyrophenone 2-glucoside	Infect	CICA1841	96h	433.974	68.7403	294.121	573.827
Phlorisobutyrophenone 2-glucoside	Control	Kyabra	96h	586.719	68.7403	446.866	726.572
Phlorisobutyrophenone 2-glucoside	Infect	Kyabra	96h	215.51	68.7403	75.6564	355.363
Caffeic acid	Control	CICA1841	24h	76.7203	7.96326	60.5189	92.9217
Caffeic acid	Infect	CICA1841	24h	111.506	7.96326	95.3044	127.707
Caffeic acid	Control	Kyabra	24h	61.7829	7.96326	45.5815	77.9843
Caffeic acid	Infect	Kyabra	24h	58.1443	7.96326	41.9429	74.3457
Caffeic acid	Control	CICA1841	48h	96.0064	7.96326	79.8051	112.208
Caffeic acid	Infect	CICA1841	48h	62.8917	7.96326	46.6904	79.0931
Caffeic acid	Control	Kyabra	48h	55.7493	7.96326	39.548	71.9507
Caffeic acid	Infect	Kyabra	48h	33.2057	7.96326	17.0043	49.4071
Caffeic acid	Control	CICA1841	96h	61.0127	7.96326	44.8113	77.2141
Caffeic acid	Infect	CICA1841	96h	66.9022	7.96326	50.7008	83.1036
Caffeic acid	Control	Kyabra	96h	37.6322	7.96326	21.4308	53.8336
Caffeic acid	Infect	Kyabra	96h	15.4553	7.96326	-0.746126	31.6566
Quercetin 3-arabinoside 7-glucoside	Control	CICA1841	24h	243.221	13.17	216.427	270.016
Quercetin 3-arabinoside 7-glucoside	Infect	CICA1841	24h	250.2	13.17	223.406	276.995
Quercetin 3-arabinoside 7-glucoside	Control	Kyabra	24h	260.105	13.17	233.31	286.899
Quercetin 3-arabinoside 7-glucoside	Infect	Kyabra	24h	266.064	13.17	239.27	292.859
Quercetin 3-arabinoside 7-glucoside	Control	CICA1841	48h	219.788	13.17	192.993	246.582
Quercetin 3-arabinoside 7-glucoside	Infect	CICA1841	48h	212.681	13.17	185.887	239.476
Quercetin 3-arabinoside 7-glucoside	Control	Kyabra	48h	230.163	13.17	203.369	256.958
Quercetin 3-arabinoside 7-glucoside	Infect	Kyabra	48h	173.326	13.17	146.531	200.12
Quercetin 3-arabinoside 7-glucoside	Control	CICA1841	96h	221.5	13.17	194.706	248.295
Quercetin 3-arabinoside 7-glucoside	Infect	CICA1841	96h	215.399	13.17	188.605	242.194
Quercetin 3-arabinoside 7-glucoside	Control	Kyabra	96h	162.381	13.17	135.586	189.175
Quercetin 3-arabinoside 7-glucoside	Infect	Kyabra	96h	71.5027	13.17	44.7083	98.2972
Quercetin 3-(2-galloylglucoside)	Control	CICA1841	24h	88.0098	20.6345	46.0287	129.991
Quercetin 3-(2-galloylglucoside)	Infect	CICA1841	24h	131.562	20.6345	89.5806	173.543
Quercetin 3-(2-galloylglucoside)	Control	Kyabra	24h	110.413	20.6345	68.4318	152.394
Quercetin 3-(2-galloylglucoside)	Infect	Kyabra	24h	112.125	20.6345	70.1438	154.106
Quercetin 3-(2-galloylglucoside)	Control	CICA1841	48h	151.559	20.6345	109.577	193.54
Quercetin 3-(2-galloylglucoside)	Infect	CICA1841	48h	182.332	20.6345	140.351	224.313
Quercetin 3-(2-galloylglucoside)	Control	Kyabra	48h	155.556	20.6345	113.575	197.538
Quercetin 3-(2-galloylglucoside)	Infect	Kyabra	48h	264.728	20.6345	222.747	306.709
Quercetin 3-(2-galloylglucoside)	Control	CICA1841	96h	198.895	20.6345	156.913	240.876
Quercetin 3-(2-galloylglucoside)	Infect	CICA1841	96h	254.168	20.6345	212.187	296.15
Quercetin 3-(2-galloylglucoside)	Control	Kyabra	96h	226.295	20.6345	184.314	268.276
Quercetin 3-(2-galloylglucoside)	Infect	Kyabra	96h	257.419	20.6345	215.438	299.4
Hydantoin-5-propionic acid	Control	CICA1841	24h	26.1501	3.64512	18.7341	33.5662
Hydantoin-5-propionic acid	Infect	CICA1841	24h	21.2644	3.64512	13.8483	28.6804
Hydantoin-5-propionic acid	Control	Kyabra	24h	27.1994	3.64512	19.7834	34.6154
Hydantoin-5-propionic acid	Infect	Kyabra	24h	28.2103	3.64512	20.7942	35.6263
Hydantoin-5-propionic acid	Control	CICA1841	48h	24.6384	3.64512	17.2223	32.0544
Hydantoin-5-propionic acid	Infect	CICA1841	48h	18.9629	3.64512	11.5469	26.379
Hydantoin-5-propionic acid	Control	Kyabra	48h	31.7039	3.64512	24.2878	39.1199
Hydantoin-5-propionic acid	Infect	Kyabra	48h	13.1764	3.64512	5.7603	20.5924
Hydantoin-5-propionic acid	Control	CICA1841	96h	21.2185	3.64512	13.8024	28.6345
Hydantoin-5-propionic acid	Infect	CICA1841	96h	18.2931	3.64512	10.877	25.7091
Hydantoin-5-propionic acid	Control	Kyabra	96h	21.7163	3.64512	14.3002	29.1323
Hydantoin-5-propionic acid	Infect	Kyabra	96h	4.59979	3.64512	-2.81626	12.0158
Gentisic acid	Control	CICA1841	24h	14.9727	6.33236	2.08944	27.856
Gentisic acid	Infect	CICA1841	24h	12.7582	6.33236	-0.125059	25.6415
Gentisic acid	Control	Kyabra	24h	17.8563	6.33236	4.97306	30.7396
Gentisic acid	Infect	Kyabra	24h	7.47958	6.33236	-5.4037	20.3629
Gentisic acid	Control	CICA1841	48h	28.2923	6.33236	15.409	41.1756
Gentisic acid	Infect	CICA1841	48h	27.7514	6.33236	14.8682	40.6347
Gentisic acid	Control	Kyabra	48h	31.336	6.33236	18.4527	44.2193
Gentisic acid	Infect	Kyabra	48h	39.6316	6.33236	26.7483	52.5149
Gentisic acid	Control	CICA1841	96h	50.5762	6.33236	37.6929	63.4595
Gentisic acid	Infect	CICA1841	96h	46.2029	6.33236	33.3196	59.0862
Gentisic acid	Control	Kyabra	96h	41.6431	6.33236	28.7598	54.5264
Gentisic acid	Infect	Kyabra	96h	7.48017	6.33236	-5.40311	20.3634
Oxoglutaric acid	Control	CICA1841	24h	8577.02	554.162	7449.57	9704.47
Oxoglutaric acid	Infect	CICA1841	24h	7477.74	554.162	6350.29	8605.19
Oxoglutaric acid	Control	Kyabra	24h	7106.49	554.162	5979.04	8233.94
Oxoglutaric acid	Infect	Kyabra	24h	8015.23	554.162	6887.78	9142.68
Oxoglutaric acid	Control	CICA1841	48h	7516.48	554.162	6389.03	8643.94
Oxoglutaric acid	Infect	CICA1841	48h	7464.45	554.162	6337	8591.9
Oxoglutaric acid	Control	Kyabra	48h	7443.98	554.162	6316.53	8571.43
Oxoglutaric acid	Infect	Kyabra	48h	6893.42	554.162	5765.97	8020.88
Oxoglutaric acid	Control	CICA1841	96h	5959.75	554.162	4832.3	7087.2
Oxoglutaric acid	Infect	CICA1841	96h	6082.91	554.162	4955.46	7210.36
Oxoglutaric acid	Control	Kyabra	96h	5905.33	554.162	4777.87	7032.78
Oxoglutaric acid	Infect	Kyabra	96h	4841.9	554.162	3714.45	5969.35
6-Phosphogluconic acid	Control	CICA1841	24h	131.194	21.4919	87.4688	174.92
6-Phosphogluconic acid	Infect	CICA1841	24h	108.661	21.4919	64.9355	152.387
6-Phosphogluconic acid	Control	Kyabra	24h	137.691	21.4919	93.965	181.416
6-Phosphogluconic acid	Infect	Kyabra	24h	184.413	21.4919	140.688	228.139
6-Phosphogluconic acid	Control	CICA1841	48h	150.933	21.4919	107.207	194.659
6-Phosphogluconic acid	Infect	CICA1841	48h	119.6	21.4919	75.8744	163.326
6-Phosphogluconic acid	Control	Kyabra	48h	118.844	21.4919	75.1185	162.57
6-Phosphogluconic acid	Infect	Kyabra	48h	84.5275	21.4919	40.8019	128.253
6-Phosphogluconic acid	Control	CICA1841	96h	114.74	21.4919	71.0145	158.466
6-Phosphogluconic acid	Infect	CICA1841	96h	95.0462	21.4919	51.3205	138.772
6-Phosphogluconic acid	Control	Kyabra	96h	103.535	21.4919	59.809	147.26
6-Phosphogluconic acid	Infect	Kyabra	96h	25.1475	21.4919	-18.5782	68.8731
Xylulose 5-phosphate	Control	CICA1841	24h	155.943	10.1346	135.324	176.562
Xylulose 5-phosphate	Infect	CICA1841	24h	175.223	10.1346	154.604	195.842
Xylulose 5-phosphate	Control	Kyabra	24h	148.737	10.1346	128.118	169.355
Xylulose 5-phosphate	Infect	Kyabra	24h	157.814	10.1346	137.195	178.433
Xylulose 5-phosphate	Control	CICA1841	48h	168.836	10.1346	148.217	189.455
Xylulose 5-phosphate	Infect	CICA1841	48h	177.03	10.1346	156.411	197.649
Xylulose 5-phosphate	Control	Kyabra	48h	166.148	10.1346	145.529	186.767
Xylulose 5-phosphate	Infect	Kyabra	48h	136.392	10.1346	115.773	157.011
Xylulose 5-phosphate	Control	CICA1841	96h	156.397	10.1346	135.778	177.016
Xylulose 5-phosphate	Infect	CICA1841	96h	143.184	10.1346	122.565	163.803
Xylulose 5-phosphate	Control	Kyabra	96h	154.914	10.1346	134.295	175.533
Xylulose 5-phosphate	Infect	Kyabra	96h	71.3187	10.1346	50.6998	91.9377
2-Furoic acid	Control	CICA1841	24h	444.855	28.6192	386.629	503.081
2-Furoic acid	Infect	CICA1841	24h	356.182	28.6192	297.955	414.408
2-Furoic acid	Control	Kyabra	24h	338.368	28.6192	280.142	396.595
2-Furoic acid	Infect	Kyabra	24h	401.209	28.6192	342.983	459.435
2-Furoic acid	Control	CICA1841	48h	371.217	28.6192	312.991	429.443
2-Furoic acid	Infect	CICA1841	48h	350.522	28.6192	292.296	408.748
2-Furoic acid	Control	Kyabra	48h	391.882	28.6192	333.656	450.108
2-Furoic acid	Infect	Kyabra	48h	364.289	28.6192	306.063	422.516
2-Furoic acid	Control	CICA1841	96h	344.232	28.6192	286.006	402.458
2-Furoic acid	Infect	CICA1841	96h	324.269	28.6192	266.043	382.495
2-Furoic acid	Control	Kyabra	96h	322.819	28.6192	264.593	381.045
2-Furoic acid	Infect	Kyabra	96h	322.334	28.6192	264.108	380.561
L-Aspartic acid	Control	CICA1841	24h	2018.6	127.747	1758.7	2278.51
L-Aspartic acid	Infect	CICA1841	24h	1899.76	127.747	1639.86	2159.66
L-Aspartic acid	Control	Kyabra	24h	2098.94	127.747	1839.03	2358.84
L-Aspartic acid	Infect	Kyabra	24h	2057.35	127.747	1797.45	2317.25
L-Aspartic acid	Control	CICA1841	48h	1794.99	127.747	1535.08	2054.89
L-Aspartic acid	Infect	CICA1841	48h	1766.59	127.747	1506.68	2026.49
L-Aspartic acid	Control	Kyabra	48h	1920.2	127.747	1660.29	2180.1
L-Aspartic acid	Infect	Kyabra	48h	1317.98	127.747	1058.08	1577.88
L-Aspartic acid	Control	CICA1841	96h	1192.59	127.747	932.687	1452.49
L-Aspartic acid	Infect	CICA1841	96h	1244.48	127.747	984.58	1504.39
L-Aspartic acid	Control	Kyabra	96h	1221.18	127.747	961.28	1481.09
L-Aspartic acid	Infect	Kyabra	96h	720.702	127.747	460.798	980.605
Glyceric acid	Control	CICA1841	24h	558.885	57.1515	442.61	675.161
Glyceric acid	Infect	CICA1841	24h	503.828	57.1515	387.553	620.104
Glyceric acid	Control	Kyabra	24h	543.542	57.1515	427.267	659.818
Glyceric acid	Infect	Kyabra	24h	532.229	57.1515	415.954	648.505
Glyceric acid	Control	CICA1841	48h	335.824	57.1515	219.549	452.1
Glyceric acid	Infect	CICA1841	48h	425.218	57.1515	308.942	541.493
Glyceric acid	Control	Kyabra	48h	577.254	57.1515	460.978	693.529
Glyceric acid	Infect	Kyabra	48h	382.095	57.1515	265.819	498.371
Glyceric acid	Control	CICA1841	96h	217.808	57.1515	101.533	334.084
Glyceric acid	Infect	CICA1841	96h	178.09	57.1515	61.8144	294.366
Glyceric acid	Control	Kyabra	96h	276.785	57.1515	160.51	393.061
Glyceric acid	Infect	Kyabra	96h	89.5255	57.1515	-26.7501	205.801
3'-AMP	Control	CICA1841	24h	386.872	32.3213	321.114	452.63
3'-AMP	Infect	CICA1841	24h	441.014	32.3213	375.256	506.772
3'-AMP	Control	Kyabra	24h	446.655	32.3213	380.896	512.413
3'-AMP	Infect	Kyabra	24h	480.057	32.3213	414.299	545.815
3'-AMP	Control	CICA1841	48h	355.5	32.3213	289.742	421.258
3'-AMP	Infect	CICA1841	48h	293.658	32.3213	227.9	359.416
3'-AMP	Control	Kyabra	48h	413.033	32.3213	347.275	478.791
3'-AMP	Infect	Kyabra	48h	367.689	32.3213	301.931	433.448
3'-AMP	Control	CICA1841	96h	167.818	32.3213	102.06	233.577
3'-AMP	Infect	CICA1841	96h	209.145	32.3213	143.387	274.903
3'-AMP	Control	Kyabra	96h	241.236	32.3213	175.478	306.994
3'-AMP	Infect	Kyabra	96h	122.895	32.3213	57.1369	188.653
Pantothenic acid	Control	CICA1841	24h	481.595	26.978	426.708	536.482
Pantothenic acid	Infect	CICA1841	24h	549.915	26.978	495.028	604.802
Pantothenic acid	Control	Kyabra	24h	600.534	26.978	545.647	655.421
Pantothenic acid	Infect	Kyabra	24h	532.719	26.978	477.832	587.606
Pantothenic acid	Control	CICA1841	48h	571.483	26.978	516.595	626.37
Pantothenic acid	Infect	CICA1841	48h	485.265	26.978	430.378	540.152
Pantothenic acid	Control	Kyabra	48h	589.319	26.978	534.431	644.206
Pantothenic acid	Infect	Kyabra	48h	468.094	26.978	413.207	522.981
Pantothenic acid	Control	CICA1841	96h	584.39	26.978	529.503	639.277
Pantothenic acid	Infect	CICA1841	96h	548.826	26.978	493.939	603.713
Pantothenic acid	Control	Kyabra	96h	557.662	26.978	502.775	612.549
Pantothenic acid	Infect	Kyabra	96h	335.209	26.978	280.322	390.096
6-Epi-7-isocucurbic acid glucoside	Control	CICA1841	24h	25.5315	5.83671	13.6567	37.4064
6-Epi-7-isocucurbic acid glucoside	Infect	CICA1841	24h	24.6105	5.83671	12.7356	36.4854
6-Epi-7-isocucurbic acid glucoside	Control	Kyabra	24h	28.1124	5.83671	16.2375	39.9872
6-Epi-7-isocucurbic acid glucoside	Infect	Kyabra	24h	33.1622	5.83671	21.2873	45.037
6-Epi-7-isocucurbic acid glucoside	Control	CICA1841	48h	39.1581	5.83671	27.2832	51.033
6-Epi-7-isocucurbic acid glucoside	Infect	CICA1841	48h	42.58	5.83671	30.7052	54.4549
6-Epi-7-isocucurbic acid glucoside	Control	Kyabra	48h	44.9813	5.83671	33.1064	56.8562
6-Epi-7-isocucurbic acid glucoside	Infect	Kyabra	48h	28.8841	5.83671	17.0093	40.759
6-Epi-7-isocucurbic acid glucoside	Control	CICA1841	96h	65.1823	5.83671	53.3074	77.0571
6-Epi-7-isocucurbic acid glucoside	Infect	CICA1841	96h	62.6434	5.83671	50.7685	74.5182
6-Epi-7-isocucurbic acid glucoside	Control	Kyabra	96h	62.2423	5.83671	50.3674	74.1172
6-Epi-7-isocucurbic acid glucoside	Infect	Kyabra	96h	34.18	5.83671	22.3051	46.0548
Linolenic acid	Control	CICA1841	24h	780.894	101.521	574.348	987.441
Linolenic acid	Infect	CICA1841	24h	734.95	101.521	528.404	941.497
Linolenic acid	Control	Kyabra	24h	945.542	101.521	738.996	1152.09
Linolenic acid	Infect	Kyabra	24h	750.967	101.521	544.421	957.513
Linolenic acid	Control	CICA1841	48h	499.538	101.521	292.992	706.085
Linolenic acid	Infect	CICA1841	48h	549.534	101.521	342.988	756.081
Linolenic acid	Control	Kyabra	48h	592.243	101.521	385.697	798.789
Linolenic acid	Infect	Kyabra	48h	1068.8	101.521	862.253	1275.35
Linolenic acid	Control	CICA1841	96h	369.305	101.521	162.759	575.851
Linolenic acid	Infect	CICA1841	96h	386.526	101.521	179.98	593.072
Linolenic acid	Control	Kyabra	96h	377.386	101.521	170.839	583.932
Linolenic acid	Infect	Kyabra	96h	553.269	101.521	346.723	759.816
2-Hydroxymyristic acid	Control	CICA1841	24h	3.77423	1.11094	1.514	6.03446
2-Hydroxymyristic acid	Infect	CICA1841	24h	3.97017	1.11094	1.70994	6.2304
2-Hydroxymyristic acid	Control	Kyabra	24h	4.76674	1.11094	2.50651	7.02697
2-Hydroxymyristic acid	Infect	Kyabra	24h	4.19496	1.11094	1.93473	6.45519
2-Hydroxymyristic acid	Control	CICA1841	48h	4.00334	1.11094	1.74311	6.26357
2-Hydroxymyristic acid	Infect	CICA1841	48h	3.7285	1.11094	1.46827	5.98873
2-Hydroxymyristic acid	Control	Kyabra	48h	3.66704	1.11094	1.40681	5.92727
2-Hydroxymyristic acid	Infect	Kyabra	48h	8.89441	1.11094	6.63418	11.1546
2-Hydroxymyristic acid	Control	CICA1841	96h	8.32727	1.11094	6.06704	10.5875
2-Hydroxymyristic acid	Infect	CICA1841	96h	7.2791	1.11094	5.01887	9.53933
2-Hydroxymyristic acid	Control	Kyabra	96h	5.12498	1.11094	2.86475	7.38521
2-Hydroxymyristic acid	Infect	Kyabra	96h	6.70747	1.11094	4.44724	8.9677
L-Glutamic acid	Control	CICA1841	24h	3490.57	300.153	2879.91	4101.24
L-Glutamic acid	Infect	CICA1841	24h	3106.42	300.153	2495.75	3717.08
L-Glutamic acid	Control	Kyabra	24h	3210.36	300.153	2599.7	3821.03
L-Glutamic acid	Infect	Kyabra	24h	3348.42	300.153	2737.75	3959.08
L-Glutamic acid	Control	CICA1841	48h	3039.94	300.153	2429.27	3650.6
L-Glutamic acid	Infect	CICA1841	48h	2753.46	300.153	2142.79	3364.13
L-Glutamic acid	Control	Kyabra	48h	2870.52	300.153	2259.85	3481.18
L-Glutamic acid	Infect	Kyabra	48h	2631.81	300.153	2021.14	3242.47
L-Glutamic acid	Control	CICA1841	96h	2404.3	300.153	1793.64	3014.97
L-Glutamic acid	Infect	CICA1841	96h	2614.13	300.153	2003.46	3224.79
L-Glutamic acid	Control	Kyabra	96h	2731.25	300.153	2120.59	3341.92
L-Glutamic acid	Infect	Kyabra	96h	1824.06	300.153	1213.4	2434.73
D-Sedoheptulose 7-phosphate	Control	CICA1841	24h	73.1416	5.67174	61.6024	84.6809
D-Sedoheptulose 7-phosphate	Infect	CICA1841	24h	74.482	5.67174	62.9428	86.0213
D-Sedoheptulose 7-phosphate	Control	Kyabra	24h	64.8323	5.67174	53.293	76.3715
D-Sedoheptulose 7-phosphate	Infect	Kyabra	24h	71.4735	5.67174	59.9342	83.0127
D-Sedoheptulose 7-phosphate	Control	CICA1841	48h	62.986	5.67174	51.4467	74.5252
D-Sedoheptulose 7-phosphate	Infect	CICA1841	48h	75.964	5.67174	64.4247	87.5032
D-Sedoheptulose 7-phosphate	Control	Kyabra	48h	69.0148	5.67174	57.4756	80.5541
D-Sedoheptulose 7-phosphate	Infect	Kyabra	48h	55.8263	5.67174	44.287	67.3655
D-Sedoheptulose 7-phosphate	Control	CICA1841	96h	49.8517	5.67174	38.3124	61.3909
D-Sedoheptulose 7-phosphate	Infect	CICA1841	96h	47.9677	5.67174	36.4284	59.5069
D-Sedoheptulose 7-phosphate	Control	Kyabra	96h	44.2316	5.67174	32.6923	55.7708
D-Sedoheptulose 7-phosphate	Infect	Kyabra	96h	28.1505	5.67174	16.6112	39.6897
Glycyrin	Control	CICA1841	24h	0.371923	1.77393	-3.23716	3.98101
Glycyrin	Infect	CICA1841	24h	0.689548	1.77393	-2.91954	4.29864
Glycyrin	Control	Kyabra	24h	0.686686	1.77393	-2.9224	4.29577
Glycyrin	Infect	Kyabra	24h	0.371433	1.77393	-3.23765	3.98052
Glycyrin	Control	CICA1841	48h	0.559606	1.77393	-3.04948	4.16869
Glycyrin	Infect	CICA1841	48h	2.08429	1.77393	-1.52479	5.69338
Glycyrin	Control	Kyabra	48h	0.815738	1.77393	-2.79335	4.42483
Glycyrin	Infect	Kyabra	48h	4.0315	1.77393	0.422407	7.64058
Glycyrin	Control	CICA1841	96h	1.48163	1.77393	-2.12746	5.09072
Glycyrin	Infect	CICA1841	96h	7.82428	1.77393	4.21519	11.4334
Glycyrin	Control	Kyabra	96h	3.29745	1.77393	-0.311638	6.90654
Glycyrin	Infect	Kyabra	96h	1.80785	1.77393	-1.80124	5.41693
3-Hydroxysebacic acid	Control	CICA1841	24h	165.644	23.7645	117.294	213.993
3-Hydroxysebacic acid	Infect	CICA1841	24h	154.19	23.7645	105.841	202.539
3-Hydroxysebacic acid	Control	Kyabra	24h	206.051	23.7645	157.701	254.4
3-Hydroxysebacic acid	Infect	Kyabra	24h	255.815	23.7645	207.465	304.164
3-Hydroxysebacic acid	Control	CICA1841	48h	109.016	23.7645	60.667	157.366
3-Hydroxysebacic acid	Infect	CICA1841	48h	94.3686	23.7645	46.0193	142.718
3-Hydroxysebacic acid	Control	Kyabra	48h	154.672	23.7645	106.322	203.021
3-Hydroxysebacic acid	Infect	Kyabra	48h	121.251	23.7645	72.9019	169.6
3-Hydroxysebacic acid	Control	CICA1841	96h	94.3821	23.7645	46.0328	142.731
3-Hydroxysebacic acid	Infect	CICA1841	96h	86.764	23.7645	38.4147	135.113
3-Hydroxysebacic acid	Control	Kyabra	96h	106.955	23.7645	58.6054	155.304
3-Hydroxysebacic acid	Infect	Kyabra	96h	28.6078	23.7645	-19.7415	76.9571
L-Leucine	Control	CICA1841	24h	634.584	136.433	357.009	912.158
L-Leucine	Infect	CICA1841	24h	468.977	136.433	191.403	746.551
L-Leucine	Control	Kyabra	24h	648.807	136.433	371.233	926.382
L-Leucine	Infect	Kyabra	24h	546.257	136.433	268.683	823.832
L-Leucine	Control	CICA1841	48h	1005.59	136.433	728.017	1283.17
L-Leucine	Infect	CICA1841	48h	983.534	136.433	705.959	1261.11
L-Leucine	Control	Kyabra	48h	993.684	136.433	716.11	1271.26
L-Leucine	Infect	Kyabra	48h	1101.84	136.433	824.27	1379.42
L-Leucine	Control	CICA1841	96h	1121.39	136.433	843.813	1398.96
L-Leucine	Infect	CICA1841	96h	1153.94	136.433	876.361	1431.51
L-Leucine	Control	Kyabra	96h	1308.99	136.433	1031.42	1586.57
L-Leucine	Infect	Kyabra	96h	780.029	136.433	502.455	1057.6
Succinic acid	Control	CICA1841	24h	5841.58	365.61	5097.74	6585.42
Succinic acid	Infect	CICA1841	24h	5675.87	365.61	4932.03	6419.7
Succinic acid	Control	Kyabra	24h	6831.49	365.61	6087.65	7575.33
Succinic acid	Infect	Kyabra	24h	7163.68	365.61	6419.84	7907.52
Succinic acid	Control	CICA1841	48h	4542.74	365.61	3798.9	5286.58
Succinic acid	Infect	CICA1841	48h	4252.32	365.61	3508.48	4996.16
Succinic acid	Control	Kyabra	48h	5748.73	365.61	5004.9	6492.57
Succinic acid	Infect	Kyabra	48h	4239.48	365.61	3495.64	4983.32
Succinic acid	Control	CICA1841	96h	3555.24	365.61	2811.4	4299.08
Succinic acid	Infect	CICA1841	96h	2899.16	365.61	2155.32	3643
Succinic acid	Control	Kyabra	96h	4135.19	365.61	3391.35	4879.03
Succinic acid	Infect	Kyabra	96h	2163.31	365.61	1419.47	2907.15
Hesperetin	Control	CICA1841	24h	1080.98	585.501	-110.232	2272.19
Hesperetin	Infect	CICA1841	24h	1382.57	585.501	191.361	2573.78
Hesperetin	Control	Kyabra	24h	1574.83	585.501	383.622	2766.04
Hesperetin	Infect	Kyabra	24h	982.409	585.501	-208.801	2173.62
Hesperetin	Control	CICA1841	48h	1589.74	585.501	398.532	2780.95
Hesperetin	Infect	CICA1841	48h	2951.16	585.501	1759.95	4142.37
Hesperetin	Control	Kyabra	48h	2183.31	585.501	992.104	3374.52
Hesperetin	Infect	Kyabra	48h	3703.8	585.501	2512.59	4895.01
Hesperetin	Control	CICA1841	96h	3663.96	585.501	2472.75	4855.17
Hesperetin	Infect	CICA1841	96h	3559.21	585.501	2368	4750.42
Hesperetin	Control	Kyabra	96h	3155.84	585.501	1964.63	4347.05
Hesperetin	Infect	Kyabra	96h	5325.56	585.501	4134.35	6516.77
beta-Glucogallin	Control	CICA1841	24h	130.106	21.6805	85.9966	174.215
beta-Glucogallin	Infect	CICA1841	24h	107.651	21.6805	63.5414	151.76
beta-Glucogallin	Control	Kyabra	24h	110.65	21.6805	66.5409	154.76
beta-Glucogallin	Infect	Kyabra	24h	77.7287	21.6805	33.6194	121.838
beta-Glucogallin	Control	CICA1841	48h	198.567	21.6805	154.458	242.676
beta-Glucogallin	Infect	CICA1841	48h	170.138	21.6805	126.029	214.248
beta-Glucogallin	Control	Kyabra	48h	97.2392	21.6805	53.1299	141.349
beta-Glucogallin	Infect	Kyabra	48h	124.609	21.6805	80.4996	168.718
beta-Glucogallin	Control	CICA1841	96h	338.383	21.6805	294.273	382.492
beta-Glucogallin	Infect	CICA1841	96h	278.877	21.6805	234.768	322.986
beta-Glucogallin	Control	Kyabra	96h	184.073	21.6805	139.963	228.182
beta-Glucogallin	Infect	Kyabra	96h	62.2341	21.6805	18.1247	106.343
Traumatic acid	Control	CICA1841	24h	134.697	22.2564	89.4158	179.978
Traumatic acid	Infect	CICA1841	24h	92.4632	22.2564	47.1822	137.744
Traumatic acid	Control	Kyabra	24h	127.934	22.2564	82.6534	173.215
Traumatic acid	Infect	Kyabra	24h	96.3965	22.2564	51.1155	141.678
Traumatic acid	Control	CICA1841	48h	62.0177	22.2564	16.7367	107.299
Traumatic acid	Infect	CICA1841	48h	46.3002	22.2564	1.01921	91.5812
Traumatic acid	Control	Kyabra	48h	67.1857	22.2564	21.9047	112.467
Traumatic acid	Infect	Kyabra	48h	151.068	22.2564	105.787	196.349
Traumatic acid	Control	CICA1841	96h	25.5453	22.2564	-19.7357	70.8263
Traumatic acid	Infect	CICA1841	96h	31.5118	22.2564	-13.7692	76.7928
Traumatic acid	Control	Kyabra	96h	28.9623	22.2564	-16.3188	74.2433
Traumatic acid	Infect	Kyabra	96h	18.6215	22.2564	-26.6595	63.9026
2-Ketobutyric acid	Control	CICA1841	24h	1193.28	62.2312	1066.67	1319.89
2-Ketobutyric acid	Infect	CICA1841	24h	1098.43	62.2312	971.824	1225.04
2-Ketobutyric acid	Control	Kyabra	24h	1092.19	62.2312	965.582	1218.8
2-Ketobutyric acid	Infect	Kyabra	24h	1147.65	62.2312	1021.04	1274.26
2-Ketobutyric acid	Control	CICA1841	48h	835.17	62.2312	708.56	961.781
2-Ketobutyric acid	Infect	CICA1841	48h	889.565	62.2312	762.955	1016.18
2-Ketobutyric acid	Control	Kyabra	48h	995.663	62.2312	869.053	1122.27
2-Ketobutyric acid	Infect	Kyabra	48h	863.137	62.2312	736.527	989.748
2-Ketobutyric acid	Control	CICA1841	96h	791.841	62.2312	665.231	918.451
2-Ketobutyric acid	Infect	CICA1841	96h	715.926	62.2312	589.316	842.536
2-Ketobutyric acid	Control	Kyabra	96h	778.996	62.2312	652.385	905.606
2-Ketobutyric acid	Infect	Kyabra	96h	675.915	62.2312	549.305	802.526
Shikimic acid	Control	CICA1841	24h	83.22	4.58822	73.8852	92.5548
Shikimic acid	Infect	CICA1841	24h	76.5932	4.58822	67.2584	85.928
Shikimic acid	Control	Kyabra	24h	76.0141	4.58822	66.6793	85.3489
Shikimic acid	Infect	Kyabra	24h	80.6827	4.58822	71.3479	90.0175
Shikimic acid	Control	CICA1841	48h	54.1271	4.58822	44.7923	63.4619
Shikimic acid	Infect	CICA1841	48h	56.8356	4.58822	47.5008	66.1704
Shikimic acid	Control	Kyabra	48h	53.6473	4.58822	44.3125	62.9821
Shikimic acid	Infect	Kyabra	48h	48.9435	4.58822	39.6088	58.2783
Shikimic acid	Control	CICA1841	96h	42.5847	4.58822	33.2499	51.9195
Shikimic acid	Infect	CICA1841	96h	41.8915	4.58822	32.5567	51.2263
Shikimic acid	Control	Kyabra	96h	44.8494	4.58822	35.5146	54.1841
Shikimic acid	Infect	Kyabra	96h	60.2437	4.58822	50.9089	69.5785
6-Hydroxyhexanoic acid	Control	CICA1841	24h	23.0826	1.58693	19.854	26.3112
6-Hydroxyhexanoic acid	Infect	CICA1841	24h	21.7881	1.58693	18.5595	25.0168
6-Hydroxyhexanoic acid	Control	Kyabra	24h	28.3127	1.58693	25.0841	31.5413
6-Hydroxyhexanoic acid	Infect	Kyabra	24h	26.0502	1.58693	22.8216	29.2788
6-Hydroxyhexanoic acid	Control	CICA1841	48h	23.8101	1.58693	20.5815	27.0387
6-Hydroxyhexanoic acid	Infect	CICA1841	48h	19.7564	1.58693	16.5278	22.985
6-Hydroxyhexanoic acid	Control	Kyabra	48h	31.8126	1.58693	28.5839	35.0412
6-Hydroxyhexanoic acid	Infect	Kyabra	48h	22.2245	1.58693	18.9959	25.4531
6-Hydroxyhexanoic acid	Control	CICA1841	96h	25.7617	1.58693	22.5331	28.9903
6-Hydroxyhexanoic acid	Infect	CICA1841	96h	23.5625	1.58693	20.3339	26.7912
6-Hydroxyhexanoic acid	Control	Kyabra	96h	24.8201	1.58693	21.5915	28.0487
6-Hydroxyhexanoic acid	Infect	Kyabra	96h	13.3318	1.58693	10.1032	16.5605
1-Aminocyclopropanecarboxylic acid	Control	CICA1841	24h	21.8294	4.37072	12.9371	30.7217
1-Aminocyclopropanecarboxylic acid	Infect	CICA1841	24h	20.5062	4.37072	11.6139	29.3985
1-Aminocyclopropanecarboxylic acid	Control	Kyabra	24h	33.7902	4.37072	24.8979	42.6825
1-Aminocyclopropanecarboxylic acid	Infect	Kyabra	24h	24.5998	4.37072	15.7075	33.4921
1-Aminocyclopropanecarboxylic acid	Control	CICA1841	48h	35.2336	4.37072	26.3413	44.1259
1-Aminocyclopropanecarboxylic acid	Infect	CICA1841	48h	34.8745	4.37072	25.9822	43.7668
1-Aminocyclopropanecarboxylic acid	Control	Kyabra	48h	39.9833	4.37072	31.091	48.8756
1-Aminocyclopropanecarboxylic acid	Infect	Kyabra	48h	45.492	4.37072	36.5997	54.3843
1-Aminocyclopropanecarboxylic acid	Control	CICA1841	96h	39.049	4.37072	30.1567	47.9413
1-Aminocyclopropanecarboxylic acid	Infect	CICA1841	96h	47.8125	4.37072	38.9202	56.7048
1-Aminocyclopropanecarboxylic acid	Control	Kyabra	96h	42.3126	4.37072	33.4203	51.2049
1-Aminocyclopropanecarboxylic acid	Infect	Kyabra	96h	65.9876	4.37072	57.0953	74.8799
Delphinidin 3-(6''-malonyl-glucoside)	Control	CICA1841	24h	158.59	18.3378	121.281	195.899
Delphinidin 3-(6''-malonyl-glucoside)	Infect	CICA1841	24h	95.9547	18.3378	58.6461	133.263
Delphinidin 3-(6''-malonyl-glucoside)	Control	Kyabra	24h	147.726	18.3378	110.418	185.035
Delphinidin 3-(6''-malonyl-glucoside)	Infect	Kyabra	24h	150.859	18.3378	113.551	188.168
Delphinidin 3-(6''-malonyl-glucoside)	Control	CICA1841	48h	59.3969	18.3378	22.0883	96.7055
Delphinidin 3-(6''-malonyl-glucoside)	Infect	CICA1841	48h	56.538	18.3378	19.2294	93.8466
Delphinidin 3-(6''-malonyl-glucoside)	Control	Kyabra	48h	92.9993	18.3378	55.6907	130.308
Delphinidin 3-(6''-malonyl-glucoside)	Infect	Kyabra	48h	81.4172	18.3378	44.1086	118.726
Delphinidin 3-(6''-malonyl-glucoside)	Control	CICA1841	96h	50.5746	18.3378	13.266	87.8832
Delphinidin 3-(6''-malonyl-glucoside)	Infect	CICA1841	96h	44.761	18.3378	7.45243	82.0696
Delphinidin 3-(6''-malonyl-glucoside)	Control	Kyabra	96h	72.7126	18.3378	35.404	110.021
Delphinidin 3-(6''-malonyl-glucoside)	Infect	Kyabra	96h	43.1471	18.3378	5.83849	80.4557
2-Heptanethiol	Control	CICA1841	24h	41.0854	6.57318	27.7121	54.4586
2-Heptanethiol	Infect	CICA1841	24h	34.8397	6.57318	21.4665	48.2129
2-Heptanethiol	Control	Kyabra	24h	41.0442	6.57318	27.671	54.4175
2-Heptanethiol	Infect	Kyabra	24h	35.6651	6.57318	22.2919	49.0383
2-Heptanethiol	Control	CICA1841	48h	56.8211	6.57318	43.4479	70.1943
2-Heptanethiol	Infect	CICA1841	48h	62.8719	6.57318	49.4987	76.2451
2-Heptanethiol	Control	Kyabra	48h	61.4598	6.57318	48.0865	74.833
2-Heptanethiol	Infect	Kyabra	48h	57.0087	6.57318	43.6354	70.3819
2-Heptanethiol	Control	CICA1841	96h	72.5341	6.57318	59.1609	85.9074
2-Heptanethiol	Infect	CICA1841	96h	74.5248	6.57318	61.1516	87.898
2-Heptanethiol	Control	Kyabra	96h	76.2451	6.57318	62.8718	89.6183
2-Heptanethiol	Infect	Kyabra	96h	45.696	6.57318	32.3228	59.0692
Quercetin 3-(6''-acetylglucoside)	Control	CICA1841	24h	332.391	29.374	272.629	392.153
Quercetin 3-(6''-acetylglucoside)	Infect	CICA1841	24h	236.483	29.374	176.721	296.245
Quercetin 3-(6''-acetylglucoside)	Control	Kyabra	24h	389.764	29.374	330.002	449.526
Quercetin 3-(6''-acetylglucoside)	Infect	Kyabra	24h	396.607	29.374	336.845	456.369
Quercetin 3-(6''-acetylglucoside)	Control	CICA1841	48h	156.158	29.374	96.3965	215.92
Quercetin 3-(6''-acetylglucoside)	Infect	CICA1841	48h	140.782	29.374	81.0206	200.544
Quercetin 3-(6''-acetylglucoside)	Control	Kyabra	48h	228.73	29.374	168.968	288.492
Quercetin 3-(6''-acetylglucoside)	Infect	Kyabra	48h	206.842	29.374	147.08	266.604
Quercetin 3-(6''-acetylglucoside)	Control	CICA1841	96h	138.663	29.374	78.9009	198.425
Quercetin 3-(6''-acetylglucoside)	Infect	CICA1841	96h	121.779	29.374	62.0174	181.541
Quercetin 3-(6''-acetylglucoside)	Control	Kyabra	96h	173.373	29.374	113.611	233.135
Quercetin 3-(6''-acetylglucoside)	Infect	Kyabra	96h	113.591	29.374	53.8296	173.353
3-O-p-Coumaroylquinic acid	Control	CICA1841	24h	63.1428	17.2102	28.1284	98.1572
3-O-p-Coumaroylquinic acid	Infect	CICA1841	24h	70.7487	17.2102	35.7343	105.763
3-O-p-Coumaroylquinic acid	Control	Kyabra	24h	12.6808	17.2102	-22.3336	47.6952
3-O-p-Coumaroylquinic acid	Infect	Kyabra	24h	12.0956	17.2102	-22.9188	47.1099
3-O-p-Coumaroylquinic acid	Control	CICA1841	48h	128.96	17.2102	93.9453	163.974
3-O-p-Coumaroylquinic acid	Infect	CICA1841	48h	159.83	17.2102	124.816	194.844
3-O-p-Coumaroylquinic acid	Control	Kyabra	48h	12.1074	17.2102	-22.907	47.1218
3-O-p-Coumaroylquinic acid	Infect	Kyabra	48h	16.2666	17.2102	-18.7478	51.281
3-O-p-Coumaroylquinic acid	Control	CICA1841	96h	185.65	17.2102	150.635	220.664
3-O-p-Coumaroylquinic acid	Infect	CICA1841	96h	154.725	17.2102	119.71	189.739
3-O-p-Coumaroylquinic acid	Control	Kyabra	96h	29.4558	17.2102	-5.55858	64.4702
3-O-p-Coumaroylquinic acid	Infect	Kyabra	96h	55.897	17.2102	20.8826	90.9114
Dibutyl malate	Control	CICA1841	24h	12.9743	12.5367	-12.5318	38.4804
Dibutyl malate	Infect	CICA1841	24h	11.2243	12.5367	-14.2818	36.7304
Dibutyl malate	Control	Kyabra	24h	14.9717	12.5367	-10.5344	40.4778
Dibutyl malate	Infect	Kyabra	24h	11.4092	12.5367	-14.0969	36.9153
Dibutyl malate	Control	CICA1841	48h	34.3563	12.5367	8.85019	59.8623
Dibutyl malate	Infect	CICA1841	48h	65.5728	12.5367	40.0668	91.0789
Dibutyl malate	Control	Kyabra	48h	51.2928	12.5367	25.7867	76.7988
Dibutyl malate	Infect	Kyabra	48h	124.22	12.5367	98.7139	149.726
Dibutyl malate	Control	CICA1841	96h	87.436	12.5367	61.9299	112.942
Dibutyl malate	Infect	CICA1841	96h	75.1489	12.5367	49.6429	100.655
Dibutyl malate	Control	Kyabra	96h	69.1938	12.5367	43.6877	94.6999
Dibutyl malate	Infect	Kyabra	96h	37.0327	12.5367	11.5266	62.5388
Lycoperdic acid	Control	CICA1841	24h	43.8023	8.75752	25.985	61.6196
Lycoperdic acid	Infect	CICA1841	24h	66.4205	8.75752	48.6032	84.2378
Lycoperdic acid	Control	Kyabra	24h	70.8595	8.75752	53.0422	88.6768
Lycoperdic acid	Infect	Kyabra	24h	49.0702	8.75752	31.2529	66.8875
Lycoperdic acid	Control	CICA1841	48h	26.295	8.75752	8.47766	44.1123
Lycoperdic acid	Infect	CICA1841	48h	31.8365	8.75752	14.0192	49.6538
Lycoperdic acid	Control	Kyabra	48h	25.0007	8.75752	7.18342	42.818
Lycoperdic acid	Infect	Kyabra	48h	28.5399	8.75752	10.7226	46.3572
Lycoperdic acid	Control	CICA1841	96h	16.5243	8.75752	-1.29302	34.3416
Lycoperdic acid	Infect	CICA1841	96h	18.7584	8.75752	0.941087	36.5757
Lycoperdic acid	Control	Kyabra	96h	19.6753	8.75752	1.85797	37.4926
Lycoperdic acid	Infect	Kyabra	96h	7.81373	8.75752	-10.0036	25.631
2-Hydroxyvaleric acid	Control	CICA1841	24h	22.8149	2.3713	17.9904	27.6393
2-Hydroxyvaleric acid	Infect	CICA1841	24h	23.4587	2.3713	18.6342	28.2831
2-Hydroxyvaleric acid	Control	Kyabra	24h	20.2439	2.3713	15.4194	25.0683
2-Hydroxyvaleric acid	Infect	Kyabra	24h	18.5677	2.3713	13.7433	23.3922
2-Hydroxyvaleric acid	Control	CICA1841	48h	21.268	2.3713	16.4436	26.0925
2-Hydroxyvaleric acid	Infect	CICA1841	48h	17.5193	2.3713	12.6948	22.3437
2-Hydroxyvaleric acid	Control	Kyabra	48h	18.6368	2.3713	13.8123	23.4612
2-Hydroxyvaleric acid	Infect	Kyabra	48h	19.9017	2.3713	15.0772	24.7261
2-Hydroxyvaleric acid	Control	CICA1841	96h	24.1262	2.3713	19.3017	28.9506
2-Hydroxyvaleric acid	Infect	CICA1841	96h	25.0518	2.3713	20.2273	29.8762
2-Hydroxyvaleric acid	Control	Kyabra	96h	18.8162	2.3713	13.9918	23.6407
2-Hydroxyvaleric acid	Infect	Kyabra	96h	28.9423	2.3713	24.1178	33.7667
Phenyllactic acid	Control	CICA1841	24h	674.065	49.2931	573.777	774.352
Phenyllactic acid	Infect	CICA1841	24h	770.171	49.2931	669.883	870.458
Phenyllactic acid	Control	Kyabra	24h	649.621	49.2931	549.334	749.909
Phenyllactic acid	Infect	Kyabra	24h	602.723	49.2931	502.436	703.011
Phenyllactic acid	Control	CICA1841	48h	669.94	49.2931	569.652	770.227
Phenyllactic acid	Infect	CICA1841	48h	557.794	49.2931	457.507	658.082
Phenyllactic acid	Control	Kyabra	48h	644.297	49.2931	544.009	744.584
Phenyllactic acid	Infect	Kyabra	48h	532.905	49.2931	432.617	633.193
Phenyllactic acid	Control	CICA1841	96h	639.959	49.2931	539.672	740.247
Phenyllactic acid	Infect	CICA1841	96h	661.198	49.2931	560.911	761.486
Phenyllactic acid	Control	Kyabra	96h	546.796	49.2931	446.508	647.083
Phenyllactic acid	Infect	Kyabra	96h	327.983	49.2931	227.695	428.27
L-Histidine	Control	CICA1841	24h	453.516	82.4156	285.841	621.192
L-Histidine	Infect	CICA1841	24h	319.319	82.4156	151.643	486.994
L-Histidine	Control	Kyabra	24h	690.896	82.4156	523.22	858.571
L-Histidine	Infect	Kyabra	24h	526.243	82.4156	358.567	693.919
L-Histidine	Control	CICA1841	48h	699.347	82.4156	531.671	867.023
L-Histidine	Infect	CICA1841	48h	656.97	82.4156	489.294	824.646
L-Histidine	Control	Kyabra	48h	1019.47	82.4156	851.791	1187.14
L-Histidine	Infect	Kyabra	48h	774.693	82.4156	607.017	942.369
L-Histidine	Control	CICA1841	96h	741.268	82.4156	573.592	908.943
L-Histidine	Infect	CICA1841	96h	706.368	82.4156	538.692	874.044
L-Histidine	Control	Kyabra	96h	1021.78	82.4156	854.105	1189.46
L-Histidine	Infect	Kyabra	96h	552.815	82.4156	385.139	720.491
Gallocatechin	Control	CICA1841	24h	17.0361	11.2466	-5.84534	39.9175
Gallocatechin	Infect	CICA1841	24h	14.1618	11.2466	-8.71969	37.0432
Gallocatechin	Control	Kyabra	24h	29.7312	11.2466	6.84971	52.6126
Gallocatechin	Infect	Kyabra	24h	16.2736	11.2466	-6.60784	39.155
Gallocatechin	Control	CICA1841	48h	52.2062	11.2466	29.3248	75.0876
Gallocatechin	Infect	CICA1841	48h	47.9077	11.2466	25.0263	70.7892
Gallocatechin	Control	Kyabra	48h	49.155	11.2466	26.2735	72.0364
Gallocatechin	Infect	Kyabra	48h	61.6939	11.2466	38.8124	84.5753
Gallocatechin	Control	CICA1841	96h	119.318	11.2466	96.4362	142.199
Gallocatechin	Infect	CICA1841	96h	90.7905	11.2466	67.909	113.672
Gallocatechin	Control	Kyabra	96h	111.969	11.2466	89.0874	134.85
Gallocatechin	Infect	Kyabra	96h	45.1848	11.2466	22.3034	68.0663
Traumatin	Control	CICA1841	24h	15.1744	3.90185	7.23599	23.1128
Traumatin	Infect	CICA1841	24h	10.6425	3.90185	2.7041	18.5809
Traumatin	Control	Kyabra	24h	8.18912	3.90185	0.25074	16.1275
Traumatin	Infect	Kyabra	24h	8.86194	3.90185	0.923556	16.8003
Traumatin	Control	CICA1841	48h	18.3074	3.90185	10.369	26.2457
Traumatin	Infect	CICA1841	48h	22.2414	3.90185	14.303	30.1797
Traumatin	Control	Kyabra	48h	15.0439	3.90185	7.10551	22.9823
Traumatin	Infect	Kyabra	48h	35.6567	3.90185	27.7183	43.5951
Traumatin	Control	CICA1841	96h	21.7186	3.90185	13.7802	29.657
Traumatin	Infect	CICA1841	96h	17.2187	3.90185	9.28027	25.157
Traumatin	Control	Kyabra	96h	14.6077	3.90185	6.66935	22.5461
Traumatin	Infect	Kyabra	96h	8.00309	3.90185	0.0647041	15.9415
Isobutyric acid	Control	CICA1841	24h	292.259	28.2269	234.831	349.688
Isobutyric acid	Infect	CICA1841	24h	277.669	28.2269	220.241	335.097
Isobutyric acid	Control	Kyabra	24h	326.254	28.2269	268.826	383.683
Isobutyric acid	Infect	Kyabra	24h	364.402	28.2269	306.974	421.83
Isobutyric acid	Control	CICA1841	48h	215.375	28.2269	157.947	272.803
Isobutyric acid	Infect	CICA1841	48h	243.776	28.2269	186.348	301.205
Isobutyric acid	Control	Kyabra	48h	371.644	28.2269	314.216	429.072
Isobutyric acid	Infect	Kyabra	48h	319.558	28.2269	262.13	376.986
Isobutyric acid	Control	CICA1841	96h	178.458	28.2269	121.03	235.886
Isobutyric acid	Infect	CICA1841	96h	194.414	28.2269	136.986	251.842
Isobutyric acid	Control	Kyabra	96h	242.268	28.2269	184.84	299.696
Isobutyric acid	Infect	Kyabra	96h	218.566	28.2269	161.137	275.994
L-Asparagine	Control	CICA1841	24h	8790.37	890.487	6978.66	10602.1
L-Asparagine	Infect	CICA1841	24h	7482.59	890.487	5670.88	9294.3
L-Asparagine	Control	Kyabra	24h	10977.6	890.487	9165.9	12789.3
L-Asparagine	Infect	Kyabra	24h	9938.6	890.487	8126.9	11750.3
L-Asparagine	Control	CICA1841	48h	11330	890.487	9518.28	13141.7
L-Asparagine	Infect	CICA1841	48h	11726.3	890.487	9914.6	13538
L-Asparagine	Control	Kyabra	48h	11529.3	890.487	9717.64	13341.1
L-Asparagine	Infect	Kyabra	48h	8058.54	890.487	6246.83	9870.25
L-Asparagine	Control	CICA1841	96h	9644.38	890.487	7832.67	11456.1
L-Asparagine	Infect	CICA1841	96h	8449.68	890.487	6637.97	10261.4
L-Asparagine	Control	Kyabra	96h	9052.76	890.487	7241.05	10864.5
L-Asparagine	Infect	Kyabra	96h	5205.17	890.487	3393.46	7016.87
Isovanillic acid	Control	CICA1841	24h	6.89621	4.16912	-1.58592	15.3783
Isovanillic acid	Infect	CICA1841	24h	4.13368	4.16912	-4.34845	12.6158
Isovanillic acid	Control	Kyabra	24h	16.4599	4.16912	7.97775	24.942
Isovanillic acid	Infect	Kyabra	24h	9.70287	4.16912	1.22073	18.185
Isovanillic acid	Control	CICA1841	48h	9.89838	4.16912	1.41625	18.3805
Isovanillic acid	Infect	CICA1841	48h	11.4379	4.16912	2.95575	19.92
Isovanillic acid	Control	Kyabra	48h	33.5347	4.16912	25.0526	42.0169
Isovanillic acid	Infect	Kyabra	48h	50.0254	4.16912	41.5433	58.5075
Isovanillic acid	Control	CICA1841	96h	13.3966	4.16912	4.91447	21.8787
Isovanillic acid	Infect	CICA1841	96h	20.3634	4.16912	11.8813	28.8455
Isovanillic acid	Control	Kyabra	96h	39.2881	4.16912	30.806	47.7702
Isovanillic acid	Infect	Kyabra	96h	46.6666	4.16912	38.1845	55.1487
Rhamnazin 3-rutinoside	Control	CICA1841	24h	6.40957	1.56367	3.22826	9.59087
Rhamnazin 3-rutinoside	Infect	CICA1841	24h	4.17139	1.56367	0.990086	7.3527
Rhamnazin 3-rutinoside	Control	Kyabra	24h	15.627	1.56367	12.4457	18.8083
Rhamnazin 3-rutinoside	Infect	Kyabra	24h	13.4404	1.56367	10.2591	16.6217
Rhamnazin 3-rutinoside	Control	CICA1841	48h	5.34875	1.56367	2.16744	8.53005
Rhamnazin 3-rutinoside	Infect	CICA1841	48h	4.00137	1.56367	0.820059	7.18267
Rhamnazin 3-rutinoside	Control	Kyabra	48h	17.2257	1.56367	14.0444	20.407
Rhamnazin 3-rutinoside	Infect	Kyabra	48h	15.3133	1.56367	12.132	18.4946
Rhamnazin 3-rutinoside	Control	CICA1841	96h	6.71689	1.56367	3.53558	9.89819
Rhamnazin 3-rutinoside	Infect	CICA1841	96h	4.76207	1.56367	1.58076	7.94338
Rhamnazin 3-rutinoside	Control	Kyabra	96h	29.0939	1.56367	25.9126	32.2752
Rhamnazin 3-rutinoside	Infect	Kyabra	96h	20.5542	1.56367	17.3729	23.7355
3-Methyl-2-oxovaleric acid	Control	CICA1841	24h	309.812	90.2758	126.144	493.479
3-Methyl-2-oxovaleric acid	Infect	CICA1841	24h	304.534	90.2758	120.866	488.201
3-Methyl-2-oxovaleric acid	Control	Kyabra	24h	382.191	90.2758	198.524	565.859
3-Methyl-2-oxovaleric acid	Infect	Kyabra	24h	677.757	90.2758	494.089	861.425
3-Methyl-2-oxovaleric acid	Control	CICA1841	48h	255.764	90.2758	72.0967	439.432
3-Methyl-2-oxovaleric acid	Infect	CICA1841	48h	224.981	90.2758	41.3134	408.649
3-Methyl-2-oxovaleric acid	Control	Kyabra	48h	357.007	90.2758	173.339	540.675
3-Methyl-2-oxovaleric acid	Infect	Kyabra	48h	285.354	90.2758	101.686	469.021
3-Methyl-2-oxovaleric acid	Control	CICA1841	96h	201.013	90.2758	17.3456	384.681
3-Methyl-2-oxovaleric acid	Infect	CICA1841	96h	195.751	90.2758	12.0838	379.419
3-Methyl-2-oxovaleric acid	Control	Kyabra	96h	243.181	90.2758	59.513	426.848
3-Methyl-2-oxovaleric acid	Infect	Kyabra	96h	156.034	90.2758	-27.6331	339.702
Kaempferol 3-(6-acetylgalactoside)	Control	CICA1841	24h	14656.5	853.135	12920.8	16392.2
Kaempferol 3-(6-acetylgalactoside)	Infect	CICA1841	24h	13310.5	853.135	11574.7	15046.2
Kaempferol 3-(6-acetylgalactoside)	Control	Kyabra	24h	12908	853.135	11172.3	14643.7
Kaempferol 3-(6-acetylgalactoside)	Infect	Kyabra	24h	12457.5	853.135	10721.8	14193.2
Kaempferol 3-(6-acetylgalactoside)	Control	CICA1841	48h	9708.58	853.135	7972.86	11444.3
Kaempferol 3-(6-acetylgalactoside)	Infect	CICA1841	48h	10009.1	853.135	8273.41	11744.8
Kaempferol 3-(6-acetylgalactoside)	Control	Kyabra	48h	9839.89	853.135	8104.17	11575.6
Kaempferol 3-(6-acetylgalactoside)	Infect	Kyabra	48h	9097.67	853.135	7361.95	10833.4
Kaempferol 3-(6-acetylgalactoside)	Control	CICA1841	96h	7768.29	853.135	6032.58	9504.01
Kaempferol 3-(6-acetylgalactoside)	Infect	CICA1841	96h	8043.05	853.135	6307.33	9778.77
Kaempferol 3-(6-acetylgalactoside)	Control	Kyabra	96h	7668.39	853.135	5932.67	9404.1
Kaempferol 3-(6-acetylgalactoside)	Infect	Kyabra	96h	4869.31	853.135	3133.59	6605.03
Quercetin 3-(6''-malonyl-glucoside)	Control	CICA1841	24h	447.237	40.1279	365.597	528.878
Quercetin 3-(6''-malonyl-glucoside)	Infect	CICA1841	24h	382.791	40.1279	301.15	464.432
Quercetin 3-(6''-malonyl-glucoside)	Control	Kyabra	24h	597.055	40.1279	515.414	678.696
Quercetin 3-(6''-malonyl-glucoside)	Infect	Kyabra	24h	620.043	40.1279	538.402	701.684
Quercetin 3-(6''-malonyl-glucoside)	Control	CICA1841	48h	268.629	40.1279	186.988	350.27
Quercetin 3-(6''-malonyl-glucoside)	Infect	CICA1841	48h	218.452	40.1279	136.811	300.093
Quercetin 3-(6''-malonyl-glucoside)	Control	Kyabra	48h	403.311	40.1279	321.67	484.952
Quercetin 3-(6''-malonyl-glucoside)	Infect	Kyabra	48h	332.082	40.1279	250.441	413.723
Quercetin 3-(6''-malonyl-glucoside)	Control	CICA1841	96h	214.35	40.1279	132.709	295.991
Quercetin 3-(6''-malonyl-glucoside)	Infect	CICA1841	96h	206.412	40.1279	124.771	288.052
Quercetin 3-(6''-malonyl-glucoside)	Control	Kyabra	96h	274.322	40.1279	192.681	355.963
Quercetin 3-(6''-malonyl-glucoside)	Infect	Kyabra	96h	168.001	40.1279	86.3601	249.642
Uridine	Control	CICA1841	24h	790.714	96.8155	593.741	987.687
Uridine	Infect	CICA1841	24h	665.164	96.8155	468.192	862.137
Uridine	Control	Kyabra	24h	725.44	96.8155	528.467	922.413
Uridine	Infect	Kyabra	24h	688.158	96.8155	491.185	885.131
Uridine	Control	CICA1841	48h	904.035	96.8155	707.062	1101.01
Uridine	Infect	CICA1841	48h	1074.81	96.8155	877.836	1271.78
Uridine	Control	Kyabra	48h	875.863	96.8155	678.891	1072.84
Uridine	Infect	Kyabra	48h	851.318	96.8155	654.345	1048.29
Uridine	Control	CICA1841	96h	1356.92	96.8155	1159.94	1553.89
Uridine	Infect	CICA1841	96h	1291.06	96.8155	1094.08	1488.03
Uridine	Control	Kyabra	96h	898.277	96.8155	701.304	1095.25
Uridine	Infect	Kyabra	96h	477.568	96.8155	280.596	674.541
Quercitrin	Control	CICA1841	24h	934.697	129.109	672.022	1197.37
Quercitrin	Infect	CICA1841	24h	704.514	129.109	441.839	967.189
Quercitrin	Control	Kyabra	24h	547.465	129.109	284.79	810.14
Quercitrin	Infect	Kyabra	24h	402.965	129.109	140.29	665.64
Quercitrin	Control	CICA1841	48h	598.895	129.109	336.22	861.57
Quercitrin	Infect	CICA1841	48h	308.123	129.109	45.4485	570.798
Quercitrin	Control	Kyabra	48h	614.636	129.109	351.961	877.311
Quercitrin	Infect	Kyabra	48h	360.342	129.109	97.6672	623.017
Quercitrin	Control	CICA1841	96h	443.195	129.109	180.52	705.87
Quercitrin	Infect	CICA1841	96h	587.356	129.109	324.681	850.031
Quercitrin	Control	Kyabra	96h	472.48	129.109	209.805	735.155
Quercitrin	Infect	Kyabra	96h	163.536	129.109	-99.1387	426.211
L-Arginine	Control	CICA1841	24h	103.412	17.9071	66.9795	139.844
L-Arginine	Infect	CICA1841	24h	69.3312	17.9071	32.899	105.763
L-Arginine	Control	Kyabra	24h	133.363	17.9071	96.9312	169.796
L-Arginine	Infect	Kyabra	24h	91.7553	17.9071	55.3231	128.188
L-Arginine	Control	CICA1841	48h	179.494	17.9071	143.062	215.926
L-Arginine	Infect	CICA1841	48h	149.646	17.9071	113.214	186.079
L-Arginine	Control	Kyabra	48h	200.938	17.9071	164.506	237.371
L-Arginine	Infect	Kyabra	48h	141.134	17.9071	104.702	177.566
L-Arginine	Control	CICA1841	96h	170.563	17.9071	134.131	206.995
L-Arginine	Infect	CICA1841	96h	186.007	17.9071	149.575	222.439
L-Arginine	Control	Kyabra	96h	212.233	17.9071	175.8	248.665
L-Arginine	Infect	Kyabra	96h	140.473	17.9071	104.041	176.906
Allantoic acid	Control	CICA1841	24h	251.7	62.4582	124.627	378.772
Allantoic acid	Infect	CICA1841	24h	207.541	62.4582	80.4691	334.614
Allantoic acid	Control	Kyabra	24h	387.75	62.4582	260.678	514.823
Allantoic acid	Infect	Kyabra	24h	315.877	62.4582	188.805	442.949
Allantoic acid	Control	CICA1841	48h	452.809	62.4582	325.737	579.882
Allantoic acid	Infect	CICA1841	48h	364.37	62.4582	237.297	491.442
Allantoic acid	Control	Kyabra	48h	522.898	62.4582	395.826	649.97
Allantoic acid	Infect	Kyabra	48h	401.424	62.4582	274.351	528.496
Allantoic acid	Control	CICA1841	96h	408.957	62.4582	281.885	536.029
Allantoic acid	Infect	CICA1841	96h	470.068	62.4582	342.996	597.14
Allantoic acid	Control	Kyabra	96h	490.114	62.4582	363.042	617.186
Allantoic acid	Infect	Kyabra	96h	273.214	62.4582	146.142	400.286
Delphinidin 3-(acetylglucoside)	Control	CICA1841	24h	74.2819	6.15362	61.7623	86.8015
Delphinidin 3-(acetylglucoside)	Infect	CICA1841	24h	60.0366	6.15362	47.5169	72.5562
Delphinidin 3-(acetylglucoside)	Control	Kyabra	24h	94.4888	6.15362	81.9691	107.008
Delphinidin 3-(acetylglucoside)	Infect	Kyabra	24h	93.5581	6.15362	81.0385	106.078
Delphinidin 3-(acetylglucoside)	Control	CICA1841	48h	37.5526	6.15362	25.0329	50.0722
Delphinidin 3-(acetylglucoside)	Infect	CICA1841	48h	31.7539	6.15362	19.2343	44.2735
Delphinidin 3-(acetylglucoside)	Control	Kyabra	48h	55.8552	6.15362	43.3356	68.3749
Delphinidin 3-(acetylglucoside)	Infect	Kyabra	48h	46.608	6.15362	34.0884	59.1276
Delphinidin 3-(acetylglucoside)	Control	CICA1841	96h	30.7935	6.15362	18.2738	43.3131
Delphinidin 3-(acetylglucoside)	Infect	CICA1841	96h	28.4346	6.15362	15.915	40.9543
Delphinidin 3-(acetylglucoside)	Control	Kyabra	96h	40.9389	6.15362	28.4193	53.4586
Delphinidin 3-(acetylglucoside)	Infect	Kyabra	96h	24.6111	6.15362	12.0914	37.1307
Xanthosine	Control	CICA1841	24h	163.354	131.202	-103.578	430.285
Xanthosine	Infect	CICA1841	24h	139.504	131.202	-127.428	406.435
Xanthosine	Control	Kyabra	24h	147.408	131.202	-119.523	414.34
Xanthosine	Infect	Kyabra	24h	108.131	131.202	-158.801	375.063
Xanthosine	Control	CICA1841	48h	834.01	131.202	567.078	1100.94
Xanthosine	Infect	CICA1841	48h	1304.13	131.202	1037.2	1571.06
Xanthosine	Control	Kyabra	48h	374.848	131.202	107.916	641.779
Xanthosine	Infect	Kyabra	48h	627.478	131.202	360.546	894.41
Xanthosine	Control	CICA1841	96h	1127.35	131.202	860.415	1394.28
Xanthosine	Infect	CICA1841	96h	1356.4	131.202	1089.47	1623.33
Xanthosine	Control	Kyabra	96h	710.625	131.202	443.693	977.557
Xanthosine	Infect	Kyabra	96h	356.208	131.202	89.2764	623.14
Phenylacetaldehyde	Control	CICA1841	24h	370.797	33.4184	302.806	438.787
Phenylacetaldehyde	Infect	CICA1841	24h	476.489	33.4184	408.499	544.479
Phenylacetaldehyde	Control	Kyabra	24h	359.288	33.4184	291.298	427.278
Phenylacetaldehyde	Infect	Kyabra	24h	322.753	33.4184	254.763	390.743
Phenylacetaldehyde	Control	CICA1841	48h	367.5	33.4184	299.51	435.49
Phenylacetaldehyde	Infect	CICA1841	48h	302.537	33.4184	234.547	370.527
Phenylacetaldehyde	Control	Kyabra	48h	360.052	33.4184	292.062	428.042
Phenylacetaldehyde	Infect	Kyabra	48h	296.336	33.4184	228.346	364.326
Phenylacetaldehyde	Control	CICA1841	96h	387.529	33.4184	319.539	455.519
Phenylacetaldehyde	Infect	CICA1841	96h	356.965	33.4184	288.975	424.956
Phenylacetaldehyde	Control	Kyabra	96h	296.476	33.4184	228.486	364.467
Phenylacetaldehyde	Infect	Kyabra	96h	180.221	33.4184	112.231	248.211
Eujambolin	Control	CICA1841	24h	1492.82	155.083	1177.3	1808.34
Eujambolin	Infect	CICA1841	24h	1432.95	155.083	1117.43	1748.47
Eujambolin	Control	Kyabra	24h	2117.72	155.083	1802.2	2433.24
Eujambolin	Infect	Kyabra	24h	2462.37	155.083	2146.85	2777.89
Eujambolin	Control	CICA1841	48h	765.391	155.083	449.873	1080.91
Eujambolin	Infect	CICA1841	48h	748.608	155.083	433.089	1064.13
Eujambolin	Control	Kyabra	48h	1320.1	155.083	1004.58	1635.62
Eujambolin	Infect	Kyabra	48h	1114.48	155.083	798.96	1430
Eujambolin	Control	CICA1841	96h	558.637	155.083	243.119	874.155
Eujambolin	Infect	CICA1841	96h	525.504	155.083	209.986	841.022
Eujambolin	Control	Kyabra	96h	684.547	155.083	369.029	1000.07
Eujambolin	Infect	Kyabra	96h	506.869	155.083	191.351	822.388
1,5-Anhydrosorbitol	Control	CICA1841	24h	643.337	156.29	325.362	961.312
1,5-Anhydrosorbitol	Infect	CICA1841	24h	818.007	156.29	500.033	1135.98
1,5-Anhydrosorbitol	Control	Kyabra	24h	895.322	156.29	577.347	1213.3
1,5-Anhydrosorbitol	Infect	Kyabra	24h	941.784	156.29	623.809	1259.76
1,5-Anhydrosorbitol	Control	CICA1841	48h	970.692	156.29	652.717	1288.67
1,5-Anhydrosorbitol	Infect	CICA1841	48h	1037.4	156.29	719.427	1355.38
1,5-Anhydrosorbitol	Control	Kyabra	48h	955.803	156.29	637.828	1273.78
1,5-Anhydrosorbitol	Infect	Kyabra	48h	1327.81	156.29	1009.83	1645.78
1,5-Anhydrosorbitol	Control	CICA1841	96h	845.528	156.29	527.553	1163.5
1,5-Anhydrosorbitol	Infect	CICA1841	96h	1089.48	156.29	771.505	1407.45
1,5-Anhydrosorbitol	Control	Kyabra	96h	981.718	156.29	663.743	1299.69
1,5-Anhydrosorbitol	Infect	Kyabra	96h	881.77	156.29	563.796	1199.74
(±)-Camphoric acid	Control	CICA1841	24h	1088.74	139.375	805.177	1372.3
(±)-Camphoric acid	Infect	CICA1841	24h	1092.21	139.375	808.648	1375.77
(±)-Camphoric acid	Control	Kyabra	24h	1240.46	139.375	956.897	1524.02
(±)-Camphoric acid	Infect	Kyabra	24h	1168.62	139.375	885.063	1452.18
(±)-Camphoric acid	Control	CICA1841	48h	1313.43	139.375	1029.87	1596.99
(±)-Camphoric acid	Infect	CICA1841	48h	760.546	139.375	476.986	1044.11
(±)-Camphoric acid	Control	Kyabra	48h	1118.69	139.375	835.132	1402.25
(±)-Camphoric acid	Infect	Kyabra	48h	793.515	139.375	509.955	1077.07
(±)-Camphoric acid	Control	CICA1841	96h	735.588	139.375	452.028	1019.15
(±)-Camphoric acid	Infect	CICA1841	96h	677.571	139.375	394.011	961.13
(±)-Camphoric acid	Control	Kyabra	96h	720.068	139.375	436.508	1003.63
(±)-Camphoric acid	Infect	Kyabra	96h	302.04	139.375	18.4804	585.6
L-Arabitol	Control	CICA1841	24h	164.327	15.0469	133.714	194.94
L-Arabitol	Infect	CICA1841	24h	159.139	15.0469	128.526	189.753
L-Arabitol	Control	Kyabra	24h	186.567	15.0469	155.954	217.18
L-Arabitol	Infect	Kyabra	24h	185.562	15.0469	154.949	216.175
L-Arabitol	Control	CICA1841	48h	195.043	15.0469	164.43	225.657
L-Arabitol	Infect	CICA1841	48h	168.646	15.0469	138.033	199.259
L-Arabitol	Control	Kyabra	48h	195.5	15.0469	164.886	226.113
L-Arabitol	Infect	Kyabra	48h	225.406	15.0469	194.793	256.019
L-Arabitol	Control	CICA1841	96h	206.88	15.0469	176.266	237.493
L-Arabitol	Infect	CICA1841	96h	223.641	15.0469	193.028	254.254
L-Arabitol	Control	Kyabra	96h	207.559	15.0469	176.946	238.172
L-Arabitol	Infect	Kyabra	96h	223.693	15.0469	193.079	254.306
Phosphate	Control	CICA1841	24h	1543.51	179.19	1178.95	1908.08
Phosphate	Infect	CICA1841	24h	1559.05	179.19	1194.49	1923.62
Phosphate	Control	Kyabra	24h	1462.16	179.19	1097.59	1826.73
Phosphate	Infect	Kyabra	24h	1215.61	179.19	851.049	1580.18
Phosphate	Control	CICA1841	48h	1826.84	179.19	1462.28	2191.41
Phosphate	Infect	CICA1841	48h	1913.48	179.19	1548.91	2278.05
Phosphate	Control	Kyabra	48h	1991.97	179.19	1627.4	2356.53
Phosphate	Infect	Kyabra	48h	1804.95	179.19	1440.38	2169.51
Phosphate	Control	CICA1841	96h	1809.76	179.19	1445.19	2174.32
Phosphate	Infect	CICA1841	96h	1698.46	179.19	1333.89	2063.02
Phosphate	Control	Kyabra	96h	1789.45	179.19	1424.88	2154.01
Phosphate	Infect	Kyabra	96h	768.682	179.19	404.116	1133.25
Chlorogenic acid	Control	CICA1841	24h	0.910972	2.54821	-4.2734	6.09535
Chlorogenic acid	Infect	CICA1841	24h	2.05168	2.54821	-3.1327	7.23606
Chlorogenic acid	Control	Kyabra	24h	9.64454	2.54821	4.46017	14.8289
Chlorogenic acid	Infect	Kyabra	24h	1.38456	2.54821	-3.79981	6.56894
Chlorogenic acid	Control	CICA1841	48h	0.52135	2.54821	-4.66303	5.70573
Chlorogenic acid	Infect	CICA1841	48h	2.77244	2.54821	-2.41194	7.95682
Chlorogenic acid	Control	Kyabra	48h	0.669007	2.54821	-4.51537	5.85338
Chlorogenic acid	Infect	Kyabra	48h	2.46505	2.54821	-2.71933	7.64943
Chlorogenic acid	Control	CICA1841	96h	0.346696	2.54821	-4.83768	5.53107
Chlorogenic acid	Infect	CICA1841	96h	0.474977	2.54821	-4.7094	5.65935
Chlorogenic acid	Control	Kyabra	96h	0.457591	2.54821	-4.72679	5.64197
Chlorogenic acid	Infect	Kyabra	96h	0.300885	2.54821	-4.88349	5.48526
gamma-Glutamyltyrosine	Control	CICA1841	24h	2.29045	2.65926	-3.11986	7.70076
gamma-Glutamyltyrosine	Infect	CICA1841	24h	0.803326	2.65926	-4.60699	6.21364
gamma-Glutamyltyrosine	Control	Kyabra	24h	4.86049	2.65926	-0.549819	10.2708
gamma-Glutamyltyrosine	Infect	Kyabra	24h	2.67368	2.65926	-2.73664	8.08399
gamma-Glutamyltyrosine	Control	CICA1841	48h	7.05258	2.65926	1.64227	12.4629
gamma-Glutamyltyrosine	Infect	CICA1841	48h	12.9921	2.65926	7.58176	18.4024
gamma-Glutamyltyrosine	Control	Kyabra	48h	7.00694	2.65926	1.59663	12.4173
gamma-Glutamyltyrosine	Infect	Kyabra	48h	20.0995	2.65926	14.6892	25.5098
gamma-Glutamyltyrosine	Control	CICA1841	96h	22.0921	2.65926	16.6818	27.5024
gamma-Glutamyltyrosine	Infect	CICA1841	96h	20.8245	2.65926	15.4142	26.2348
gamma-Glutamyltyrosine	Control	Kyabra	96h	16.5934	2.65926	11.1831	22.0037
gamma-Glutamyltyrosine	Infect	Kyabra	96h	12.0866	2.65926	6.67631	17.4969
L-Threonine	Control	CICA1841	24h	159.407	21.4941	115.677	203.137
L-Threonine	Infect	CICA1841	24h	143.127	21.4941	99.3974	186.857
L-Threonine	Control	Kyabra	24h	192.401	21.4941	148.671	236.131
L-Threonine	Infect	Kyabra	24h	162.708	21.4941	118.978	206.438
L-Threonine	Control	CICA1841	48h	211.689	21.4941	167.959	255.419
L-Threonine	Infect	CICA1841	48h	204.192	21.4941	160.462	247.922
[truncated: 834 more rows]
[truncated: 3 more columns]

## Sheet: Positive
Supplementary table 3B. Mean, standard error (SE), and 95% confidence interval of compounds (identified in positive ESI mode) in 12 groups
Compound	Treatment	Genotype	Time	mean (effect size)	SE	lower.CL	upper.CL
Ethyl cinnamate	Control	CICA1841	24h	1.91226	15.0661	-28.7399	32.5645
Ethyl cinnamate	Infect	CICA1841	24h	2.34661	15.0661	-28.3056	32.9988
Ethyl cinnamate	Control	Kyabra	24h	1.51038	15.0661	-29.1418	32.1626
Ethyl cinnamate	Infect	Kyabra	24h	3.09225	15.0661	-27.5599	33.7444
Ethyl cinnamate	Control	CICA1841	48h	2.92589	15.0661	-27.7263	33.5781
Ethyl cinnamate	Infect	CICA1841	48h	2.10359	15.0661	-28.5486	32.7558
Ethyl cinnamate	Control	Kyabra	48h	2.84575	15.0661	-27.8064	33.4979
Ethyl cinnamate	Infect	Kyabra	48h	15.7978	15.0661	-14.8544	46.45
Ethyl cinnamate	Control	CICA1841	96h	2.19458	15.0661	-28.4576	32.8468
Ethyl cinnamate	Infect	CICA1841	96h	17.6149	15.0661	-13.0373	48.2671
Ethyl cinnamate	Control	Kyabra	96h	4.09646	15.0661	-26.5557	34.7487
Ethyl cinnamate	Infect	Kyabra	96h	399.544	15.0661	368.892	430.197
3-O-p-Coumaroylquinic acid	Control	CICA1841	24h	2.05311	0.642502	0.745933	3.36029
3-O-p-Coumaroylquinic acid	Infect	CICA1841	24h	1.65752	0.642502	0.350338	2.9647
3-O-p-Coumaroylquinic acid	Control	Kyabra	24h	0.217047	0.642502	-1.09013	1.52423
3-O-p-Coumaroylquinic acid	Infect	Kyabra	24h	0.195789	0.642502	-1.11139	1.50297
3-O-p-Coumaroylquinic acid	Control	CICA1841	48h	3.32115	0.642502	2.01397	4.62833
3-O-p-Coumaroylquinic acid	Infect	CICA1841	48h	3.09128	0.642502	1.7841	4.39846
3-O-p-Coumaroylquinic acid	Control	Kyabra	48h	0.292148	0.642502	-1.01503	1.59933
3-O-p-Coumaroylquinic acid	Infect	Kyabra	48h	0.9149	0.642502	-0.392281	2.22208
3-O-p-Coumaroylquinic acid	Control	CICA1841	96h	4.77536	0.642502	3.46818	6.08254
3-O-p-Coumaroylquinic acid	Infect	CICA1841	96h	5.62805	0.642502	4.32087	6.93523
3-O-p-Coumaroylquinic acid	Control	Kyabra	96h	1.74074	0.642502	0.433561	3.04792
3-O-p-Coumaroylquinic acid	Infect	Kyabra	96h	17.1717	0.642502	15.8645	18.4789
Salicylic acid	Control	CICA1841	24h	6.37607	7.90388	-9.7045	22.4566
Salicylic acid	Infect	CICA1841	24h	6.55633	7.90388	-9.52424	22.6369
Salicylic acid	Control	Kyabra	24h	6.05472	7.90388	-10.0259	22.1353
Salicylic acid	Infect	Kyabra	24h	6.87529	7.90388	-9.20528	22.9559
Salicylic acid	Control	CICA1841	48h	5.53151	7.90388	-10.5491	21.6121
Salicylic acid	Infect	CICA1841	48h	7.45045	7.90388	-8.63012	23.531
Salicylic acid	Control	Kyabra	48h	6.21198	7.90388	-9.86859	22.2926
Salicylic acid	Infect	Kyabra	48h	56.825	7.90388	40.7444	72.9055
Salicylic acid	Control	CICA1841	96h	4.26023	7.90388	-11.8203	20.3408
Salicylic acid	Infect	CICA1841	96h	51.5999	7.90388	35.5193	67.6804
Salicylic acid	Control	Kyabra	96h	5.33732	7.90388	-10.7433	21.4179
Salicylic acid	Infect	Kyabra	96h	230.085	7.90388	214.005	246.166
Nicotinic acid	Control	CICA1841	24h	47.0535	34.0294	-22.1798	116.287
Nicotinic acid	Infect	CICA1841	24h	54.4149	34.0294	-14.8184	123.648
Nicotinic acid	Control	Kyabra	24h	239.908	34.0294	170.675	309.141
Nicotinic acid	Infect	Kyabra	24h	266.708	34.0294	197.474	335.941
Nicotinic acid	Control	CICA1841	48h	39.3681	34.0294	-29.8652	108.601
Nicotinic acid	Infect	CICA1841	48h	42.8539	34.0294	-26.3794	112.087
Nicotinic acid	Control	Kyabra	48h	252.494	34.0294	183.261	321.727
Nicotinic acid	Infect	Kyabra	48h	686.412	34.0294	617.179	755.645
Nicotinic acid	Control	CICA1841	96h	46.6637	34.0294	-22.5696	115.897
Nicotinic acid	Infect	CICA1841	96h	64.5648	34.0294	-4.66849	133.798
Nicotinic acid	Control	Kyabra	96h	263.562	34.0294	194.329	332.796
Nicotinic acid	Infect	Kyabra	96h	1049.17	34.0294	979.939	1118.41
Isosakuranin	Control	CICA1841	24h	4.60324	2.71393	-0.918288	10.1248
Isosakuranin	Infect	CICA1841	24h	7.48085	2.71393	1.95932	13.0024
Isosakuranin	Control	Kyabra	24h	6.43665	2.71393	0.915121	11.9582
Isosakuranin	Infect	Kyabra	24h	6.03784	2.71393	0.516317	11.5594
Isosakuranin	Control	CICA1841	48h	7.37365	2.71393	1.85212	12.8952
Isosakuranin	Infect	CICA1841	48h	9.91715	2.71393	4.39562	15.4387
Isosakuranin	Control	Kyabra	48h	5.38239	2.71393	-0.139133	10.9039
Isosakuranin	Infect	Kyabra	48h	45.841	2.71393	40.3194	51.3625
Isosakuranin	Control	CICA1841	96h	7.84921	2.71393	2.32769	13.3707
Isosakuranin	Infect	CICA1841	96h	18.6865	2.71393	13.1649	24.208
Isosakuranin	Control	Kyabra	96h	9.95007	2.71393	4.42855	15.4716
Isosakuranin	Infect	Kyabra	96h	71.5957	2.71393	66.0742	77.1173
4-Methoxycinnamic acid	Control	CICA1841	24h	9.76204	297.776	-596.068	615.592
4-Methoxycinnamic acid	Infect	CICA1841	24h	10.1678	297.776	-595.662	615.998
4-Methoxycinnamic acid	Control	Kyabra	24h	7.54943	297.776	-598.28	613.379
4-Methoxycinnamic acid	Infect	Kyabra	24h	32.2002	297.776	-573.63	638.03
4-Methoxycinnamic acid	Control	CICA1841	48h	7.002	297.776	-598.828	612.832
4-Methoxycinnamic acid	Infect	CICA1841	48h	47.4822	297.776	-558.348	653.312
4-Methoxycinnamic acid	Control	Kyabra	48h	10.4034	297.776	-595.426	616.233
4-Methoxycinnamic acid	Infect	Kyabra	48h	1041.12	297.776	435.286	1646.95
4-Methoxycinnamic acid	Control	CICA1841	96h	8.71992	297.776	-597.11	614.55
4-Methoxycinnamic acid	Infect	CICA1841	96h	217.246	297.776	-388.584	823.076
4-Methoxycinnamic acid	Control	Kyabra	96h	8.14147	297.776	-597.688	613.971
4-Methoxycinnamic acid	Infect	Kyabra	96h	5772.88	297.776	5167.05	6378.71
Liquiritigenin	Control	CICA1841	24h	227.134	81.4018	61.5211	392.747
Liquiritigenin	Infect	CICA1841	24h	487.432	81.4018	321.819	653.045
Liquiritigenin	Control	Kyabra	24h	207.573	81.4018	41.96	373.186
Liquiritigenin	Infect	Kyabra	24h	190.262	81.4018	24.6486	355.875
Liquiritigenin	Control	CICA1841	48h	384.363	81.4018	218.749	549.976
Liquiritigenin	Infect	CICA1841	48h	415.673	81.4018	250.06	581.286
Liquiritigenin	Control	Kyabra	48h	282.976	81.4018	117.363	448.589
Liquiritigenin	Infect	Kyabra	48h	1119.15	81.4018	953.538	1284.76
Liquiritigenin	Control	CICA1841	96h	360.99	81.4018	195.377	526.603
Liquiritigenin	Infect	CICA1841	96h	530.417	81.4018	364.804	696.03
Liquiritigenin	Control	Kyabra	96h	306.485	81.4018	140.872	472.098
Liquiritigenin	Infect	Kyabra	96h	1766.7	81.4018	1601.09	1932.31
Pipecolic acid	Control	CICA1841	24h	782.589	316.868	137.917	1427.26
Pipecolic acid	Infect	CICA1841	24h	561.711	316.868	-82.9617	1206.38
Pipecolic acid	Control	Kyabra	24h	1041.27	316.868	396.594	1685.94
Pipecolic acid	Infect	Kyabra	24h	877.972	316.868	233.299	1522.64
Pipecolic acid	Control	CICA1841	48h	1094.24	316.868	449.567	1738.91
Pipecolic acid	Infect	CICA1841	48h	1118.39	316.868	473.712	1763.06
Pipecolic acid	Control	Kyabra	48h	1164.9	316.868	520.227	1809.57
Pipecolic acid	Infect	Kyabra	48h	2381.07	316.868	1736.39	3025.74
Pipecolic acid	Control	CICA1841	96h	1204.93	316.868	560.252	1849.6
Pipecolic acid	Infect	CICA1841	96h	1330.22	316.868	685.551	1974.9
Pipecolic acid	Control	Kyabra	96h	1628.21	316.868	983.534	2272.88
Pipecolic acid	Infect	Kyabra	96h	7326.47	316.868	6681.8	7971.14
Naringenin	Control	CICA1841	24h	43.3838	47.2904	-52.8293	139.597
Naringenin	Infect	CICA1841	24h	52.188	47.2904	-44.0251	148.401
Naringenin	Control	Kyabra	24h	48.3798	47.2904	-47.8333	144.593
Naringenin	Infect	Kyabra	24h	32.2828	47.2904	-63.9303	128.496
Naringenin	Control	CICA1841	48h	74.4073	47.2904	-21.8058	170.62
Naringenin	Infect	CICA1841	48h	113.424	47.2904	17.2106	209.637
Naringenin	Control	Kyabra	48h	68.008	47.2904	-28.2051	164.221
Naringenin	Infect	Kyabra	48h	629.45	47.2904	533.237	725.663
Naringenin	Control	CICA1841	96h	146.296	47.2904	50.0825	242.509
Naringenin	Infect	CICA1841	96h	189.129	47.2904	92.9158	285.342
Naringenin	Control	Kyabra	96h	147.055	47.2904	50.8419	243.268
Naringenin	Infect	Kyabra	96h	1018.14	47.2904	921.925	1114.35
Cycloheterophyllin	Control	CICA1841	24h	0.209712	0.555878	-0.92123	1.34065
Cycloheterophyllin	Infect	CICA1841	24h	0.452113	0.555878	-0.678829	1.58305
Cycloheterophyllin	Control	Kyabra	24h	0.273546	0.555878	-0.857396	1.40449
Cycloheterophyllin	Infect	Kyabra	24h	0.214953	0.555878	-0.915988	1.3459
Cycloheterophyllin	Control	CICA1841	48h	0.544047	0.555878	-0.586894	1.67499
Cycloheterophyllin	Infect	CICA1841	48h	0.67883	0.555878	-0.452112	1.80977
Cycloheterophyllin	Control	Kyabra	48h	0.189952	0.555878	-0.940989	1.32089
Cycloheterophyllin	Infect	Kyabra	48h	0.887302	0.555878	-0.243639	2.01824
Cycloheterophyllin	Control	CICA1841	96h	0.291543	0.555878	-0.839398	1.42248
Cycloheterophyllin	Infect	CICA1841	96h	2.18465	0.555878	1.0537	3.31559
Cycloheterophyllin	Control	Kyabra	96h	0.303558	0.555878	-0.827383	1.4345
Cycloheterophyllin	Infect	Kyabra	96h	11.06	0.555878	9.92905	12.1909
6-Methylcoumarin	Control	CICA1841	24h	15.9907	9.80151	-3.9506	35.932
6-Methylcoumarin	Infect	CICA1841	24h	34.6534	9.80151	14.7121	54.5947
6-Methylcoumarin	Control	Kyabra	24h	32.5221	9.80151	12.5808	52.4634
6-Methylcoumarin	Infect	Kyabra	24h	20.6978	9.80151	0.756436	40.6391
6-Methylcoumarin	Control	CICA1841	48h	45.5954	9.80151	25.6541	65.5367
6-Methylcoumarin	Infect	CICA1841	48h	43.4813	9.80151	23.54	63.4226
6-Methylcoumarin	Control	Kyabra	48h	31.0753	9.80151	11.134	51.0167
6-Methylcoumarin	Infect	Kyabra	48h	134.22	9.80151	114.279	154.161
6-Methylcoumarin	Control	CICA1841	96h	63.234	9.80151	43.2927	83.1753
6-Methylcoumarin	Infect	CICA1841	96h	100.104	9.80151	80.1628	120.045
6-Methylcoumarin	Control	Kyabra	96h	49.6086	9.80151	29.6673	69.5499
6-Methylcoumarin	Infect	Kyabra	96h	217.82	9.80151	197.879	237.762
Phenylacetic acid	Control	CICA1841	24h	195.855	86.7247	19.4121	372.298
Phenylacetic acid	Infect	CICA1841	24h	342.201	86.7247	165.759	518.644
Phenylacetic acid	Control	Kyabra	24h	326.589	86.7247	150.146	503.031
Phenylacetic acid	Infect	Kyabra	24h	239.557	86.7247	63.1142	416
Phenylacetic acid	Control	CICA1841	48h	405.691	86.7247	229.248	582.133
Phenylacetic acid	Infect	CICA1841	48h	395.34	86.7247	218.897	571.783
Phenylacetic acid	Control	Kyabra	48h	280.344	86.7247	103.901	456.787
Phenylacetic acid	Infect	Kyabra	48h	1109.66	86.7247	933.212	1286.1
Phenylacetic acid	Control	CICA1841	96h	553.888	86.7247	377.445	730.331
Phenylacetic acid	Infect	CICA1841	96h	809.955	86.7247	633.512	986.398
Phenylacetic acid	Control	Kyabra	96h	448.02	86.7247	271.577	624.462
Phenylacetic acid	Infect	Kyabra	96h	1829.82	86.7247	1653.38	2006.26
Thymidine	Control	CICA1841	24h	0.871113	4.79945	-8.89344	10.6357
Thymidine	Infect	CICA1841	24h	0.669095	4.79945	-9.09545	10.4336
Thymidine	Control	Kyabra	24h	2.36286	4.79945	-7.40169	12.1274
Thymidine	Infect	Kyabra	24h	1.00708	4.79945	-8.75747	10.7716
Thymidine	Control	CICA1841	48h	0.636059	4.79945	-9.12849	10.4006
Thymidine	Infect	CICA1841	48h	0.681956	4.79945	-9.08259	10.4465
Thymidine	Control	Kyabra	48h	3.32905	4.79945	-6.4355	13.0936
Thymidine	Infect	Kyabra	48h	28.0766	4.79945	18.312	37.8411
Thymidine	Control	CICA1841	96h	1.44547	4.79945	-8.31908	11.21
Thymidine	Infect	CICA1841	96h	3.39693	4.79945	-6.36761	13.1615
Thymidine	Control	Kyabra	96h	4.73593	4.79945	-5.02862	14.5005
Thymidine	Infect	Kyabra	96h	79.5916	4.79945	69.8271	89.3562
4'-Methoxyacetophenone	Control	CICA1841	24h	7.90287	31.7063	-56.604	72.4098
4'-Methoxyacetophenone	Infect	CICA1841	24h	7.3662	31.7063	-57.1407	71.8731
4'-Methoxyacetophenone	Control	Kyabra	24h	4.29111	31.7063	-60.2158	68.798
4'-Methoxyacetophenone	Infect	Kyabra	24h	6.10862	31.7063	-58.3983	70.6155
4'-Methoxyacetophenone	Control	CICA1841	48h	5.68266	31.7063	-58.8242	70.1896
4'-Methoxyacetophenone	Infect	CICA1841	48h	6.14341	31.7063	-58.3635	70.6503
4'-Methoxyacetophenone	Control	Kyabra	48h	5.99221	31.7063	-58.5147	70.4991
4'-Methoxyacetophenone	Infect	Kyabra	48h	31.0827	31.7063	-33.4242	95.5896
4'-Methoxyacetophenone	Control	CICA1841	96h	5.50729	31.7063	-58.9996	70.0142
4'-Methoxyacetophenone	Infect	CICA1841	96h	15.5046	31.7063	-49.0023	80.0115
4'-Methoxyacetophenone	Control	Kyabra	96h	5.27583	31.7063	-59.2311	69.7827
4'-Methoxyacetophenone	Infect	Kyabra	96h	445.101	31.7063	380.594	509.608
p-Cresol	Control	CICA1841	24h	16.612	17.8252	-19.6536	52.8776
p-Cresol	Infect	CICA1841	24h	15.7549	17.8252	-20.5107	52.0205
p-Cresol	Control	Kyabra	24h	13.097	17.8252	-23.1686	49.3627
p-Cresol	Infect	Kyabra	24h	10.9269	17.8252	-25.3387	47.1926
p-Cresol	Control	CICA1841	48h	10.7404	17.8252	-25.5253	47.006
p-Cresol	Infect	CICA1841	48h	9.77937	17.8252	-26.4863	46.045
p-Cresol	Control	Kyabra	48h	12.7409	17.8252	-23.5248	49.0065
p-Cresol	Infect	Kyabra	48h	57.1616	17.8252	20.896	93.4272
p-Cresol	Control	CICA1841	96h	5.75394	17.8252	-30.5117	42.0196
p-Cresol	Infect	CICA1841	96h	17.3172	17.8252	-18.9484	53.5828
p-Cresol	Control	Kyabra	96h	7.03117	17.8252	-29.2345	43.2968
p-Cresol	Infect	Kyabra	96h	269.266	17.8252	233	305.531
Coumesterol	Control	CICA1841	24h	4.25186	3.07664	-2.00761	10.5113
Coumesterol	Infect	CICA1841	24h	8.70697	3.07664	2.4475	14.9664
Coumesterol	Control	Kyabra	24h	8.47754	3.07664	2.21807	14.737
Coumesterol	Infect	Kyabra	24h	4.8364	3.07664	-1.42307	11.0959
Coumesterol	Control	CICA1841	48h	12.0801	3.07664	5.82059	18.3395
Coumesterol	Infect	CICA1841	48h	9.9513	3.07664	3.69183	16.2108
Coumesterol	Control	Kyabra	48h	6.42096	3.07664	0.161485	12.6804
Coumesterol	Infect	Kyabra	48h	16.0125	3.07664	9.75305	22.272
Coumesterol	Control	CICA1841	96h	13.9152	3.07664	7.65568	20.1746
Coumesterol	Infect	CICA1841	96h	27.4008	3.07664	21.1413	33.6603
Coumesterol	Control	Kyabra	96h	12.7222	3.07664	6.46276	18.9817
Coumesterol	Infect	Kyabra	96h	60.3319	3.07664	54.0724	66.5913
Pseudobaptigenin	Control	CICA1841	24h	1833.72	533.796	747.708	2919.74
Pseudobaptigenin	Infect	CICA1841	24h	2770.28	533.796	1684.26	3856.3
Pseudobaptigenin	Control	Kyabra	24h	2498.14	533.796	1412.13	3584.16
Pseudobaptigenin	Infect	Kyabra	24h	1672.24	533.796	586.22	2758.25
Pseudobaptigenin	Control	CICA1841	48h	3785.91	533.796	2699.9	4871.93
Pseudobaptigenin	Infect	CICA1841	48h	4750.24	533.796	3664.22	5836.25
Pseudobaptigenin	Control	Kyabra	48h	2634.88	533.796	1548.87	3720.9
Pseudobaptigenin	Infect	Kyabra	48h	4707.22	533.796	3621.2	5793.23
Pseudobaptigenin	Control	CICA1841	96h	5476.3	533.796	4390.29	6562.32
Pseudobaptigenin	Infect	CICA1841	96h	5901.98	533.796	4815.96	6988
Pseudobaptigenin	Control	Kyabra	96h	4565.17	533.796	3479.15	5651.18
Pseudobaptigenin	Infect	Kyabra	96h	10492.6	533.796	9406.58	11578.6
Octyl 4-methoxycinnamic acid	Control	CICA1841	24h	192.044	20.5205	150.295	233.793
Octyl 4-methoxycinnamic acid	Infect	CICA1841	24h	210.92	20.5205	169.171	252.67
Octyl 4-methoxycinnamic acid	Control	Kyabra	24h	150.798	20.5205	109.049	192.548
Octyl 4-methoxycinnamic acid	Infect	Kyabra	24h	188.624	20.5205	146.874	230.373
Octyl 4-methoxycinnamic acid	Control	CICA1841	48h	280.469	20.5205	238.72	322.218
Octyl 4-methoxycinnamic acid	Infect	CICA1841	48h	303.829	20.5205	262.079	345.578
Octyl 4-methoxycinnamic acid	Control	Kyabra	48h	229.749	20.5205	188	271.499
Octyl 4-methoxycinnamic acid	Infect	Kyabra	48h	236.622	20.5205	194.873	278.372
Octyl 4-methoxycinnamic acid	Control	CICA1841	96h	226.728	20.5205	184.979	268.478
Octyl 4-methoxycinnamic acid	Infect	CICA1841	96h	275.47	20.5205	233.72	317.219
Octyl 4-methoxycinnamic acid	Control	Kyabra	96h	261.91	20.5205	220.161	303.659
Octyl 4-methoxycinnamic acid	Infect	Kyabra	96h	73.7023	20.5205	31.9529	115.452
Genistin	Control	CICA1841	24h	20.0404	5.89476	8.04747	32.0334
Genistin	Infect	CICA1841	24h	44.4084	5.89476	32.4154	56.4013
Genistin	Control	Kyabra	24h	26.8782	5.89476	14.8852	38.8711
Genistin	Infect	Kyabra	24h	27.2533	5.89476	15.2603	39.2463
Genistin	Control	CICA1841	48h	33.8401	5.89476	21.8471	45.8331
Genistin	Infect	CICA1841	48h	39.9017	5.89476	27.9087	51.8946
Genistin	Control	Kyabra	48h	26.101	5.89476	14.108	38.094
Genistin	Infect	Kyabra	48h	76.1998	5.89476	64.2068	88.1927
Genistin	Control	CICA1841	96h	32.7615	5.89476	20.7685	44.7545
Genistin	Infect	CICA1841	96h	31.7216	5.89476	19.7287	43.7146
Genistin	Control	Kyabra	96h	27.9567	5.89476	15.9637	39.9496
Genistin	Infect	Kyabra	96h	66.3115	5.89476	54.3185	78.3044
Hypoxanthine	Control	CICA1841	24h	21.7552	17.6163	-14.0855	57.5958
Hypoxanthine	Infect	CICA1841	24h	19.4252	17.6163	-16.4154	55.2659
Hypoxanthine	Control	Kyabra	24h	20.6438	17.6163	-15.1968	56.4845
Hypoxanthine	Infect	Kyabra	24h	23.4169	17.6163	-12.4238	59.2575
Hypoxanthine	Control	CICA1841	48h	24.3266	17.6163	-11.514	60.1673
Hypoxanthine	Infect	CICA1841	48h	75.3197	17.6163	39.479	111.16
Hypoxanthine	Control	Kyabra	48h	24.4023	17.6163	-11.4383	60.243
Hypoxanthine	Infect	Kyabra	48h	296.287	17.6163	260.447	332.128
Hypoxanthine	Control	CICA1841	96h	67.1596	17.6163	31.319	103
Hypoxanthine	Infect	CICA1841	96h	115.339	17.6163	79.498	151.179
Hypoxanthine	Control	Kyabra	96h	30.7184	17.6163	-5.12225	66.5591
Hypoxanthine	Infect	Kyabra	96h	134.775	17.6163	98.934	170.615
Hesperetin	Control	CICA1841	24h	782.562	275.141	222.784	1342.34
Hesperetin	Infect	CICA1841	24h	1256.87	275.141	697.092	1816.65
Hesperetin	Control	Kyabra	24h	1090.07	275.141	530.288	1649.84
Hesperetin	Infect	Kyabra	24h	833.321	275.141	273.543	1393.1
Hesperetin	Control	CICA1841	48h	1674.3	275.141	1114.52	2234.07
Hesperetin	Infect	CICA1841	48h	2070.81	275.141	1511.03	2630.59
Hesperetin	Control	Kyabra	48h	1344.18	275.141	784.406	1903.96
Hesperetin	Infect	Kyabra	48h	2875.91	275.141	2316.14	3435.69
Hesperetin	Control	CICA1841	96h	2484.98	275.141	1925.21	3044.76
Hesperetin	Infect	CICA1841	96h	3012.18	275.141	2452.4	3571.96
Hesperetin	Control	Kyabra	96h	2165.94	275.141	1606.16	2725.72
Hesperetin	Infect	Kyabra	96h	5459.33	275.141	4899.55	6019.11
Eicosadienoic acid	Control	CICA1841	24h	3.07883	2.43608	-1.87741	8.03506
Eicosadienoic acid	Infect	CICA1841	24h	2.17217	2.43608	-2.78406	7.12841
Eicosadienoic acid	Control	Kyabra	24h	4.532	2.43608	-0.424233	9.48823
Eicosadienoic acid	Infect	Kyabra	24h	4.22066	2.43608	-0.735569	9.1769
Eicosadienoic acid	Control	CICA1841	48h	8.00788	2.43608	3.05165	12.9641
Eicosadienoic acid	Infect	CICA1841	48h	4.54896	2.43608	-0.407276	9.50519
Eicosadienoic acid	Control	Kyabra	48h	7.7039	2.43608	2.74767	12.6601
Eicosadienoic acid	Infect	Kyabra	48h	5.76096	2.43608	0.804726	10.7172
Eicosadienoic acid	Control	CICA1841	96h	7.57283	2.43608	2.6166	12.5291
Eicosadienoic acid	Infect	CICA1841	96h	10.0758	2.43608	5.11959	15.0321
Eicosadienoic acid	Control	Kyabra	96h	15.5014	2.43608	10.5452	20.4576
Eicosadienoic acid	Infect	Kyabra	96h	45.7467	2.43608	40.7905	50.703
Imperatorin	Control	CICA1841	24h	626.542	586.193	-566.077	1819.16
Imperatorin	Infect	CICA1841	24h	1062.75	586.193	-129.867	2255.37
Imperatorin	Control	Kyabra	24h	836.314	586.193	-356.305	2028.93
Imperatorin	Infect	Kyabra	24h	836.921	586.193	-355.698	2029.54
Imperatorin	Control	CICA1841	48h	2068.83	586.193	876.208	3261.45
Imperatorin	Infect	CICA1841	48h	1355.99	586.193	163.368	2548.61
Imperatorin	Control	Kyabra	48h	1205.35	586.193	12.7305	2397.97
Imperatorin	Infect	Kyabra	48h	3774.64	586.193	2582.02	4967.26
Imperatorin	Control	CICA1841	96h	2512.98	586.193	1320.36	3705.6
Imperatorin	Infect	CICA1841	96h	4332.57	586.193	3139.95	5525.19
Imperatorin	Control	Kyabra	96h	1837.27	586.193	644.655	3029.89
Imperatorin	Infect	Kyabra	96h	10414.9	586.193	9222.25	11607.5
Pyridoxamine 5'-phosphate	Control	CICA1841	24h	61.104	64.5317	-70.1868	192.395
Pyridoxamine 5'-phosphate	Infect	CICA1841	24h	69.0876	64.5317	-62.2032	200.378
Pyridoxamine 5'-phosphate	Control	Kyabra	24h	112.087	64.5317	-19.204	243.378
Pyridoxamine 5'-phosphate	Infect	Kyabra	24h	54.2743	64.5317	-77.0165	185.565
Pyridoxamine 5'-phosphate	Control	CICA1841	48h	101.46	64.5317	-29.831	232.751
Pyridoxamine 5'-phosphate	Infect	CICA1841	48h	144.131	64.5317	12.8398	275.421
Pyridoxamine 5'-phosphate	Control	Kyabra	48h	66.8899	64.5317	-64.4009	198.181
Pyridoxamine 5'-phosphate	Infect	Kyabra	48h	213.605	64.5317	82.3144	344.896
Pyridoxamine 5'-phosphate	Control	CICA1841	96h	191.735	64.5317	60.4447	323.026
Pyridoxamine 5'-phosphate	Infect	CICA1841	96h	363.553	64.5317	232.262	494.844
Pyridoxamine 5'-phosphate	Control	Kyabra	96h	170.568	64.5317	39.277	301.859
Pyridoxamine 5'-phosphate	Infect	Kyabra	96h	1023.28	64.5317	891.985	1154.57
Kaempferide	Control	CICA1841	24h	803.639	202.021	392.625	1214.65
Kaempferide	Infect	CICA1841	24h	1028.43	202.021	617.415	1439.44
Kaempferide	Control	Kyabra	24h	1028.02	202.021	617.002	1439.03
Kaempferide	Infect	Kyabra	24h	848.489	202.021	437.476	1259.5
Kaempferide	Control	CICA1841	48h	1239.41	202.021	828.392	1650.42
Kaempferide	Infect	CICA1841	48h	1519.32	202.021	1108.3	1930.33
Kaempferide	Control	Kyabra	48h	1237.99	202.021	826.976	1649
Kaempferide	Infect	Kyabra	48h	1880.4	202.021	1469.39	2291.42
Kaempferide	Control	CICA1841	96h	2757.53	202.021	2346.51	3168.54
Kaempferide	Infect	CICA1841	96h	2173.66	202.021	1762.65	2584.68
Kaempferide	Control	Kyabra	96h	1993.75	202.021	1582.74	2404.77
Kaempferide	Infect	Kyabra	96h	3388.79	202.021	2977.78	3799.8
Daidzein	Control	CICA1841	24h	182.43	53.5781	73.4243	291.435
Daidzein	Infect	CICA1841	24h	291.655	53.5781	182.65	400.661
Daidzein	Control	Kyabra	24h	203.711	53.5781	94.705	312.716
Daidzein	Infect	Kyabra	24h	198.69	53.5781	89.684	307.695
Daidzein	Control	CICA1841	48h	272.76	53.5781	163.755	381.766
Daidzein	Infect	CICA1841	48h	325.648	53.5781	216.643	434.654
Daidzein	Control	Kyabra	48h	303.589	53.5781	194.583	412.595
Daidzein	Infect	Kyabra	48h	797.553	53.5781	688.547	906.558
Daidzein	Control	CICA1841	96h	372.981	53.5781	263.975	481.987
Daidzein	Infect	CICA1841	96h	427.686	53.5781	318.681	536.692
Daidzein	Control	Kyabra	96h	402.203	53.5781	293.198	511.209
Daidzein	Infect	Kyabra	96h	885.258	53.5781	776.252	994.263
Glutathione	Control	CICA1841	24h	183.289	25.6449	131.114	235.464
Glutathione	Infect	CICA1841	24h	210.17	25.6449	157.995	262.345
Glutathione	Control	Kyabra	24h	159.137	25.6449	106.962	211.312
Glutathione	Infect	Kyabra	24h	171.129	25.6449	118.954	223.304
Glutathione	Control	CICA1841	48h	150.7	25.6449	98.5253	202.875
Glutathione	Infect	CICA1841	48h	84.3291	25.6449	32.1541	136.504
Glutathione	Control	Kyabra	48h	87.1223	25.6449	34.9473	139.297
Glutathione	Infect	Kyabra	48h	85.7092	25.6449	33.5342	137.884
Glutathione	Control	CICA1841	96h	36.2648	25.6449	-15.9102	88.4398
Glutathione	Infect	CICA1841	96h	86.2333	25.6449	34.0583	138.408
Glutathione	Control	Kyabra	96h	62.4794	25.6449	10.3044	114.654
Glutathione	Infect	Kyabra	96h	388.997	25.6449	336.822	441.172
Benzoic acid	Control	CICA1841	24h	31.2499	24.6926	-18.9875	81.4874
Benzoic acid	Infect	CICA1841	24h	85.183	24.6926	34.9455	135.42
Benzoic acid	Control	Kyabra	24h	57.6071	24.6926	7.36959	107.845
Benzoic acid	Infect	Kyabra	24h	36.6689	24.6926	-13.5686	86.9064
Benzoic acid	Control	CICA1841	48h	117.68	24.6926	67.4426	167.918
Benzoic acid	Infect	CICA1841	48h	124.713	24.6926	74.475	174.95
Benzoic acid	Control	Kyabra	48h	59.8171	24.6926	9.57958	110.055
Benzoic acid	Infect	Kyabra	48h	156.921	24.6926	106.684	207.159
Benzoic acid	Control	CICA1841	96h	170.322	24.6926	120.085	220.56
Benzoic acid	Infect	CICA1841	96h	285.597	24.6926	235.36	335.835
Benzoic acid	Control	Kyabra	96h	89.5382	24.6926	39.3008	139.776
Benzoic acid	Infect	Kyabra	96h	413.627	24.6926	363.389	463.864
Irilone	Control	CICA1841	24h	255.84	104.35	43.5371	468.142
Irilone	Infect	CICA1841	24h	364.788	104.35	152.485	577.09
Irilone	Control	Kyabra	24h	376.822	104.35	164.519	589.124
Irilone	Infect	Kyabra	24h	279.451	104.35	67.1483	491.754
Irilone	Control	CICA1841	48h	415.347	104.35	203.045	627.65
Irilone	Infect	CICA1841	48h	560.863	104.35	348.56	773.166
Irilone	Control	Kyabra	48h	431.49	104.35	219.188	643.793
Irilone	Infect	Kyabra	48h	745.213	104.35	532.911	957.516
Irilone	Control	CICA1841	96h	1065.73	104.35	853.423	1278.03
Irilone	Infect	CICA1841	96h	824.245	104.35	611.942	1036.55
Irilone	Control	Kyabra	96h	816.447	104.35	604.145	1028.75
Irilone	Infect	Kyabra	96h	1466.5	104.35	1254.2	1678.8
Phloretin	Control	CICA1841	24h	40.3328	39.9809	-41.009	121.675
Phloretin	Infect	CICA1841	24h	80.7033	39.9809	-0.638536	162.045
Phloretin	Control	Kyabra	24h	63.0255	39.9809	-18.3163	144.367
Phloretin	Infect	Kyabra	24h	75.871	39.9809	-5.4708	157.213
Phloretin	Control	CICA1841	48h	144.245	39.9809	62.903	225.587
Phloretin	Infect	CICA1841	48h	140.414	39.9809	59.0717	221.755
Phloretin	Control	Kyabra	48h	90.188	39.9809	8.84614	171.53
Phloretin	Infect	Kyabra	48h	480.331	39.9809	398.989	561.673
Phloretin	Control	CICA1841	96h	153.986	39.9809	72.6443	235.328
Phloretin	Infect	CICA1841	96h	242.915	39.9809	161.573	324.256
Phloretin	Control	Kyabra	96h	184.116	39.9809	102.774	265.458
Phloretin	Infect	Kyabra	96h	477.619	39.9809	396.277	558.96
Hesperetin 5-O-glucoside	Control	CICA1841	24h	4.2717	2.90157	-1.63157	10.175
Hesperetin 5-O-glucoside	Infect	CICA1841	24h	13.7775	2.90157	7.87424	19.6808
Hesperetin 5-O-glucoside	Control	Kyabra	24h	6.25832	2.90157	0.35504	12.1616
Hesperetin 5-O-glucoside	Infect	Kyabra	24h	2.35126	2.90157	-3.55202	8.25453
Hesperetin 5-O-glucoside	Control	CICA1841	48h	11.5724	2.90157	5.66914	17.4757
Hesperetin 5-O-glucoside	Infect	CICA1841	48h	8.92422	2.90157	3.02094	14.8275
Hesperetin 5-O-glucoside	Control	Kyabra	48h	2.1887	2.90157	-3.71458	8.09198
Hesperetin 5-O-glucoside	Infect	Kyabra	48h	16.7298	2.90157	10.8265	22.6331
Hesperetin 5-O-glucoside	Control	CICA1841	96h	8.46702	2.90157	2.56374	14.3703
Hesperetin 5-O-glucoside	Infect	CICA1841	96h	19.1031	2.90157	13.1998	25.0064
Hesperetin 5-O-glucoside	Control	Kyabra	96h	5.44161	2.90157	-0.46167	11.3449
Hesperetin 5-O-glucoside	Infect	Kyabra	96h	19.2924	2.90157	13.3891	25.1957
Gallic acid	Control	CICA1841	24h	160.293	15.2703	129.225	191.36
Gallic acid	Infect	CICA1841	24h	115.954	15.2703	84.8866	147.022
Gallic acid	Control	Kyabra	24h	85.5087	15.2703	54.441	116.576
Gallic acid	Infect	Kyabra	24h	146.549	15.2703	115.482	177.617
Gallic acid	Control	CICA1841	48h	118.97	15.2703	87.902	150.037
Gallic acid	Infect	CICA1841	48h	104.401	15.2703	73.3329	135.468
Gallic acid	Control	Kyabra	48h	111.189	15.2703	80.1212	142.257
Gallic acid	Infect	Kyabra	48h	89.3842	15.2703	58.3165	120.452
Gallic acid	Control	CICA1841	96h	117.529	15.2703	86.461	148.596
Gallic acid	Infect	CICA1841	96h	104.698	15.2703	73.63	135.765
Gallic acid	Control	Kyabra	96h	102.273	15.2703	71.2049	133.34
Gallic acid	Infect	Kyabra	96h	47.3282	15.2703	16.2605	78.3959
DL-o-Chlorophenylalanine	Control	CICA1841	24h	2807	156.723	2488.14	3125.85
DL-o-Chlorophenylalanine	Infect	CICA1841	24h	2656.39	156.723	2337.53	2975.24
DL-o-Chlorophenylalanine	Control	Kyabra	24h	2769.36	156.723	2450.5	3088.21
DL-o-Chlorophenylalanine	Infect	Kyabra	24h	3186.94	156.723	2868.08	3505.79
DL-o-Chlorophenylalanine	Control	CICA1841	48h	2189.97	156.723	1871.12	2508.83
DL-o-Chlorophenylalanine	Infect	CICA1841	48h	2458.13	156.723	2139.28	2776.99
DL-o-Chlorophenylalanine	Control	Kyabra	48h	2564.1	156.723	2245.25	2882.96
DL-o-Chlorophenylalanine	Infect	Kyabra	48h	2239.13	156.723	1920.27	2557.99
DL-o-Chlorophenylalanine	Control	CICA1841	96h	2249.32	156.723	1930.47	2568.18
DL-o-Chlorophenylalanine	Infect	CICA1841	96h	2291.82	156.723	1972.96	2610.68
DL-o-Chlorophenylalanine	Control	Kyabra	96h	2483.81	156.723	2164.96	2802.67
DL-o-Chlorophenylalanine	Infect	Kyabra	96h	1591.36	156.723	1272.5	1910.21
Cyclic AMP	Control	CICA1841	24h	134.65	12.1363	109.959	159.342
Cyclic AMP	Infect	CICA1841	24h	102.977	12.1363	78.2851	127.668
Cyclic AMP	Control	Kyabra	24h	95.091	12.1363	70.3995	119.782
Cyclic AMP	Infect	Kyabra	24h	140.858	12.1363	116.166	165.549
Cyclic AMP	Control	CICA1841	48h	73.4975	12.1363	48.806	98.189
Cyclic AMP	Infect	CICA1841	48h	67.9426	12.1363	43.2511	92.634
Cyclic AMP	Control	Kyabra	48h	60.5024	12.1363	35.8109	85.1939
Cyclic AMP	Infect	Kyabra	48h	69.9098	12.1363	45.2183	94.6013
Cyclic AMP	Control	CICA1841	96h	66.442	12.1363	41.7505	91.1335
Cyclic AMP	Infect	CICA1841	96h	61.541	12.1363	36.8495	86.2325
Cyclic AMP	Control	Kyabra	96h	67.0246	12.1363	42.3331	91.7161
Cyclic AMP	Infect	Kyabra	96h	19.2432	12.1363	-5.44826	43.9347
Vanillin	Control	CICA1841	24h	5.731	5.51732	-5.49406	16.9561
Vanillin	Infect	CICA1841	24h	15.8671	5.51732	4.642	27.0921
Vanillin	Control	Kyabra	24h	18.4033	5.51732	7.17825	29.6284
Vanillin	Infect	Kyabra	24h	13.7146	5.51732	2.48952	24.9396
Vanillin	Control	CICA1841	48h	15.2675	5.51732	4.0424	26.4925
Vanillin	Infect	CICA1841	48h	17.8069	5.51732	6.58183	29.032
Vanillin	Control	Kyabra	48h	20.1499	5.51732	8.92481	31.3749
Vanillin	Infect	Kyabra	48h	45.6265	5.51732	34.4015	56.8516
Vanillin	Control	CICA1841	96h	15.5924	5.51732	4.36729	26.8174
Vanillin	Infect	CICA1841	96h	40.1898	5.51732	28.9648	51.4149
Vanillin	Control	Kyabra	96h	29.6249	5.51732	18.3999	40.85
Vanillin	Infect	Kyabra	96h	91.2628	5.51732	80.0378	102.488
Daidzin	Control	CICA1841	24h	9.36165	5.34403	-1.51085	20.2342
Daidzin	Infect	CICA1841	24h	17.8053	5.34403	6.93282	28.6778
Daidzin	Control	Kyabra	24h	5.47002	5.34403	-5.40248	16.3425
Daidzin	Infect	Kyabra	24h	4.48581	5.34403	-6.38669	15.3583
Daidzin	Control	CICA1841	48h	19.7255	5.34403	8.85295	30.598
Daidzin	Infect	CICA1841	48h	25.754	5.34403	14.8815	36.6265
Daidzin	Control	Kyabra	48h	5.87627	5.34403	-4.99623	16.7488
Daidzin	Infect	Kyabra	48h	36.9618	5.34403	26.0893	47.8343
Daidzin	Control	CICA1841	96h	23.8884	5.34403	13.0159	34.7609
Daidzin	Infect	CICA1841	96h	37.4562	5.34403	26.5837	48.3287
Daidzin	Control	Kyabra	96h	9.99993	5.34403	-0.872574	20.8724
Daidzin	Infect	Kyabra	96h	64.5169	5.34403	53.6444	75.3894
L-Formylkynurenine	Control	CICA1841	24h	7.16325	2.42982	2.21974	12.1068
L-Formylkynurenine	Infect	CICA1841	24h	6.74582	2.42982	1.80231	11.6893
L-Formylkynurenine	Control	Kyabra	24h	10.2112	2.42982	5.26767	15.1547
L-Formylkynurenine	Infect	Kyabra	24h	8.96456	2.42982	4.02105	13.9081
L-Formylkynurenine	Control	CICA1841	48h	13.4851	2.42982	8.54155	18.4286
L-Formylkynurenine	Infect	CICA1841	48h	14.9666	2.42982	10.0231	19.9101
L-Formylkynurenine	Control	Kyabra	48h	13.4116	2.42982	8.46808	18.3551
L-Formylkynurenine	Infect	Kyabra	48h	18.2959	2.42982	13.3524	23.2395
L-Formylkynurenine	Control	CICA1841	96h	37.495	2.42982	32.5515	42.4386
L-Formylkynurenine	Infect	CICA1841	96h	34.0589	2.42982	29.1154	39.0024
L-Formylkynurenine	Control	Kyabra	96h	22.9716	2.42982	18.0281	27.9151
L-Formylkynurenine	Infect	Kyabra	96h	40.5383	2.42982	35.5948	45.4818
Isobutyric acid	Control	CICA1841	24h	226.279	70.3229	83.2062	369.352
Isobutyric acid	Infect	CICA1841	24h	58.8492	70.3229	-84.2238	201.922
Isobutyric acid	Control	Kyabra	24h	197.886	70.3229	54.8134	340.959
Isobutyric acid	Infect	Kyabra	24h	373.083	70.3229	230.01	516.156
Isobutyric acid	Control	CICA1841	48h	132.979	70.3229	-10.0937	276.052
Isobutyric acid	Infect	CICA1841	48h	425.54	70.3229	282.467	568.613
Isobutyric acid	Control	Kyabra	48h	89.1965	70.3229	-53.8765	232.269
Isobutyric acid	Infect	Kyabra	48h	99.079	70.3229	-43.994	242.152
Isobutyric acid	Control	CICA1841	96h	218.801	70.3229	75.7277	361.874
Isobutyric acid	Infect	CICA1841	96h	77.7749	70.3229	-65.298	220.848
Isobutyric acid	Control	Kyabra	96h	205.323	70.3229	62.2501	348.396
Isobutyric acid	Infect	Kyabra	96h	218.847	70.3229	75.7745	361.92
Lycoperdic acid	Control	CICA1841	24h	213.323	18.7464	175.183	251.462
Lycoperdic acid	Infect	CICA1841	24h	185.256	18.7464	147.116	223.396
Lycoperdic acid	Control	Kyabra	24h	157.706	18.7464	119.567	195.846
Lycoperdic acid	Infect	Kyabra	24h	222.154	18.7464	184.014	260.294
Lycoperdic acid	Control	CICA1841	48h	141.436	18.7464	103.296	179.576
Lycoperdic acid	Infect	CICA1841	48h	125.093	18.7464	86.9528	163.233
Lycoperdic acid	Control	Kyabra	48h	178.18	18.7464	140.04	216.319
Lycoperdic acid	Infect	Kyabra	48h	105.995	18.7464	67.8548	144.135
Lycoperdic acid	Control	CICA1841	96h	110.945	18.7464	72.805	149.085
Lycoperdic acid	Infect	CICA1841	96h	95.6361	18.7464	57.4962	133.776
Lycoperdic acid	Control	Kyabra	96h	114.531	18.7464	76.3916	152.671
Lycoperdic acid	Infect	Kyabra	96h	45.7857	18.7464	7.64576	83.9256
Rutin	Control	CICA1841	24h	189.561	10.6756	167.841	211.281
Rutin	Infect	CICA1841	24h	188.289	10.6756	166.569	210.009
Rutin	Control	Kyabra	24h	168.143	10.6756	146.424	189.863
Rutin	Infect	Kyabra	24h	193.984	10.6756	172.265	215.704
Rutin	Control	CICA1841	48h	178.446	10.6756	156.726	200.165
Rutin	Infect	CICA1841	48h	158.089	10.6756	136.369	179.808
Rutin	Control	Kyabra	48h	183.376	10.6756	161.656	205.096
Rutin	Infect	Kyabra	48h	127.659	10.6756	105.939	149.379
Rutin	Control	CICA1841	96h	142.945	10.6756	121.225	164.665
Rutin	Infect	CICA1841	96h	139.257	10.6756	117.537	160.977
Rutin	Control	Kyabra	96h	153.733	10.6756	132.014	175.453
Rutin	Infect	Kyabra	96h	82.3938	10.6756	60.6741	104.114
Caffeic acid	Control	CICA1841	24h	3.58863	2.06026	-0.603003	7.78026
Caffeic acid	Infect	CICA1841	24h	5.85133	2.06026	1.6597	10.043
Caffeic acid	Control	Kyabra	24h	1.60264	2.06026	-2.58899	5.79427
Caffeic acid	Infect	Kyabra	24h	1.54935	2.06026	-2.64228	5.74099
Caffeic acid	Control	CICA1841	48h	3.41962	2.06026	-0.772009	7.61126
Caffeic acid	Infect	CICA1841	48h	2.98906	2.06026	-1.20257	7.18069
Caffeic acid	Control	Kyabra	48h	1.57587	2.06026	-2.61576	5.76751
Caffeic acid	Infect	Kyabra	48h	2.8698	2.06026	-1.32184	7.06143
Caffeic acid	Control	CICA1841	96h	1.98137	2.06026	-2.21026	6.17301
Caffeic acid	Infect	CICA1841	96h	5.73381	2.06026	1.54218	9.92545
Caffeic acid	Control	Kyabra	96h	3.02589	2.06026	-1.16575	7.21752
Caffeic acid	Infect	Kyabra	96h	21.9544	2.06026	17.7627	26.146
Benzothiazole	Control	CICA1841	24h	11819.2	814.855	10161.4	13477
Benzothiazole	Infect	CICA1841	24h	9349.44	814.855	7691.6	11007.3
Benzothiazole	Control	Kyabra	24h	10543.6	814.855	8885.77	12201.4
Benzothiazole	Infect	Kyabra	24h	11701.5	814.855	10043.7	13359.4
Benzothiazole	Control	CICA1841	48h	9301.48	814.855	7643.64	10959.3
Benzothiazole	Infect	CICA1841	48h	9374.38	814.855	7716.55	11032.2
Benzothiazole	Control	Kyabra	48h	10625.1	814.855	8967.25	12282.9
Benzothiazole	Infect	Kyabra	48h	9148.77	814.855	7490.94	10806.6
Benzothiazole	Control	CICA1841	96h	8724.37	814.855	7066.53	10382.2
Benzothiazole	Infect	CICA1841	96h	8957.51	814.855	7299.67	10615.3
Benzothiazole	Control	Kyabra	96h	8413.26	814.855	6755.43	10071.1
Benzothiazole	Infect	Kyabra	96h	5565.67	814.855	3907.84	7223.51
Succinic acid	Control	CICA1841	24h	166.986	10.0621	146.515	187.458
Succinic acid	Infect	CICA1841	24h	181.726	10.0621	161.254	202.197
Succinic acid	Control	Kyabra	24h	144.715	10.0621	124.244	165.187
Succinic acid	Infect	Kyabra	24h	160.57	10.0621	140.098	181.041
Succinic acid	Control	CICA1841	48h	134.464	10.0621	113.993	154.936
Succinic acid	Infect	CICA1841	48h	146.891	10.0621	126.419	167.363
Succinic acid	Control	Kyabra	48h	131.491	10.0621	111.02	151.963
Succinic acid	Infect	Kyabra	48h	132.871	10.0621	112.399	153.343
Succinic acid	Control	CICA1841	96h	139.551	10.0621	119.08	160.023
Succinic acid	Infect	CICA1841	96h	152.267	10.0621	131.796	172.739
Succinic acid	Control	Kyabra	96h	113.05	10.0621	92.5783	133.521
Succinic acid	Infect	Kyabra	96h	195.206	10.0621	174.735	215.678
Oxoadipic acid	Control	CICA1841	24h	189.589	22.9626	142.871	236.306
Oxoadipic acid	Infect	CICA1841	24h	129.042	22.9626	82.3244	175.76
Oxoadipic acid	Control	Kyabra	24h	150.332	22.9626	103.614	197.049
Oxoadipic acid	Infect	Kyabra	24h	201.61	22.9626	154.892	248.328
Oxoadipic acid	Control	CICA1841	48h	144.004	22.9626	97.2857	190.721
Oxoadipic acid	Infect	CICA1841	48h	152.643	22.9626	105.925	199.361
Oxoadipic acid	Control	Kyabra	48h	153.41	22.9626	106.692	200.128
Oxoadipic acid	Infect	Kyabra	48h	97.6718	22.9626	50.954	144.39
Oxoadipic acid	Control	CICA1841	96h	147.958	22.9626	101.241	194.676
Oxoadipic acid	Infect	CICA1841	96h	128.908	22.9626	82.1897	175.625
Oxoadipic acid	Control	Kyabra	96h	144.645	22.9626	97.927	191.363
Oxoadipic acid	Infect	Kyabra	96h	72.979	22.9626	26.2612	119.697
Methyl jasmonate	Control	CICA1841	24h	137.126	10.6646	115.429	158.824
Methyl jasmonate	Infect	CICA1841	24h	142.802	10.6646	121.104	164.499
Methyl jasmonate	Control	Kyabra	24h	132.09	10.6646	110.393	153.787
Methyl jasmonate	Infect	Kyabra	24h	150.89	10.6646	129.193	172.587
Methyl jasmonate	Control	CICA1841	48h	165.248	10.6646	143.55	186.945
Methyl jasmonate	Infect	CICA1841	48h	153.117	10.6646	131.42	174.814
Methyl jasmonate	Control	Kyabra	48h	152.468	10.6646	130.77	174.165
Methyl jasmonate	Infect	Kyabra	48h	132.441	10.6646	110.744	154.139
Methyl jasmonate	Control	CICA1841	96h	138.782	10.6646	117.084	160.479
Methyl jasmonate	Infect	CICA1841	96h	124.095	10.6646	102.398	145.792
Methyl jasmonate	Control	Kyabra	96h	132.422	10.6646	110.724	154.119
Methyl jasmonate	Infect	Kyabra	96h	43.8254	10.6646	22.1281	65.5228
Uridine 5'-monophosphate	Control	CICA1841	24h	118.473	12.7708	92.491	144.456
Uridine 5'-monophosphate	Infect	CICA1841	24h	80.5522	12.7708	54.5698	106.535
Uridine 5'-monophosphate	Control	Kyabra	24h	90.8794	12.7708	64.897	116.862
Uridine 5'-monophosphate	Infect	Kyabra	24h	129.456	12.7708	103.474	155.439
Uridine 5'-monophosphate	Control	CICA1841	48h	34.471	12.7708	8.48861	60.4534
Uridine 5'-monophosphate	Infect	CICA1841	48h	54.1921	12.7708	28.2097	80.1745
Uridine 5'-monophosphate	Control	Kyabra	48h	62.5956	12.7708	36.6132	88.578
Uridine 5'-monophosphate	Infect	Kyabra	48h	51.597	12.7708	25.6146	77.5794
Uridine 5'-monophosphate	Control	CICA1841	96h	36.2847	12.7708	10.3023	62.2671
Uridine 5'-monophosphate	Infect	CICA1841	96h	20.3903	12.7708	-5.59212	46.3727
Uridine 5'-monophosphate	Control	Kyabra	96h	24.236	12.7708	-1.7464	50.2184
Uridine 5'-monophosphate	Infect	Kyabra	96h	18.9511	12.7708	-7.03128	44.9335
Piperidine	Control	CICA1841	24h	562.755	34.1828	493.21	632.301
Piperidine	Infect	CICA1841	24h	532.968	34.1828	463.423	602.514
Piperidine	Control	Kyabra	24h	477.831	34.1828	408.285	547.376
Piperidine	Infect	Kyabra	24h	561.45	34.1828	491.904	630.995
Piperidine	Control	CICA1841	48h	396.649	34.1828	327.103	466.194
Piperidine	Infect	CICA1841	48h	338.5	34.1828	268.955	408.046
Piperidine	Control	Kyabra	48h	396.258	34.1828	326.712	465.803
Piperidine	Infect	Kyabra	48h	303.378	34.1828	233.833	372.924
Piperidine	Control	CICA1841	96h	355.879	34.1828	286.334	425.424
Piperidine	Infect	CICA1841	96h	316.945	34.1828	247.4	386.491
Piperidine	Control	Kyabra	96h	394.324	34.1828	324.779	463.87
Piperidine	Infect	Kyabra	96h	184.926	34.1828	115.38	254.471
5-Hydroxy-2-furoic acid	Control	CICA1841	24h	220.554	15.5487	188.92	252.188
5-Hydroxy-2-furoic acid	Infect	CICA1841	24h	194.777	15.5487	163.143	226.411
5-Hydroxy-2-furoic acid	Control	Kyabra	24h	173.092	15.5487	141.459	204.726
5-Hydroxy-2-furoic acid	Infect	Kyabra	24h	222.595	15.5487	190.961	254.229
5-Hydroxy-2-furoic acid	Control	CICA1841	48h	132.775	15.5487	101.141	164.409
5-Hydroxy-2-furoic acid	Infect	CICA1841	48h	164.143	15.5487	132.509	195.777
5-Hydroxy-2-furoic acid	Control	Kyabra	48h	172.816	15.5487	141.182	204.45
5-Hydroxy-2-furoic acid	Infect	Kyabra	48h	152.488	15.5487	120.854	184.121
5-Hydroxy-2-furoic acid	Control	CICA1841	96h	145.941	15.5487	114.307	177.575
5-Hydroxy-2-furoic acid	Infect	CICA1841	96h	131.313	15.5487	99.6789	162.947
5-Hydroxy-2-furoic acid	Control	Kyabra	96h	127.215	15.5487	95.5813	158.849
5-Hydroxy-2-furoic acid	Infect	Kyabra	96h	139.22	15.5487	107.587	170.854
L-Lysine	Control	CICA1841	24h	697.141	553.407	-428.774	1823.06
L-Lysine	Infect	CICA1841	24h	668.295	553.407	-457.621	1794.21
L-Lysine	Control	Kyabra	24h	1070.61	553.407	-55.3041	2196.53
L-Lysine	Infect	Kyabra	24h	898.175	553.407	-227.74	2024.09
L-Lysine	Control	CICA1841	48h	928.103	553.407	-197.812	2054.02
L-Lysine	Infect	CICA1841	48h	1560.58	553.407	434.667	2686.5
L-Lysine	Control	Kyabra	48h	1278.89	553.407	152.979	2404.81
L-Lysine	Infect	Kyabra	48h	1698.88	553.407	572.969	2824.8
L-Lysine	Control	CICA1841	96h	1425.8	553.407	299.889	2551.72
L-Lysine	Infect	CICA1841	96h	1843.08	553.407	717.169	2969
L-Lysine	Control	Kyabra	96h	1625.12	553.407	499.207	2751.04
L-Lysine	Infect	Kyabra	96h	5682.68	553.407	4556.76	6808.59
Cibaric acid	Control	CICA1841	24h	2.00992	1.60893	-1.26347	5.28331
Cibaric acid	Infect	CICA1841	24h	2.26903	1.60893	-1.00436	5.54242
Cibaric acid	Control	Kyabra	24h	2.29661	1.60893	-0.976785	5.57
Cibaric acid	Infect	Kyabra	24h	2.16203	1.60893	-1.11136	5.43542
Cibaric acid	Control	CICA1841	48h	3.60633	1.60893	0.332937	6.87972
Cibaric acid	Infect	CICA1841	48h	4.66152	1.60893	1.38813	7.93491
Cibaric acid	Control	Kyabra	48h	3.52403	1.60893	0.250643	6.79742
Cibaric acid	Infect	Kyabra	48h	16.4562	1.60893	13.1829	19.7296
Cibaric acid	Control	CICA1841	96h	7.07242	1.60893	3.79903	10.3458
Cibaric acid	Infect	CICA1841	96h	5.97556	1.60893	2.70217	9.24895
Cibaric acid	Control	Kyabra	96h	5.61757	1.60893	2.34418	8.89096
Cibaric acid	Infect	Kyabra	96h	8.40246	1.60893	5.12907	11.6758
Isorhamnetin	Control	CICA1841	24h	143.82	12.4544	118.481	169.159
Isorhamnetin	Infect	CICA1841	24h	135.621	12.4544	110.282	160.96
Isorhamnetin	Control	Kyabra	24h	182.003	12.4544	156.664	207.341
Isorhamnetin	Infect	Kyabra	24h	215.616	12.4544	190.277	240.954
Isorhamnetin	Control	CICA1841	48h	102.9	12.4544	77.5613	128.239
Isorhamnetin	Infect	CICA1841	48h	112.133	12.4544	86.7943	137.472
Isorhamnetin	Control	Kyabra	48h	163.282	12.4544	137.943	188.62
Isorhamnetin	Infect	Kyabra	48h	136.2	12.4544	110.862	161.539
Isorhamnetin	Control	CICA1841	96h	91.2651	12.4544	65.9264	116.604
Isorhamnetin	Infect	CICA1841	96h	89.1382	12.4544	63.7995	114.477
Isorhamnetin	Control	Kyabra	96h	105	12.4544	79.6614	130.339
Isorhamnetin	Infect	Kyabra	96h	59.417	12.4544	34.0783	84.7557
1-Aminocyclopropanecarboxylic acid	Control	CICA1841	24h	860.433	63.3551	731.536	989.329
1-Aminocyclopropanecarboxylic acid	Infect	CICA1841	24h	906.513	63.3551	777.616	1035.41
1-Aminocyclopropanecarboxylic acid	Control	Kyabra	24h	846.32	63.3551	717.423	975.217
1-Aminocyclopropanecarboxylic acid	Infect	Kyabra	24h	757.455	63.3551	628.558	886.352
1-Aminocyclopropanecarboxylic acid	Control	CICA1841	48h	1069.34	63.3551	940.446	1198.24
1-Aminocyclopropanecarboxylic acid	Infect	CICA1841	48h	875.592	63.3551	746.695	1004.49
1-Aminocyclopropanecarboxylic acid	Control	Kyabra	48h	818.558	63.3551	689.661	947.455
1-Aminocyclopropanecarboxylic acid	Infect	Kyabra	48h	742.035	63.3551	613.138	870.932
1-Aminocyclopropanecarboxylic acid	Control	CICA1841	96h	883.721	63.3551	754.824	1012.62
1-Aminocyclopropanecarboxylic acid	Infect	CICA1841	96h	1040.25	63.3551	911.35	1169.14
1-Aminocyclopropanecarboxylic acid	Control	Kyabra	96h	855.113	63.3551	726.216	984.01
1-Aminocyclopropanecarboxylic acid	Infect	Kyabra	96h	651.086	63.3551	522.189	779.983
Phthalic acid	Control	CICA1841	24h	20.1795	4.13245	11.772	28.587
Phthalic acid	Infect	CICA1841	24h	9.47623	4.13245	1.0687	17.8838
Phthalic acid	Control	Kyabra	24h	53.8879	4.13245	45.4804	62.2954
Phthalic acid	Infect	Kyabra	24h	60.7	4.13245	52.2925	69.1076
Phthalic acid	Control	CICA1841	48h	8.43251	4.13245	0.0249823	16.84
Phthalic acid	Infect	CICA1841	48h	3.02491	4.13245	-5.38262	11.4324
Phthalic acid	Control	Kyabra	48h	53.0209	4.13245	44.6134	61.4284
Phthalic acid	Infect	Kyabra	48h	40.6071	4.13245	32.1996	49.0147
Phthalic acid	Control	CICA1841	96h	6.89475	4.13245	-1.51278	15.3023
Phthalic acid	Infect	CICA1841	96h	2.2896	4.13245	-6.11793	10.6971
Phthalic acid	Control	Kyabra	96h	44.5252	4.13245	36.1177	52.9327
Phthalic acid	Infect	Kyabra	96h	29.0036	4.13245	20.596	37.4111
Dihydrouracil	Control	CICA1841	24h	3938.51	357.192	3211.8	4665.22
Dihydrouracil	Infect	CICA1841	24h	3786.27	357.192	3059.55	4512.98
Dihydrouracil	Control	Kyabra	24h	2644.37	357.192	1917.66	3371.09
Dihydrouracil	Infect	Kyabra	24h	3681.84	357.192	2955.13	4408.55
Dihydrouracil	Control	CICA1841	48h	3362.42	357.192	2635.7	4089.13
Dihydrouracil	Infect	CICA1841	48h	3771.85	357.192	3045.14	4498.56
Dihydrouracil	Control	Kyabra	48h	3662.55	357.192	2935.84	4389.26
Dihydrouracil	Infect	Kyabra	48h	2624.37	357.192	1897.66	3351.09
Dihydrouracil	Control	CICA1841	96h	3039.26	357.192	2312.55	3765.97
Dihydrouracil	Infect	CICA1841	96h	3573.26	357.192	2846.55	4299.98
Dihydrouracil	Control	Kyabra	96h	3102.11	357.192	2375.39	3828.82
Dihydrouracil	Infect	Kyabra	96h	3327.53	357.192	2600.81	4054.24
Diisobutyl phthalate	Control	CICA1841	24h	3061.1	158.679	2738.26	3383.94
Diisobutyl phthalate	Infect	CICA1841	24h	2945.33	158.679	2622.5	3268.17
Diisobutyl phthalate	Control	Kyabra	24h	2614.58	158.679	2291.75	2937.42
Diisobutyl phthalate	Infect	Kyabra	24h	2951.59	158.679	2628.76	3274.43
Diisobutyl phthalate	Control	CICA1841	48h	2607.68	158.679	2284.85	2930.52
Diisobutyl phthalate	Infect	CICA1841	48h	2650.26	158.679	2327.43	2973.1
Diisobutyl phthalate	Control	Kyabra	48h	2908.72	158.679	2585.89	3231.56
Diisobutyl phthalate	Infect	Kyabra	48h	2462.78	158.679	2139.94	2785.61
Diisobutyl phthalate	Control	CICA1841	96h	2662.8	158.679	2339.96	2985.63
Diisobutyl phthalate	Infect	CICA1841	96h	2472.15	158.679	2149.31	2794.98
Diisobutyl phthalate	Control	Kyabra	96h	2470.82	158.679	2147.99	2793.66
Diisobutyl phthalate	Infect	Kyabra	96h	1668.35	158.679	1345.52	1991.19
Catechin	Control	CICA1841	24h	29.521	7.01248	15.254	43.788
Catechin	Infect	CICA1841	24h	11.6008	7.01248	-2.66616	25.8678
Catechin	Control	Kyabra	24h	78.5652	7.01248	64.2982	92.8321
Catechin	Infect	Kyabra	24h	93.1768	7.01248	78.9098	107.444
Catechin	Control	CICA1841	48h	8.64376	7.01248	-5.62323	22.9108
Catechin	Infect	CICA1841	48h	0.408739	7.01248	-13.8583	14.6757
Catechin	Control	Kyabra	48h	79.8126	7.01248	65.5456	94.0796
Catechin	Infect	Kyabra	48h	59.5282	7.01248	45.2612	73.7952
Catechin	Control	CICA1841	96h	7.74443	7.01248	-6.52256	22.0114
Catechin	Infect	CICA1841	96h	0.413673	7.01248	-13.8533	14.6807
Catechin	Control	Kyabra	96h	65.3493	7.01248	51.0823	79.6163
Catechin	Infect	Kyabra	96h	47.1113	7.01248	32.8443	61.3783
Hydantoin-5-propionic acid	Control	CICA1841	24h	85.5338	10.1964	64.7891	106.278
Hydantoin-5-propionic acid	Infect	CICA1841	24h	67.4878	10.1964	46.7432	88.2325
Hydantoin-5-propionic acid	Control	Kyabra	24h	74.942	10.1964	54.1974	95.6867
Hydantoin-5-propionic acid	Infect	Kyabra	24h	90.388	10.1964	69.6434	111.133
Hydantoin-5-propionic acid	Control	CICA1841	48h	76.821	10.1964	56.0763	97.5656
Hydantoin-5-propionic acid	Infect	CICA1841	48h	59.0802	10.1964	38.3355	79.8249
Hydantoin-5-propionic acid	Control	Kyabra	48h	90.6522	10.1964	69.9076	111.397
Hydantoin-5-propionic acid	Infect	Kyabra	48h	47.6862	10.1964	26.9415	68.4309
Hydantoin-5-propionic acid	Control	CICA1841	96h	61.9511	10.1964	41.2064	82.6958
Hydantoin-5-propionic acid	Infect	CICA1841	96h	52.1343	10.1964	31.3896	72.8789
Hydantoin-5-propionic acid	Control	Kyabra	96h	61.2014	10.1964	40.4567	81.946
Hydantoin-5-propionic acid	Infect	Kyabra	96h	17.2773	10.1964	-3.46741	38.0219
Undecylenic acid	Control	CICA1841	24h	42.5023	3.39268	35.5999	49.4048
Undecylenic acid	Infect	CICA1841	24h	41.7403	3.39268	34.8379	48.6428
Undecylenic acid	Control	Kyabra	24h	39.1624	3.39268	32.26	46.0649
Undecylenic acid	Infect	Kyabra	24h	51.4619	3.39268	44.5594	58.3644
Undecylenic acid	Control	CICA1841	48h	37.1623	3.39268	30.2599	44.0648
Undecylenic acid	Infect	CICA1841	48h	38.3917	3.39268	31.4893	45.2942
Undecylenic acid	Control	Kyabra	48h	40.2022	3.39268	33.2997	47.1046
Undecylenic acid	Infect	Kyabra	48h	33.8208	3.39268	26.9184	40.7233
Undecylenic acid	Control	CICA1841	96h	34.5024	3.39268	27.5999	41.4048
Undecylenic acid	Infect	CICA1841	96h	34.8812	3.39268	27.9788	41.7837
Undecylenic acid	Control	Kyabra	96h	33.9431	3.39268	27.0407	40.8456
Undecylenic acid	Infect	Kyabra	96h	26.1999	3.39268	19.2975	33.1024
Linolenic acid	Control	CICA1841	24h	849.729	115.739	614.255	1085.2
Linolenic acid	Infect	CICA1841	24h	944.022	115.739	708.549	1179.5
Linolenic acid	Control	Kyabra	24h	1110.28	115.739	874.81	1345.76
Linolenic acid	Infect	Kyabra	24h	722.318	115.739	486.844	957.791
Linolenic acid	Control	CICA1841	48h	636.461	115.739	400.988	871.935
Linolenic acid	Infect	CICA1841	48h	860.777	115.739	625.303	1096.25
Linolenic acid	Control	Kyabra	48h	673.331	115.739	437.858	908.805
Linolenic acid	Infect	Kyabra	48h	1128.91	115.739	893.432	1364.38
Linolenic acid	Control	CICA1841	96h	370.646	115.739	135.172	606.119
Linolenic acid	Infect	CICA1841	96h	558.588	115.739	323.115	794.062
Linolenic acid	Control	Kyabra	96h	533.109	115.739	297.635	768.582
Linolenic acid	Infect	Kyabra	96h	944.58	115.739	709.106	1180.05
2-Methylcitric acid	Control	CICA1841	24h	1009	98.7179	808.153	1209.84
2-Methylcitric acid	Infect	CICA1841	24h	817.209	98.7179	616.366	1018.05
2-Methylcitric acid	Control	Kyabra	24h	673.746	98.7179	472.903	874.589
2-Methylcitric acid	Infect	Kyabra	24h	918.54	98.7179	717.697	1119.38
2-Methylcitric acid	Control	CICA1841	48h	841.539	98.7179	640.696	1042.38
2-Methylcitric acid	Infect	CICA1841	48h	654.097	98.7179	453.254	854.94
2-Methylcitric acid	Control	Kyabra	48h	756.782	98.7179	555.939	957.625
2-Methylcitric acid	Infect	Kyabra	48h	622.911	98.7179	422.068	823.754
2-Methylcitric acid	Control	CICA1841	96h	659.681	98.7179	458.838	860.524
2-Methylcitric acid	Infect	CICA1841	96h	617.255	98.7179	416.412	818.098
2-Methylcitric acid	Control	Kyabra	96h	607.673	98.7179	406.83	808.516
2-Methylcitric acid	Infect	Kyabra	96h	308.925	98.7179	108.082	509.768
L-Serine	Control	CICA1841	24h	4068.02	638.709	2768.55	5367.48
L-Serine	Infect	CICA1841	24h	4002.55	638.709	2703.09	5302.01
L-Serine	Control	Kyabra	24h	3546.08	638.709	2246.62	4845.55
L-Serine	Infect	Kyabra	24h	4004.62	638.709	2705.15	5304.08
L-Serine	Control	CICA1841	48h	1715.43	638.709	415.968	3014.89
L-Serine	Infect	CICA1841	48h	1643.32	638.709	343.858	2942.78
L-Serine	Control	Kyabra	48h	2994.42	638.709	1694.96	4293.89
L-Serine	Infect	Kyabra	48h	2381	638.709	1081.54	3680.47
L-Serine	Control	CICA1841	96h	654.948	638.709	-644.516	1954.41
L-Serine	Infect	CICA1841	96h	2536.96	638.709	1237.5	3836.43
L-Serine	Control	Kyabra	96h	3078.28	638.709	1778.81	4377.74
L-Serine	Infect	Kyabra	96h	1202.54	638.709	-96.9209	2502.01
Geranic acid	Control	CICA1841	24h	132.558	11.3689	109.428	155.688
Geranic acid	Infect	CICA1841	24h	138.166	11.3689	115.036	161.296
Geranic acid	Control	Kyabra	24h	142.547	11.3689	119.417	165.677
Geranic acid	Infect	Kyabra	24h	164.525	11.3689	141.395	187.655
Geranic acid	Control	CICA1841	48h	110.847	11.3689	87.7164	133.977
Geranic acid	Infect	CICA1841	48h	115.882	11.3689	92.7522	139.012
Geranic acid	Control	Kyabra	48h	142.445	11.3689	119.315	165.575
Geranic acid	Infect	Kyabra	48h	100.934	11.3689	77.8041	124.064
Geranic acid	Control	CICA1841	96h	110.824	11.3689	87.6938	133.954
Geranic acid	Infect	CICA1841	96h	113.506	11.3689	90.3757	136.636
Geranic acid	Control	Kyabra	96h	124.317	11.3689	101.187	147.447
Geranic acid	Infect	Kyabra	96h	71.1069	11.3689	47.9767	94.237
Citramalic acid	Control	CICA1841	24h	109.321	6.46624	96.1651	122.476
Citramalic acid	Infect	CICA1841	24h	106.31	6.46624	93.1544	119.466
Citramalic acid	Control	Kyabra	24h	91.5223	6.46624	78.3666	104.678
Citramalic acid	Infect	Kyabra	24h	114.374	6.46624	101.218	127.529
Citramalic acid	Control	CICA1841	48h	38.5657	6.46624	25.41	51.7214
Citramalic acid	Infect	CICA1841	48h	32.3252	6.46624	19.1695	45.4809
Citramalic acid	Control	Kyabra	48h	48.9001	6.46624	35.7444	62.0558
Citramalic acid	Infect	Kyabra	48h	28.7017	6.46624	15.5461	41.8574
Citramalic acid	Control	CICA1841	96h	21.6732	6.46624	8.51754	34.8289
Citramalic acid	Infect	CICA1841	96h	23.34	6.46624	10.1843	36.4956
Citramalic acid	Control	Kyabra	96h	22.7971	6.46624	9.64143	35.9528
Citramalic acid	Infect	Kyabra	96h	13.2908	6.46624	0.135137	26.4465
Aminoadipic acid	Control	CICA1841	24h	769.414	40.2291	687.568	851.261
Aminoadipic acid	Infect	CICA1841	24h	758.765	40.2291	676.919	840.612
Aminoadipic acid	Control	Kyabra	24h	863.743	40.2291	781.897	945.59
Aminoadipic acid	Infect	Kyabra	24h	855.271	40.2291	773.424	937.118
Aminoadipic acid	Control	CICA1841	48h	816.207	40.2291	734.361	898.054
Aminoadipic acid	Infect	CICA1841	48h	810.404	40.2291	728.557	892.25
Aminoadipic acid	Control	Kyabra	48h	785.809	40.2291	703.963	867.656
Aminoadipic acid	Infect	Kyabra	48h	827.045	40.2291	745.198	908.891
Aminoadipic acid	Control	CICA1841	96h	795.137	40.2291	713.291	876.984
Aminoadipic acid	Infect	CICA1841	96h	783.193	40.2291	701.347	865.04
Aminoadipic acid	Control	Kyabra	96h	769.698	40.2291	687.851	851.544
Aminoadipic acid	Infect	Kyabra	96h	1018.61	40.2291	936.764	1100.46
Isorhamnetin 3-(6''-malonylglucoside)	Control	CICA1841	24h	448.002	42.1801	362.186	533.818
Isorhamnetin 3-(6''-malonylglucoside)	Infect	CICA1841	24h	371.769	42.1801	285.953	457.585
Isorhamnetin 3-(6''-malonylglucoside)	Control	Kyabra	24h	494.607	42.1801	408.791	580.423
Isorhamnetin 3-(6''-malonylglucoside)	Infect	Kyabra	24h	664.681	42.1801	578.865	750.497
Isorhamnetin 3-(6''-malonylglucoside)	Control	CICA1841	48h	200.632	42.1801	114.816	286.448
Isorhamnetin 3-(6''-malonylglucoside)	Infect	CICA1841	48h	186.426	42.1801	100.61	272.242
Isorhamnetin 3-(6''-malonylglucoside)	Control	Kyabra	48h	311.396	42.1801	225.58	397.212
Isorhamnetin 3-(6''-malonylglucoside)	Infect	Kyabra	48h	306.005	42.1801	220.189	391.821
Isorhamnetin 3-(6''-malonylglucoside)	Control	CICA1841	96h	142.788	42.1801	56.9721	228.604
Isorhamnetin 3-(6''-malonylglucoside)	Infect	CICA1841	96h	129.952	42.1801	44.1362	215.768
Isorhamnetin 3-(6''-malonylglucoside)	Control	Kyabra	96h	166.682	42.1801	80.8662	252.498
Isorhamnetin 3-(6''-malonylglucoside)	Infect	Kyabra	96h	144.758	42.1801	58.9424	230.574
3-Oxododecanoic acid	Control	CICA1841	24h	8.19402	2.81566	2.46552	13.9225
3-Oxododecanoic acid	Infect	CICA1841	24h	9.64649	2.81566	3.91799	15.375
3-Oxododecanoic acid	Control	Kyabra	24h	7.13012	2.81566	1.40162	12.8586
3-Oxododecanoic acid	Infect	Kyabra	24h	10.193	2.81566	4.46454	15.9215
3-Oxododecanoic acid	Control	CICA1841	48h	8.61842	2.81566	2.88992	14.3469
3-Oxododecanoic acid	Infect	CICA1841	48h	8.86453	2.81566	3.13603	14.593
3-Oxododecanoic acid	Control	Kyabra	48h	9.62376	2.81566	3.89526	15.3523
3-Oxododecanoic acid	Infect	Kyabra	48h	26.5891	2.81566	20.8606	32.3176
3-Oxododecanoic acid	Control	CICA1841	96h	6.38222	2.81566	0.653717	12.1107
3-Oxododecanoic acid	Infect	CICA1841	96h	7.72151	2.81566	1.99301	13.45
3-Oxododecanoic acid	Control	Kyabra	96h	9.06617	2.81566	3.33767	14.7947
3-Oxododecanoic acid	Infect	Kyabra	96h	9.60552	2.81566	3.87702	15.334
Homomethionine	Control	CICA1841	24h	854.14	90.6044	669.804	1038.48
Homomethionine	Infect	CICA1841	24h	801.57	90.6044	617.234	985.906
Homomethionine	Control	Kyabra	24h	694.793	90.6044	510.457	879.129
Homomethionine	Infect	Kyabra	24h	460.147	90.6044	275.811	644.483
Homomethionine	Control	CICA1841	48h	1427.07	90.6044	1242.74	1611.41
Homomethionine	Infect	CICA1841	48h	1233.33	90.6044	1048.99	1417.67
Homomethionine	Control	Kyabra	48h	884.008	90.6044	699.672	1068.34
Homomethionine	Infect	Kyabra	48h	552.308	90.6044	367.972	736.644
Homomethionine	Control	CICA1841	96h	1247.47	90.6044	1063.13	1431.8
Homomethionine	Infect	CICA1841	96h	1227.06	90.6044	1042.72	1411.39
Homomethionine	Control	Kyabra	96h	1090.77	90.6044	906.433	1275.11
Homomethionine	Infect	Kyabra	96h	384.306	90.6044	199.97	568.642
gamma-Aminobutyric acid	Control	CICA1841	24h	5959.61	1082.67	3756.9	8162.33
gamma-Aminobutyric acid	Infect	CICA1841	24h	2570.95	1082.67	368.236	4773.66
gamma-Aminobutyric acid	Control	Kyabra	24h	4226.95	1082.67	2024.24	6429.67
gamma-Aminobutyric acid	Infect	Kyabra	24h	4499.1	1082.67	2296.39	6701.82
gamma-Aminobutyric acid	Control	CICA1841	48h	6874.05	1082.67	4671.33	9076.76
gamma-Aminobutyric acid	Infect	CICA1841	48h	7703.15	1082.67	5500.44	9905.87
gamma-Aminobutyric acid	Control	Kyabra	48h	9799.06	1082.67	7596.35	12001.8
gamma-Aminobutyric acid	Infect	Kyabra	48h	8643.89	1082.67	6441.18	10846.6
gamma-Aminobutyric acid	Control	CICA1841	96h	6222.14	1082.67	4019.43	8424.86
gamma-Aminobutyric acid	Infect	CICA1841	96h	6592.89	1082.67	4390.18	8795.6
gamma-Aminobutyric acid	Control	Kyabra	96h	8342.18	1082.67	6139.47	10544.9
gamma-Aminobutyric acid	Infect	Kyabra	96h	5749.21	1082.67	3546.5	7951.93
Threonylserine	Control	CICA1841	24h	93.746	5.57966	82.3941	105.098
Threonylserine	Infect	CICA1841	24h	99.684	5.57966	88.3321	111.036
Threonylserine	Control	Kyabra	24h	95.0858	5.57966	83.7339	106.438
Threonylserine	Infect	Kyabra	24h	96.9991	5.57966	85.6472	108.351
Threonylserine	Control	CICA1841	48h	84.5644	5.57966	73.2125	95.9163
Threonylserine	Infect	CICA1841	48h	77.5404	5.57966	66.1885	88.8923
Threonylserine	Control	Kyabra	48h	77.4742	5.57966	66.1223	88.8261
Threonylserine	Infect	Kyabra	48h	52.7621	5.57966	41.4102	64.114
Threonylserine	Control	CICA1841	96h	61.7039	5.57966	50.352	73.0558
Threonylserine	Infect	CICA1841	96h	64.2535	5.57966	52.9016	75.6054
Threonylserine	Control	Kyabra	96h	60.5404	5.57966	49.1885	71.8923
Threonylserine	Infect	Kyabra	96h	22.7636	5.57966	11.4117	34.1155
2-Oxo-4-methylthiobutanoic acid	Control	CICA1841	24h	1451.32	107.618	1232.37	1670.27
2-Oxo-4-methylthiobutanoic acid	Infect	CICA1841	24h	1247.86	107.618	1028.91	1466.81
2-Oxo-4-methylthiobutanoic acid	Control	Kyabra	24h	1265.1	107.618	1046.15	1484.06
2-Oxo-4-methylthiobutanoic acid	Infect	Kyabra	24h	1387.22	107.618	1168.27	1606.17
2-Oxo-4-methylthiobutanoic acid	Control	CICA1841	48h	1230.09	107.618	1011.14	1449.04
2-Oxo-4-methylthiobutanoic acid	Infect	CICA1841	48h	1270.25	107.618	1051.3	1489.21
2-Oxo-4-methylthiobutanoic acid	Control	Kyabra	48h	1240.33	107.618	1021.38	1459.28
2-Oxo-4-methylthiobutanoic acid	Infect	Kyabra	48h	1123.7	107.618	904.745	1342.65
2-Oxo-4-methylthiobutanoic acid	Control	CICA1841	96h	1207.95	107.618	989	1426.9
2-Oxo-4-methylthiobutanoic acid	Infect	CICA1841	96h	1156.9	107.618	937.949	1375.85
2-Oxo-4-methylthiobutanoic acid	Control	Kyabra	96h	1269.11	107.618	1050.16	1488.06
2-Oxo-4-methylthiobutanoic acid	Infect	Kyabra	96h	863.343	107.618	644.392	1082.29
Levulinic acid	Control	CICA1841	24h	1095.87	47.172	999.896	1191.84
Levulinic acid	Infect	CICA1841	24h	1042.33	47.172	946.358	1138.3
Levulinic acid	Control	Kyabra	24h	1052	47.172	956.029	1147.97
Levulinic acid	Infect	Kyabra	24h	962.201	47.172	866.229	1058.17
Levulinic acid	Control	CICA1841	48h	1049.11	47.172	953.139	1145.08
Levulinic acid	Infect	CICA1841	48h	885.732	47.172	789.76	981.704
Levulinic acid	Control	Kyabra	48h	958.289	47.172	862.317	1054.26
Levulinic acid	Infect	Kyabra	48h	776.54	47.172	680.568	872.512
Levulinic acid	Control	CICA1841	96h	998.711	47.172	902.739	1094.68
Levulinic acid	Infect	CICA1841	96h	903.264	47.172	807.292	999.236
Levulinic acid	Control	Kyabra	96h	885.605	47.172	789.633	981.577
Levulinic acid	Infect	Kyabra	96h	510.347	47.172	414.375	606.319
Vanilloloside	Control	CICA1841	24h	345.447	14.4415	316.066	374.829
Vanilloloside	Infect	CICA1841	24h	344.429	14.4415	315.048	373.811
Vanilloloside	Control	Kyabra	24h	328.62	14.4415	299.239	358.002
Vanilloloside	Infect	Kyabra	24h	352.124	14.4415	322.742	381.505
Vanilloloside	Control	CICA1841	48h	284.23	14.4415	254.849	313.612
Vanilloloside	Infect	CICA1841	48h	278.375	14.4415	248.994	307.757
Vanilloloside	Control	Kyabra	48h	305.23	14.4415	275.848	334.611
Vanilloloside	Infect	Kyabra	48h	257.771	14.4415	228.39	287.153
Vanilloloside	Control	CICA1841	96h	252.262	14.4415	222.881	281.644
Vanilloloside	Infect	CICA1841	96h	230.685	14.4415	201.303	260.066
Vanilloloside	Control	Kyabra	96h	263.447	14.4415	234.066	292.829
Vanilloloside	Infect	Kyabra	96h	181.527	14.4415	152.146	210.909
Glycerol	Control	CICA1841	24h	896.863	42.4393	810.519	983.206
Glycerol	Infect	CICA1841	24h	827.993	42.4393	741.65	914.336
Glycerol	Control	Kyabra	24h	840.897	42.4393	754.554	927.24
Glycerol	Infect	Kyabra	24h	745.332	42.4393	658.989	831.675
Glycerol	Control	CICA1841	48h	868.852	42.4393	782.508	955.195
Glycerol	Infect	CICA1841	48h	733.801	42.4393	647.458	820.144
Glycerol	Control	Kyabra	48h	771.787	42.4393	685.443	858.13
Glycerol	Infect	Kyabra	48h	602.066	42.4393	515.722	688.409
Glycerol	Control	CICA1841	96h	836.986	42.4393	750.643	923.329
Glycerol	Infect	CICA1841	96h	730.947	42.4393	644.604	817.29
Glycerol	Control	Kyabra	96h	725.837	42.4393	639.494	812.181
Glycerol	Infect	Kyabra	96h	362.684	42.4393	276.341	449.027
Dopamine	Control	CICA1841	24h	29.6513	4.08814	21.3339	37.9687
Dopamine	Infect	CICA1841	24h	32.6095	4.08814	24.2921	40.9269
Dopamine	Control	Kyabra	24h	27.9555	4.08814	19.6381	36.2729
Dopamine	Infect	Kyabra	24h	35.1751	4.08814	26.8577	43.4925
Dopamine	Control	CICA1841	48h	23.5549	4.08814	15.2375	31.8723
Dopamine	Infect	CICA1841	48h	29.4041	4.08814	21.0867	37.7214
Dopamine	Control	Kyabra	48h	37.9993	4.08814	29.6819	46.3167
Dopamine	Infect	Kyabra	48h	22.9768	4.08814	14.6594	31.2942
Dopamine	Control	CICA1841	96h	23.8751	4.08814	15.5577	32.1925
Dopamine	Infect	CICA1841	96h	14.5202	4.08814	6.20281	22.8376
Dopamine	Control	Kyabra	96h	21.9856	4.08814	13.6682	30.303
Dopamine	Infect	Kyabra	96h	3.69786	4.08814	-4.61953	12.0153
Propionic acid	Control	CICA1841	24h	38.7308	3.42526	31.7621	45.6995
Propionic acid	Infect	CICA1841	24h	43.317	3.42526	36.3482	50.2857
Propionic acid	Control	Kyabra	24h	49.6258	3.42526	42.657	56.5945
Propionic acid	Infect	Kyabra	24h	40.6103	3.42526	33.6415	47.579
Propionic acid	Control	CICA1841	48h	33.9527	3.42526	26.9839	40.9214
Propionic acid	Infect	CICA1841	48h	30.4878	3.42526	23.519	37.4565
Propionic acid	Control	Kyabra	48h	30.7427	3.42526	23.7739	37.7114
Propionic acid	Infect	Kyabra	48h	34.1764	3.42526	27.2077	41.1452
Propionic acid	Control	CICA1841	96h	33.7613	3.42526	26.7925	40.73
Propionic acid	Infect	CICA1841	96h	33.4508	3.42526	26.4821	40.4196
Propionic acid	Control	Kyabra	96h	23.8518	3.42526	16.8831	30.8206
Propionic acid	Infect	Kyabra	96h	23.0655	3.42526	16.0968	30.0342
L-Methionine	Control	CICA1841	24h	1279.86	76.7044	1123.8	1435.92
L-Methionine	Infect	CICA1841	24h	1321.68	76.7044	1165.63	1477.74
L-Methionine	Control	Kyabra	24h	1030.16	76.7044	874.104	1186.22
L-Methionine	Infect	Kyabra	24h	1072.67	76.7044	916.614	1228.73
L-Methionine	Control	CICA1841	48h	1449.99	76.7044	1293.94	1606.05
L-Methionine	Infect	CICA1841	48h	1163.69	76.7044	1007.63	1319.75
L-Methionine	Control	Kyabra	48h	1338.99	76.7044	1182.93	1495.05
L-Methionine	Infect	Kyabra	48h	658.206	76.7044	502.15	814.262
L-Methionine	Control	CICA1841	96h	902.486	76.7044	746.43	1058.54
L-Methionine	Infect	CICA1841	96h	875.584	76.7044	719.527	1031.64
L-Methionine	Control	Kyabra	96h	1029.96	76.7044	873.907	1186.02
L-Methionine	Infect	Kyabra	96h	600.793	76.7044	444.737	756.849
Quercetin 4'-glucoside	Control	CICA1841	24h	757.824	61.9332	631.82	883.828
Quercetin 4'-glucoside	Infect	CICA1841	24h	962.521	61.9332	836.517	1088.52
Quercetin 4'-glucoside	Control	Kyabra	24h	921.974	61.9332	795.97	1047.98
Quercetin 4'-glucoside	Infect	Kyabra	24h	809.739	61.9332	683.735	935.743
Quercetin 4'-glucoside	Control	CICA1841	48h	757.633	61.9332	631.629	883.637
Quercetin 4'-glucoside	Infect	CICA1841	48h	633.511	61.9332	507.507	759.515
Quercetin 4'-glucoside	Control	Kyabra	48h	798.625	61.9332	672.621	924.629
Quercetin 4'-glucoside	Infect	Kyabra	48h	635.024	61.9332	509.02	761.028
Quercetin 4'-glucoside	Control	CICA1841	96h	761.686	61.9332	635.682	887.69
Quercetin 4'-glucoside	Infect	CICA1841	96h	773.633	61.9332	647.629	899.637
Quercetin 4'-glucoside	Control	Kyabra	96h	747.091	61.9332	621.087	873.095
Quercetin 4'-glucoside	Infect	Kyabra	96h	375.326	61.9332	249.322	501.33
Glutamine	Control	CICA1841	24h	6046.01	358.026	5317.6	6774.42
Glutamine	Infect	CICA1841	24h	5956.22	358.026	5227.81	6684.63
Glutamine	Control	Kyabra	24h	4700.23	358.026	3971.82	5428.64
Glutamine	Infect	Kyabra	24h	5880.35	358.026	5151.94	6608.76
Glutamine	Control	CICA1841	48h	5525.74	358.026	4797.33	6254.15
Glutamine	Infect	CICA1841	48h	4936.44	358.026	4208.04	5664.85
Glutamine	Control	Kyabra	48h	4953.02	358.026	4224.62	5681.43
Glutamine	Infect	Kyabra	48h	3837.14	358.026	3108.73	4565.55
Glutamine	Control	CICA1841	96h	4044.25	358.026	3315.84	4772.66
Glutamine	Infect	CICA1841	96h	4983.48	358.026	4255.07	5711.89
Glutamine	Control	Kyabra	96h	4392.05	358.026	3663.65	5120.46
Glutamine	Infect	Kyabra	96h	4754.59	358.026	4026.18	5482.99
Pyroglutamic acid	Control	CICA1841	24h	5937.6	356.816	5211.65	6663.55
Pyroglutamic acid	Infect	CICA1841	24h	5859.88	356.816	5133.93	6585.83
Pyroglutamic acid	Control	Kyabra	24h	4610.33	356.816	3884.39	5336.28
Pyroglutamic acid	Infect	Kyabra	24h	5790.7	356.816	5064.75	6516.65
Pyroglutamic acid	Control	CICA1841	48h	5442.15	356.816	4716.2	6168.09
Pyroglutamic acid	Infect	CICA1841	48h	4856.23	356.816	4130.28	5582.18
Pyroglutamic acid	Control	Kyabra	48h	4881.75	356.816	4155.8	5607.69
Pyroglutamic acid	Infect	Kyabra	48h	3766.92	356.816	3040.98	4492.87
Pyroglutamic acid	Control	CICA1841	96h	3969.12	356.816	3243.17	4695.07
Pyroglutamic acid	Infect	CICA1841	96h	4913.91	356.816	4187.96	5639.85
Pyroglutamic acid	Control	Kyabra	96h	4328.88	356.816	3602.93	5054.83
Pyroglutamic acid	Infect	Kyabra	96h	4694.44	356.816	3968.49	5420.39
L-Proline	Control	CICA1841	24h	10813.6	1260.74	8248.66	13378.6
L-Proline	Infect	CICA1841	24h	8081.75	1260.74	5516.76	10646.7
L-Proline	Control	Kyabra	24h	11529.5	1260.74	8964.52	14094.5
L-Proline	Infect	Kyabra	24h	9575.48	1260.74	7010.49	12140.5
L-Proline	Control	CICA1841	48h	12343.4	1260.74	9778.37	14908.3
L-Proline	Infect	CICA1841	48h	10182.5	1260.74	7617.5	12747.5
L-Proline	Control	Kyabra	48h	12539.8	1260.74	9974.8	15104.8
L-Proline	Infect	Kyabra	48h	12310.7	1260.74	9745.67	14875.7
L-Proline	Control	CICA1841	96h	8757.03	1260.74	6192.04	11322
L-Proline	Infect	CICA1841	96h	9981.64	1260.74	7416.65	12546.6
L-Proline	Control	Kyabra	96h	13408.8	1260.74	10843.8	15973.7
L-Proline	Infect	Kyabra	96h	9716.68	1260.74	7151.69	12281.7
Pyruvic acid	Control	CICA1841	24h	18.7966	2.65157	13.402	24.1913
Pyruvic acid	Infect	CICA1841	24h	15.6186	2.65157	10.2239	21.0132
Pyruvic acid	Control	Kyabra	24h	19.0912	2.65157	13.6965	24.4858
Pyruvic acid	Infect	Kyabra	24h	21.5143	2.65157	16.1196	26.9089
Pyruvic acid	Control	CICA1841	48h	20.2884	2.65157	14.8937	25.6831
Pyruvic acid	Infect	CICA1841	48h	19.0756	2.65157	13.681	24.4703
Pyruvic acid	Control	Kyabra	48h	15.0059	2.65157	9.61121	20.4005
Pyruvic acid	Infect	Kyabra	48h	10.605	2.65157	5.21037	15.9997
Pyruvic acid	Control	CICA1841	96h	19.0457	2.65157	13.6511	24.4404
Pyruvic acid	Infect	CICA1841	96h	20.5083	2.65157	15.1136	25.9029
Pyruvic acid	Control	Kyabra	96h	16.1838	2.65157	10.7892	21.5785
Pyruvic acid	Infect	Kyabra	96h	7.92025	2.65157	2.52559	13.3149
L-Asparagine	Control	CICA1841	24h	29510	2692.31	24032.5	34987.5
L-Asparagine	Infect	CICA1841	24h	26742.3	2692.31	21264.7	32219.8
L-Asparagine	Control	Kyabra	24h	34343.9	2692.31	28866.4	39821.5
L-Asparagine	Infect	Kyabra	24h	35121.9	2692.31	29644.3	40599.4
L-Asparagine	Control	CICA1841	48h	34761.6	2692.31	29284.1	40239.2
L-Asparagine	Infect	CICA1841	48h	33790.8	2692.31	28313.3	39268.4
L-Asparagine	Control	Kyabra	48h	35574.6	2692.31	30097.1	41052.2
L-Asparagine	Infect	Kyabra	48h	23727.1	2692.31	18249.5	29204.6
L-Asparagine	Control	CICA1841	96h	27392.3	2692.31	21914.8	32869.8
L-Asparagine	Infect	CICA1841	96h	26648.9	2692.31	21171.4	32126.4
L-Asparagine	Control	Kyabra	96h	27005.1	2692.31	21527.6	32482.7
L-Asparagine	Infect	Kyabra	96h	17447.4	2692.31	11969.9	22925
Formononetin	Control	CICA1841	24h	1999.23	682.136	611.416	3387.05
Formononetin	Infect	CICA1841	24h	3362.1	682.136	1974.28	4749.92
Formononetin	Control	Kyabra	24h	2195.16	682.136	807.34	3582.97
Formononetin	Infect	Kyabra	24h	2957.94	682.136	1570.12	4345.75
Formononetin	Control	CICA1841	48h	3143.92	682.136	1756.1	4531.73
Formononetin	Infect	CICA1841	48h	3864.97	682.136	2477.16	5252.79
Formononetin	Control	Kyabra	48h	1914.57	682.136	526.751	3302.38
Formononetin	Infect	Kyabra	48h	5927.75	682.136	4539.94	7315.57
Formononetin	Control	CICA1841	96h	4382.75	682.136	2994.93	5770.57
Formononetin	Infect	CICA1841	96h	4974.32	682.136	3586.51	6362.14
Formononetin	Control	Kyabra	96h	3706.32	682.136	2318.5	5094.13
Formononetin	Infect	Kyabra	96h	5315.17	682.136	3927.36	6702.99
L-Alanine	Control	CICA1841	24h	978.268	76.0739	823.495	1133.04
L-Alanine	Infect	CICA1841	24h	782.117	76.0739	627.344	936.891
L-Alanine	Control	Kyabra	24h	845.35	76.0739	690.577	1000.12
L-Alanine	Infect	Kyabra	24h	732.321	76.0739	577.547	887.094
L-Alanine	Control	CICA1841	48h	960.421	76.0739	805.647	1115.19
L-Alanine	Infect	CICA1841	48h	901.425	76.0739	746.651	1056.2
L-Alanine	Control	Kyabra	48h	918.217	76.0739	763.444	1072.99
L-Alanine	Infect	Kyabra	48h	1220.71	76.0739	1065.94	1375.48
L-Alanine	Control	CICA1841	96h	750.402	76.0739	595.628	905.175
L-Alanine	Infect	CICA1841	96h	843.615	76.0739	688.841	998.388
L-Alanine	Control	Kyabra	96h	857.085	76.0739	702.312	1011.86
L-Alanine	Infect	Kyabra	96h	882.119	76.0739	727.345	1036.89
cis-p-Coumaric acid	Control	CICA1841	24h	2285.56	394.667	1482.6	3088.51
cis-p-Coumaric acid	Infect	CICA1841	24h	1797.33	394.667	994.377	2600.29
cis-p-Coumaric acid	Control	Kyabra	24h	2872.93	394.667	2069.97	3675.88
cis-p-Coumaric acid	Infect	Kyabra	24h	2175.33	394.667	1372.38	2978.29
cis-p-Coumaric acid	Control	CICA1841	48h	3304.13	394.667	2501.17	4107.08
cis-p-Coumaric acid	Infect	CICA1841	48h	3639.92	394.667	2836.97	4442.88
cis-p-Coumaric acid	Control	Kyabra	48h	3642.71	394.667	2839.76	4445.67
cis-p-Coumaric acid	Infect	Kyabra	48h	4364.18	394.667	3561.22	5167.13
cis-p-Coumaric acid	Control	CICA1841	96h	5192.07	394.667	4389.11	5995.02
cis-p-Coumaric acid	Infect	CICA1841	96h	4427.99	394.667	3625.04	5230.95
cis-p-Coumaric acid	Control	Kyabra	96h	5746.29	394.667	4943.33	6549.24
cis-p-Coumaric acid	Infect	Kyabra	96h	3204.73	394.667	2401.77	4007.68
Phenyllactic acid	Control	CICA1841	24h	4.6382	8.26592	-12.1789	21.4553
Phenyllactic acid	Infect	CICA1841	24h	6.68369	8.26592	-10.1334	23.5008
Phenyllactic acid	Control	Kyabra	24h	5.34705	8.26592	-11.4701	22.1642
Phenyllactic acid	Infect	Kyabra	24h	7.3701	8.26592	-9.44703	24.1872
Phenyllactic acid	Control	CICA1841	48h	49.622	8.26592	32.8049	66.4391
Phenyllactic acid	Infect	CICA1841	48h	55.4168	8.26592	38.5997	72.234
Phenyllactic acid	Control	Kyabra	48h	22.3709	8.26592	5.55375	39.188
Phenyllactic acid	Infect	Kyabra	48h	20.0714	8.26592	3.25427	36.8885
Phenyllactic acid	Control	CICA1841	96h	96.9515	8.26592	80.1343	113.769
Phenyllactic acid	Infect	CICA1841	96h	85.6486	8.26592	68.8315	102.466
Phenyllactic acid	Control	Kyabra	96h	61.4884	8.26592	44.6713	78.3055
Phenyllactic acid	Infect	Kyabra	96h	6.42193	8.26592	-10.3952	23.2391
Myricetin	Control	CICA1841	24h	64.0336	10.3654	42.9451	85.1221
Myricetin	Infect	CICA1841	24h	78.3999	10.3654	57.3115	99.4884
Myricetin	Control	Kyabra	24h	84.3492	10.3654	63.2607	105.438
Myricetin	Infect	Kyabra	24h	71.2709	10.3654	50.1825	92.3594
Myricetin	Control	CICA1841	48h	67.4144	10.3654	46.3259	88.5028
Myricetin	Infect	CICA1841	48h	33.1157	10.3654	12.0273	54.2042
Myricetin	Control	Kyabra	48h	54.4348	10.3654	33.3463	75.5233
Myricetin	Infect	Kyabra	48h	43.5912	10.3654	22.5027	64.6797
Myricetin	Control	CICA1841	96h	48.8885	10.3654	27.8	69.977
Myricetin	Infect	CICA1841	96h	58.85	10.3654	37.7615	79.9385
Myricetin	Control	Kyabra	96h	52.9266	10.3654	31.8381	74.0151
Myricetin	Infect	Kyabra	96h	36.4062	10.3654	15.3177	57.4946
5-Aminolevulinic acid	Control	CICA1841	24h	319.1	22.899	272.511	365.688
5-Aminolevulinic acid	Infect	CICA1841	24h	284.193	22.899	237.604	330.781
5-Aminolevulinic acid	Control	Kyabra	24h	286.205	22.899	239.617	332.793
5-Aminolevulinic acid	Infect	Kyabra	24h	344.824	22.899	298.235	391.412
5-Aminolevulinic acid	Control	CICA1841	48h	281.722	22.899	235.133	328.31
5-Aminolevulinic acid	Infect	CICA1841	48h	245.025	22.899	198.437	291.614
5-Aminolevulinic acid	Control	Kyabra	48h	233.175	22.899	186.586	279.763
5-Aminolevulinic acid	Infect	Kyabra	48h	228.576	22.899	181.987	275.164
5-Aminolevulinic acid	Control	CICA1841	96h	212.853	22.899	166.264	259.441
5-Aminolevulinic acid	Infect	CICA1841	96h	210.985	22.899	164.397	257.574
5-Aminolevulinic acid	Control	Kyabra	96h	197.086	22.899	150.497	243.674
5-Aminolevulinic acid	Infect	Kyabra	96h	160.499	22.899	113.91	207.087
Quercetin	Control	CICA1841	24h	288.616	21.4791	244.917	332.316
Quercetin	Infect	CICA1841	24h	388.188	21.4791	344.489	431.888
Quercetin	Control	Kyabra	24h	333.489	21.4791	289.79	377.188
Quercetin	Infect	Kyabra	24h	310.237	21.4791	266.537	353.936
Quercetin	Control	CICA1841	48h	279.1	21.4791	235.4	322.799
Quercetin	Infect	CICA1841	48h	228.498	21.4791	184.799	272.198
Quercetin	Control	Kyabra	48h	296.229	21.4791	252.529	339.928
Quercetin	Infect	Kyabra	48h	237.144	21.4791	193.445	280.844
Quercetin	Control	CICA1841	96h	308.411	21.4791	264.711	352.11
Quercetin	Infect	CICA1841	96h	259.035	21.4791	215.335	302.734
Quercetin	Control	Kyabra	96h	278.875	21.4791	235.176	322.574
Quercetin	Infect	Kyabra	96h	132.589	21.4791	88.8895	176.288
Cinnamic acid	Control	CICA1841	24h	22350.2	3667.89	14887.8	29812.5
Cinnamic acid	Infect	CICA1841	24h	26949.1	3667.89	19486.8	34411.5
Cinnamic acid	Control	Kyabra	24h	24780.9	3667.89	17318.5	32243.3
Cinnamic acid	Infect	Kyabra	24h	25656.7	3667.89	18194.3	33119.1
Cinnamic acid	Control	CICA1841	48h	35607.4	3667.89	28145	43069.8
Cinnamic acid	Infect	CICA1841	48h	33624.2	3667.89	26161.9	41086.6
Cinnamic acid	Control	Kyabra	48h	31533.6	3667.89	24071.3	38996
Cinnamic acid	Infect	Kyabra	48h	28168.6	3667.89	20706.2	35630.9
Cinnamic acid	Control	CICA1841	96h	39946	3667.89	32483.6	47408.3
Cinnamic acid	Infect	CICA1841	96h	43717.7	3667.89	36255.3	51180
Cinnamic acid	Control	Kyabra	96h	40716.9	3667.89	33254.5	48179.2
Cinnamic acid	Infect	Kyabra	96h	24582	3667.89	17119.6	32044.4
L-Histidine	Control	CICA1841	24h	1305.12	168.086	963.149	1647.09
L-Histidine	Infect	CICA1841	24h	784.861	168.086	442.888	1126.83
L-Histidine	Control	Kyabra	24h	1731.7	168.086	1389.73	2073.68
L-Histidine	Infect	Kyabra	24h	1570.89	168.086	1228.92	1912.87
L-Histidine	Control	CICA1841	48h	1854.62	168.086	1512.65	2196.59
L-Histidine	Infect	CICA1841	48h	1755.56	168.086	1413.59	2097.53
L-Histidine	Control	Kyabra	48h	2416.39	168.086	2074.42	2758.36
L-Histidine	Infect	Kyabra	48h	2033.25	168.086	1691.28	2375.22
L-Histidine	Control	CICA1841	96h	2029.99	168.086	1688.02	2371.97
L-Histidine	Infect	CICA1841	96h	2019.8	168.086	1677.83	2361.78
L-Histidine	Control	Kyabra	96h	2439.94	168.086	2097.96	2781.91
L-Histidine	Infect	Kyabra	96h	1900.54	168.086	1558.57	2242.51
L-Arginine	Control	CICA1841	24h	1371.14	190.749	983.061	1759.23
L-Arginine	Infect	CICA1841	24h	943.271	190.749	555.188	1331.35
L-Arginine	Control	Kyabra	24h	1670.08	190.749	1282	2058.17
L-Arginine	Infect	Kyabra	24h	1199.47	190.749	811.385	1587.55
L-Arginine	Control	CICA1841	48h	2672.61	190.749	2284.53	3060.69
L-Arginine	Infect	CICA1841	48h	2033.99	190.749	1645.91	2422.08
L-Arginine	Control	Kyabra	48h	2264.42	190.749	1876.33	2652.5
L-Arginine	Infect	Kyabra	48h	1675.06	190.749	1286.98	2063.14
L-Arginine	Control	CICA1841	96h	2307.81	190.749	1919.72	2695.89
L-Arginine	Infect	CICA1841	96h	2538.5	190.749	2150.41	2926.58
L-Arginine	Control	Kyabra	96h	2637.56	190.749	2249.48	3025.64
L-Arginine	Infect	Kyabra	96h	1974.27	190.749	1586.19	2362.35
L-Threonine	Control	CICA1841	24h	2426.12	146.904	2127.24	2725
L-Threonine	Infect	CICA1841	24h	2134.47	146.904	1835.59	2433.34
L-Threonine	Control	Kyabra	24h	2358.07	146.904	2059.19	2656.95
L-Threonine	Infect	Kyabra	24h	2106.55	146.904	1807.68	2405.43
L-Threonine	Control	CICA1841	48h	2329.71	146.904	2030.84	2628.59
L-Threonine	Infect	CICA1841	48h	2369.27	146.904	2070.39	2668.15
L-Threonine	Control	Kyabra	48h	2526.85	146.904	2227.97	2825.73
L-Threonine	Infect	Kyabra	48h	2281.32	146.904	1982.45	2580.2
L-Threonine	Control	CICA1841	96h	2382.62	146.904	2083.74	2681.5
L-Threonine	Infect	CICA1841	96h	2579.53	146.904	2280.65	2878.41
L-Threonine	Control	Kyabra	96h	2767.63	146.904	2468.75	3066.51
L-Threonine	Infect	Kyabra	96h	2211.55	146.904	1912.67	2510.43
Riboflavin	Control	CICA1841	24h	14.7136	2.09634	10.4486	18.9786
Riboflavin	Infect	CICA1841	24h	11.8854	2.09634	7.6204	16.1505
Riboflavin	Control	Kyabra	24h	10.4422	2.09634	6.17713	14.7072
Riboflavin	Infect	Kyabra	24h	10.7003	2.09634	6.43528	14.9653
Riboflavin	Control	CICA1841	48h	8.90693	2.09634	4.64189	13.172
Riboflavin	Infect	CICA1841	48h	10.0129	2.09634	5.74789	14.278
Riboflavin	Control	Kyabra	48h	13.6645	2.09634	9.39944	17.9295
Riboflavin	Infect	Kyabra	48h	15.792	2.09634	11.527	20.0571
Riboflavin	Control	CICA1841	96h	14.1151	2.09634	9.85007	18.3801
Riboflavin	Infect	CICA1841	96h	12.9969	2.09634	8.73186	17.2619
Riboflavin	Control	Kyabra	96h	11.6846	2.09634	7.41954	15.9496
Riboflavin	Infect	Kyabra	96h	22.3109	2.09634	18.0458	26.5759
Guanosine	Control	CICA1841	24h	266.378	31.8092	201.662	331.095
Guanosine	Infect	CICA1841	24h	202.951	31.8092	138.234	267.667
Guanosine	Control	Kyabra	24h	227.476	31.8092	162.759	292.192
Guanosine	Infect	Kyabra	24h	221.327	31.8092	156.61	286.043
Guanosine	Control	CICA1841	48h	289.836	31.8092	225.12	354.553
Guanosine	Infect	CICA1841	48h	354.214	31.8092	289.497	418.93
Guanosine	Control	Kyabra	48h	212.248	31.8092	147.532	276.965
Guanosine	Infect	Kyabra	48h	264.725	31.8092	200.009	329.442
Guanosine	Control	CICA1841	96h	355.168	31.8092	290.452	419.885
Guanosine	Infect	CICA1841	96h	366.751	31.8092	302.034	431.467
Guanosine	Control	Kyabra	96h	274.101	31.8092	209.385	338.817
Guanosine	Infect	Kyabra	96h	171.614	31.8092	106.898	236.33
L-Valine	Control	CICA1841	24h	21044.9	1768.11	17447.6	24642.1
L-Valine	Infect	CICA1841	24h	16936.4	1768.11	13339.1	20533.6
L-Valine	Control	Kyabra	24h	19912.7	1768.11	16315.4	23509.9
L-Valine	Infect	Kyabra	24h	15549.5	1768.11	11952.3	19146.8
L-Valine	Control	CICA1841	48h	18516	1768.11	14918.8	22113.3
L-Valine	Infect	CICA1841	48h	23577.9	1768.11	19980.6	27175.1
L-Valine	Control	Kyabra	48h	21793.3	1768.11	18196	25390.5
L-Valine	Infect	Kyabra	48h	19094.4	1768.11	15497.2	22691.7
L-Valine	Control	CICA1841	96h	25267.3	1768.11	21670	28864.5
L-Valine	Infect	CICA1841	96h	24998.1	1768.11	21400.9	28595.4
L-Valine	Control	Kyabra	96h	22830.3	1768.11	19233.1	26427.6
L-Valine	Infect	Kyabra	96h	13397.4	1768.11	9800.19	16994.7
Quercetin 3-arabinoside 7-glucoside	Control	CICA1841	24h	19.7675	1.22527	17.2747	22.2603
Quercetin 3-arabinoside 7-glucoside	Infect	CICA1841	24h	21.9111	1.22527	19.4183	24.4039
Quercetin 3-arabinoside 7-glucoside	Control	Kyabra	24h	20.9774	1.22527	18.4846	23.4702
Quercetin 3-arabinoside 7-glucoside	Infect	Kyabra	24h	22.8114	1.22527	20.3186	25.3042
Quercetin 3-arabinoside 7-glucoside	Control	CICA1841	48h	19.2154	1.22527	16.7225	21.7082
Quercetin 3-arabinoside 7-glucoside	Infect	CICA1841	48h	18.2797	1.22527	15.7869	20.7725
Quercetin 3-arabinoside 7-glucoside	Control	Kyabra	48h	18.5849	1.22527	16.092	21.0777
Quercetin 3-arabinoside 7-glucoside	Infect	Kyabra	48h	14.1825	1.22527	11.6896	16.6753
Quercetin 3-arabinoside 7-glucoside	Control	CICA1841	96h	18.3796	1.22527	15.8868	20.8724
Quercetin 3-arabinoside 7-glucoside	Infect	CICA1841	96h	18.3541	1.22527	15.8613	20.847
Quercetin 3-arabinoside 7-glucoside	Control	Kyabra	96h	13.2709	1.22527	10.7781	15.7637
Quercetin 3-arabinoside 7-glucoside	Infect	Kyabra	96h	6.3178	1.22527	3.82497	8.81063
Saccharopine	Control	CICA1841	24h	45.5972	4.34167	36.764	54.4304
Saccharopine	Infect	CICA1841	24h	54.0931	4.34167	45.2599	62.9263
Saccharopine	Control	Kyabra	24h	54.3171	4.34167	45.4839	63.1503
Saccharopine	Infect	Kyabra	24h	49.2428	4.34167	40.4096	58.076
Saccharopine	Control	CICA1841	48h	27.8275	4.34167	18.9943	36.6607
Saccharopine	Infect	CICA1841	48h	26.5871	4.34167	17.7539	35.4203
Saccharopine	Control	Kyabra	48h	30.1332	4.34167	21.3	38.9664
Saccharopine	Infect	Kyabra	48h	37.8313	4.34167	28.9981	46.6645
Saccharopine	Control	CICA1841	96h	13.7519	4.34167	4.91872	22.5851
Saccharopine	Infect	CICA1841	96h	19.9894	4.34167	11.1562	28.8226
Saccharopine	Control	Kyabra	96h	19.4191	4.34167	10.5859	28.2523
Saccharopine	Infect	Kyabra	96h	20.1075	4.34167	11.2743	28.9407
Xanthosine	Control	CICA1841	24h	56.1128	34.8648	-14.8201	127.046
Xanthosine	Infect	CICA1841	24h	54.2554	34.8648	-16.6775	125.188
Xanthosine	Control	Kyabra	24h	51.892	34.8648	-19.041	122.825
Xanthosine	Infect	Kyabra	24h	39.9714	34.8648	-30.9615	110.904
Xanthosine	Control	CICA1841	48h	280.076	34.8648	209.144	351.009
Xanthosine	Infect	CICA1841	48h	416.334	34.8648	345.401	487.267
Xanthosine	Control	Kyabra	48h	120.452	34.8648	49.5191	191.385
Xanthosine	Infect	Kyabra	48h	195.237	34.8648	124.304	266.17
Xanthosine	Control	CICA1841	96h	333.601	34.8648	262.668	404.534
Xanthosine	Infect	CICA1841	96h	418.619	34.8648	347.686	489.551
Xanthosine	Control	Kyabra	96h	215.449	34.8648	144.516	286.382
Xanthosine	Infect	Kyabra	96h	112.566	34.8648	41.6327	183.498
5-Hydroxy-L-tryptophan	Control	CICA1841	24h	20.4066	17.3207	-14.8326	55.6459
5-Hydroxy-L-tryptophan	Infect	CICA1841	24h	16.9324	17.3207	-18.3068	52.1716
5-Hydroxy-L-tryptophan	Control	Kyabra	24h	24.8839	17.3207	-10.3554	60.1231
5-Hydroxy-L-tryptophan	Infect	Kyabra	24h	23.5393	17.3207	-11.6999	58.7785
5-Hydroxy-L-tryptophan	Control	CICA1841	48h	50.0041	17.3207	14.7649	85.2433
5-Hydroxy-L-tryptophan	Infect	CICA1841	48h	51.9089	17.3207	16.6697	87.1481
5-Hydroxy-L-tryptophan	Control	Kyabra	48h	45.7222	17.3207	10.483	80.9615
5-Hydroxy-L-tryptophan	Infect	Kyabra	48h	69.4964	17.3207	34.2571	104.736
5-Hydroxy-L-tryptophan	Control	CICA1841	96h	198.237	17.3207	162.998	233.476
5-Hydroxy-L-tryptophan	Infect	CICA1841	96h	171.249	17.3207	136.01	206.488
5-Hydroxy-L-tryptophan	Control	Kyabra	96h	123.436	17.3207	88.1971	158.676
5-Hydroxy-L-tryptophan	Infect	Kyabra	96h	184.621	17.3207	149.382	219.86
Dihydrothymine	Control	CICA1841	24h	290.167	20.6092	248.237	332.097
Dihydrothymine	Infect	CICA1841	24h	265.333	20.6092	223.404	307.263
Dihydrothymine	Control	Kyabra	24h	318.337	20.6092	276.407	360.267
Dihydrothymine	Infect	Kyabra	24h	318.78	20.6092	276.85	360.71
Dihydrothymine	Control	CICA1841	48h	295.214	20.6092	253.284	337.144
Dihydrothymine	Infect	CICA1841	48h	283.528	20.6092	241.598	325.458
Dihydrothymine	Control	Kyabra	48h	284.073	20.6092	242.143	326.003
Dihydrothymine	Infect	Kyabra	48h	241.256	20.6092	199.326	283.186
Dihydrothymine	Control	CICA1841	96h	249.86	20.6092	207.93	291.79
Dihydrothymine	Infect	CICA1841	96h	256.972	20.6092	215.042	298.902
Dihydrothymine	Control	Kyabra	96h	298.448	20.6092	256.518	340.378
Dihydrothymine	Infect	Kyabra	96h	224.338	20.6092	182.409	266.268
Agmatine	Control	CICA1841	24h	66.5023	17.2475	31.412	101.593
Agmatine	Infect	CICA1841	24h	78.1099	17.2475	43.0197	113.2
Agmatine	Control	Kyabra	24h	80.4449	17.2475	45.3546	115.535
Agmatine	Infect	Kyabra	24h	81.2437	17.2475	46.1534	116.334
Agmatine	Control	CICA1841	48h	119.082	17.2475	83.9913	154.172
Agmatine	Infect	CICA1841	48h	117.556	17.2475	82.4661	152.647
Agmatine	Control	Kyabra	48h	122.151	17.2475	87.0608	157.241
Agmatine	Infect	Kyabra	48h	144.231	17.2475	109.14	179.321
Agmatine	Control	CICA1841	96h	156.266	17.2475	121.176	191.356
Agmatine	Infect	CICA1841	96h	163.343	17.2475	128.253	198.433
Agmatine	Control	Kyabra	96h	167.657	17.2475	132.566	202.747
Agmatine	Infect	Kyabra	96h	252.191	17.2475	217.101	287.281
N-Hexadecanoylpyrrolidine	Control	CICA1841	24h	270.784	44.6554	179.932	361.636
N-Hexadecanoylpyrrolidine	Infect	CICA1841	24h	252.419	44.6554	161.567	343.271
N-Hexadecanoylpyrrolidine	Control	Kyabra	24h	203.015	44.6554	112.163	293.867
N-Hexadecanoylpyrrolidine	Infect	Kyabra	24h	324.832	44.6554	233.98	415.684
N-Hexadecanoylpyrrolidine	Control	CICA1841	48h	241.29	44.6554	150.438	332.142
N-Hexadecanoylpyrrolidine	Infect	CICA1841	48h	261.299	44.6554	170.447	352.151
N-Hexadecanoylpyrrolidine	Control	Kyabra	48h	236.639	44.6554	145.787	327.491
N-Hexadecanoylpyrrolidine	Infect	Kyabra	48h	215.847	44.6554	124.995	306.699
N-Hexadecanoylpyrrolidine	Control	CICA1841	96h	171.42	44.6554	80.5678	262.272
N-Hexadecanoylpyrrolidine	Infect	CICA1841	96h	129.328	44.6554	38.4762	220.18
N-Hexadecanoylpyrrolidine	Control	Kyabra	96h	194.646	44.6554	103.794	285.498
N-Hexadecanoylpyrrolidine	Infect	Kyabra	96h	80.9226	44.6554	-9.92949	171.775
Isorhamnetin 7-glucoside	Control	CICA1841	24h	319.215	30.3749	257.417	381.013
Isorhamnetin 7-glucoside	Infect	CICA1841	24h	265.932	30.3749	204.134	327.731
Isorhamnetin 7-glucoside	Control	Kyabra	24h	381.808	30.3749	320.01	443.607
Isorhamnetin 7-glucoside	Infect	Kyabra	24h	445.801	30.3749	384.003	507.6
Isorhamnetin 7-glucoside	Control	CICA1841	48h	127.361	30.3749	65.563	189.16
Isorhamnetin 7-glucoside	Infect	CICA1841	48h	129.86	30.3749	68.0618	191.658
Isorhamnetin 7-glucoside	Control	Kyabra	48h	188.607	30.3749	126.809	250.406
Isorhamnetin 7-glucoside	Infect	Kyabra	48h	164.733	30.3749	102.934	226.531
Isorhamnetin 7-glucoside	Control	CICA1841	96h	97.3477	30.3749	35.5495	159.146
Isorhamnetin 7-glucoside	Infect	CICA1841	96h	77.7238	30.3749	15.9255	139.522
Isorhamnetin 7-glucoside	Control	Kyabra	96h	101.259	30.3749	39.4608	163.057
Isorhamnetin 7-glucoside	Infect	Kyabra	96h	83.8704	30.3749	22.0721	145.669
6-Phosphogluconic acid	Control	CICA1841	24h	253.79	28.3901	196.029	311.55
6-Phosphogluconic acid	Infect	CICA1841	24h	268.865	28.3901	211.105	326.626
6-Phosphogluconic acid	Control	Kyabra	24h	219.346	28.3901	161.586	277.106
6-Phosphogluconic acid	Infect	Kyabra	24h	310.777	28.3901	253.016	368.537
6-Phosphogluconic acid	Control	CICA1841	48h	221.551	28.3901	163.791	279.311
6-Phosphogluconic acid	Infect	CICA1841	48h	165.365	28.3901	107.605	223.125
6-Phosphogluconic acid	Control	Kyabra	48h	218.228	28.3901	160.468	275.988
6-Phosphogluconic acid	Infect	Kyabra	48h	124.885	28.3901	67.1245	182.645
6-Phosphogluconic acid	Control	CICA1841	96h	179.161	28.3901	121.401	236.921
6-Phosphogluconic acid	Infect	CICA1841	96h	147.201	28.3901	89.4412	204.961
6-Phosphogluconic acid	Control	Kyabra	96h	162.849	28.3901	105.089	220.609
6-Phosphogluconic acid	Infect	Kyabra	96h	77.2766	28.3901	19.5165	135.037
Dihydroferulic acid	Control	CICA1841	24h	27.7743	2.74565	22.1883	33.3604
Dihydroferulic acid	Infect	CICA1841	24h	24.6404	2.74565	19.0544	30.2265
Dihydroferulic acid	Control	Kyabra	24h	21.847	2.74565	16.2609	27.4331
Dihydroferulic acid	Infect	Kyabra	24h	20.3131	2.74565	14.7271	25.8992
Dihydroferulic acid	Control	CICA1841	48h	20.4173	2.74565	14.8312	26.0033
Dihydroferulic acid	Infect	CICA1841	48h	19.8597	2.74565	14.2737	25.4458
Dihydroferulic acid	Control	Kyabra	48h	15.6989	2.74565	10.1128	21.2849
Dihydroferulic acid	Infect	Kyabra	48h	17.8203	2.74565	12.2343	23.4064
Dihydroferulic acid	Control	CICA1841	96h	26.7971	2.74565	21.211	32.3831
Dihydroferulic acid	Infect	CICA1841	96h	23.0145	2.74565	17.4284	28.6005
Dihydroferulic acid	Control	Kyabra	96h	29.5914	2.74565	24.0054	35.1775
Dihydroferulic acid	Infect	Kyabra	96h	16.279	2.74565	10.6929	21.865
Methyl cinnamate	Control	CICA1841	24h	82.4879	4.99098	72.3337	92.6421
Methyl cinnamate	Infect	CICA1841	24h	92.438	4.99098	82.2838	102.592
Methyl cinnamate	Control	Kyabra	24h	31.2503	4.99098	21.0961	41.4045
Methyl cinnamate	Infect	Kyabra	24h	39.7255	4.99098	29.5713	49.8798
Methyl cinnamate	Control	CICA1841	48h	77.2406	4.99098	67.0864	87.3948
Methyl cinnamate	Infect	CICA1841	48h	75.9431	4.99098	65.7889	86.0974
Methyl cinnamate	Control	Kyabra	48h	31.3002	4.99098	21.146	41.4544
Methyl cinnamate	Infect	Kyabra	48h	27.6969	4.99098	17.5427	37.8511
Methyl cinnamate	Control	CICA1841	96h	74.8386	4.99098	64.6843	84.9928
Methyl cinnamate	Infect	CICA1841	96h	76.061	4.99098	65.9068	86.2152
Methyl cinnamate	Control	Kyabra	96h	32.7101	4.99098	22.5559	42.8643
Methyl cinnamate	Infect	Kyabra	96h	11.785	4.99098	1.63074	21.9392
L-Leucine	Control	CICA1841	24h	18051.7	2192.99	13590	22513.3
L-Leucine	Infect	CICA1841	24h	14549.6	2192.99	10088	19011.3
L-Leucine	Control	Kyabra	24h	17097.8	2192.99	12636.1	21559.5
L-Leucine	Infect	Kyabra	24h	15030.9	2192.99	10569.2	19492.5
L-Leucine	Control	CICA1841	48h	21953.5	2192.99	17491.8	26415.1
L-Leucine	Infect	CICA1841	48h	22519.9	2192.99	18058.2	26981.5
L-Leucine	Control	Kyabra	48h	21480.7	2192.99	17019	25942.4
L-Leucine	Infect	Kyabra	48h	22825.3	2192.99	18363.6	27287
L-Leucine	Control	CICA1841	96h	23746.7	2192.99	19285	28208.3
L-Leucine	Infect	CICA1841	96h	26693.7	2192.99	22232	31155.3
L-Leucine	Control	Kyabra	96h	25692.9	2192.99	21231.3	30154.6
L-Leucine	Infect	Kyabra	96h	20862.9	2192.99	16401.3	25324.6
Furaneol	Control	CICA1841	24h	12.3598	8.7663	-5.47535	30.195
Furaneol	Infect	CICA1841	24h	14.7548	8.7663	-3.08036	32.59
Furaneol	Control	Kyabra	24h	12.2521	8.7663	-5.58311	30.0872
Furaneol	Infect	Kyabra	24h	17.9938	8.7663	0.158667	35.829
Furaneol	Control	CICA1841	48h	13.6588	8.7663	-4.17633	31.494
Furaneol	Infect	CICA1841	48h	14.784	8.7663	-3.05114	32.6192
Furaneol	Control	Kyabra	48h	45.2755	8.7663	27.4403	63.1107
Furaneol	Infect	Kyabra	48h	10.488	8.7663	-7.34721	28.3231
Furaneol	Control	CICA1841	96h	10.1795	8.7663	-7.65571	28.0146
Furaneol	Infect	CICA1841	96h	13.4221	8.7663	-4.41307	31.2573
Furaneol	Control	Kyabra	96h	15.0675	8.7663	-2.76771	32.9026
Furaneol	Infect	Kyabra	96h	9.92286	8.7663	-7.91231	27.758
Uracil	Control	CICA1841	24h	832.442	103.503	621.863	1043.02
Uracil	Infect	CICA1841	24h	885.265	103.503	674.686	1095.84
Uracil	Control	Kyabra	24h	754.97	103.503	544.392	965.549
Uracil	Infect	Kyabra	24h	1003.97	103.503	793.395	1214.55
Uracil	Control	CICA1841	48h	698.131	103.503	487.553	908.71
Uracil	Infect	CICA1841	48h	507.249	103.503	296.67	717.828
Uracil	Control	Kyabra	48h	690.989	103.503	480.41	901.567
Uracil	Infect	Kyabra	48h	379.983	103.503	169.405	590.562
Uracil	Control	CICA1841	96h	482.75	103.503	272.171	693.329
Uracil	Infect	CICA1841	96h	465.184	103.503	254.605	675.763
Uracil	Control	Kyabra	96h	486.972	103.503	276.394	697.551
Uracil	Infect	Kyabra	96h	200.765	103.503	-9.81367	411.344
Myristoleic acid	Control	CICA1841	24h	37.9568	3.07436	31.7019	44.2116
Myristoleic acid	Infect	CICA1841	24h	38.2302	3.07436	31.9754	44.4851
Myristoleic acid	Control	Kyabra	24h	37.057	3.07436	30.8022	43.3118
Myristoleic acid	Infect	Kyabra	24h	44.1658	3.07436	37.911	50.4206
Myristoleic acid	Control	CICA1841	48h	39.2617	3.07436	33.0068	45.5165
Myristoleic acid	Infect	CICA1841	48h	40.1428	3.07436	33.888	46.3977
Myristoleic acid	Control	Kyabra	48h	38.8052	3.07436	32.5504	45.06
Myristoleic acid	Infect	Kyabra	48h	35.4454	3.07436	29.1905	41.7002
Myristoleic acid	Control	CICA1841	96h	45.8525	3.07436	39.5977	52.1073
Myristoleic acid	Infect	CICA1841	96h	41.8545	3.07436	35.5997	48.1094
Myristoleic acid	Control	Kyabra	96h	41.5493	3.07436	35.2945	47.8042
Myristoleic acid	Infect	Kyabra	96h	31.2993	3.07436	25.0444	37.5541
Xanthine	Control	CICA1841	24h	104.807	37.2015	29.1205	180.494
Xanthine	Infect	CICA1841	24h	93.8218	37.2015	18.1349	169.509
Xanthine	Control	Kyabra	24h	121.505	37.2015	45.8178	197.192
Xanthine	Infect	Kyabra	24h	100.461	37.2015	24.7746	176.148
Xanthine	Control	CICA1841	48h	337.07	37.2015	261.383	412.757
Xanthine	Infect	CICA1841	48h	469.593	37.2015	393.906	545.28
Xanthine	Control	Kyabra	48h	210.805	37.2015	135.118	286.492
Xanthine	Infect	Kyabra	48h	281.736	37.2015	206.049	357.422
Xanthine	Control	CICA1841	96h	444.764	37.2015	369.077	520.451
Xanthine	Infect	CICA1841	96h	499.546	37.2015	423.859	575.233
Xanthine	Control	Kyabra	96h	318.875	37.2015	243.188	394.562
Xanthine	Infect	Kyabra	96h	197.336	37.2015	121.649	273.023
Kaempferol 3-(6-acetylgalactoside)	Control	CICA1841	24h	114.808	7.78727	98.9649	130.652
Kaempferol 3-(6-acetylgalactoside)	Infect	CICA1841	24h	113.505	7.78727	97.6613	129.348
Kaempferol 3-(6-acetylgalactoside)	Control	Kyabra	24h	73.1228	7.78727	57.2795	88.9661
Kaempferol 3-(6-acetylgalactoside)	Infect	Kyabra	24h	89.9414	7.78727	74.0981	105.785
Kaempferol 3-(6-acetylgalactoside)	Control	CICA1841	48h	57.7606	7.78727	41.9173	73.6039
Kaempferol 3-(6-acetylgalactoside)	Infect	CICA1841	48h	65.8061	7.78727	49.9628	81.6494
Kaempferol 3-(6-acetylgalactoside)	Control	Kyabra	48h	44.361	7.78727	28.5177	60.2043
Kaempferol 3-(6-acetylgalactoside)	Infect	Kyabra	48h	40.6001	7.78727	24.7568	56.4434
Kaempferol 3-(6-acetylgalactoside)	Control	CICA1841	96h	43.5938	7.78727	27.7505	59.4371
Kaempferol 3-(6-acetylgalactoside)	Infect	CICA1841	96h	38.0765	7.78727	22.2331	53.9198
Kaempferol 3-(6-acetylgalactoside)	Control	Kyabra	96h	31.6039	7.78727	15.7606	47.4472
Kaempferol 3-(6-acetylgalactoside)	Infect	Kyabra	96h	12.5751	7.78727	-3.26825	28.4184
Tryptophan	Control	CICA1841	24h	1853.9	503.365	829.796	2878.01
Tryptophan	Infect	CICA1841	24h	1515.45	503.365	491.344	2539.55
Tryptophan	Control	Kyabra	24h	2717.23	503.365	1693.13	3741.34
Tryptophan	Infect	Kyabra	24h	1875.67	503.365	851.568	2899.78
Tryptophan	Control	CICA1841	48h	4060.39	503.365	3036.29	5084.5
Tryptophan	Infect	CICA1841	48h	3781.01	503.365	2756.9	4805.11
Tryptophan	Control	Kyabra	48h	3985.94	503.365	2961.84	5010.05
Tryptophan	Infect	Kyabra	48h	5086.68	503.365	4062.57	6110.78
Tryptophan	Control	CICA1841	96h	5229.73	503.365	4205.63	6253.83
Tryptophan	Infect	CICA1841	96h	5389.51	503.365	4365.41	6413.62
Tryptophan	Control	Kyabra	96h	5914.86	503.365	4890.75	6938.96
Tryptophan	Infect	Kyabra	96h	7498.44	503.365	6474.33	8522.54
Indoleacrylic acid	Control	CICA1841	24h	2578.63	728.463	1096.57	4060.7
Indoleacrylic acid	Infect	CICA1841	24h	2152.81	728.463	670.745	3634.88
Indoleacrylic acid	Control	Kyabra	24h	3822.95	728.463	2340.88	5305.02
Indoleacrylic acid	Infect	Kyabra	24h	2633.63	728.463	1151.56	4115.7
Indoleacrylic acid	Control	CICA1841	48h	5755.29	728.463	4273.22	7237.36
Indoleacrylic acid	Infect	CICA1841	48h	5361.81	728.463	3879.74	6843.87
Indoleacrylic acid	Control	Kyabra	48h	5646.72	728.463	4164.65	7128.79
Indoleacrylic acid	Infect	Kyabra	48h	7289.72	728.463	5807.65	8771.79
Indoleacrylic acid	Control	CICA1841	96h	7545.21	728.463	6063.14	9027.28
Indoleacrylic acid	Infect	CICA1841	96h	7595.05	728.463	6112.98	9077.12
Indoleacrylic acid	Control	Kyabra	96h	8514.01	728.463	7031.95	9996.08
Indoleacrylic acid	Infect	Kyabra	96h	10508.2	728.463	9026.15	11990.3
Adipic acid	Control	CICA1841	24h	102.543	12.0805	77.9649	127.121
Adipic acid	Infect	CICA1841	24h	104.85	12.0805	80.2717	129.428
Adipic acid	Control	Kyabra	24h	101.449	12.0805	76.8706	126.027
Adipic acid	Infect	Kyabra	24h	97.9564	12.0805	73.3784	122.534
Adipic acid	Control	CICA1841	48h	107.697	12.0805	83.1192	132.275
Adipic acid	Infect	CICA1841	48h	106.703	12.0805	82.1253	131.281
Adipic acid	Control	Kyabra	48h	94.436	12.0805	69.858	119.014
Adipic acid	Infect	Kyabra	48h	139.708	12.0805	115.13	164.286
Adipic acid	Control	CICA1841	96h	135.799	12.0805	111.221	160.377
Adipic acid	Infect	CICA1841	96h	153.869	12.0805	129.291	178.447
Adipic acid	Control	Kyabra	96h	135.94	12.0805	111.362	160.518
Adipic acid	Infect	Kyabra	96h	167.191	12.0805	142.613	191.769
Coumarin	Control	CICA1841	24h	760.839	229.277	294.372	1227.31
Coumarin	Infect	CICA1841	24h	667.191	229.277	200.724	1133.66
Coumarin	Control	Kyabra	24h	1150.94	229.277	684.472	1617.41
Coumarin	Infect	Kyabra	24h	803.768	229.277	337.3	1270.24
Coumarin	Control	CICA1841	48h	1711.84	229.277	1245.38	2178.31
Coumarin	Infect	CICA1841	48h	1593.2	229.277	1126.73	2059.66
Coumarin	Control	Kyabra	48h	1696.19	229.277	1229.72	2162.65
Coumarin	Infect	Kyabra	48h	2222.77	229.277	1756.3	2689.23
Coumarin	Control	CICA1841	96h	2323.38	229.277	1856.91	2789.84
Coumarin	Infect	CICA1841	96h	2224.08	229.277	1757.61	2690.55
Coumarin	Control	Kyabra	96h	2567.48	229.277	2101.01	3033.95
Coumarin	Infect	Kyabra	96h	3028.55	229.277	2562.08	3495.01
Eujambolin	Control	CICA1841	24h	13.8351	11.509	-9.58016	37.2503
Eujambolin	Infect	CICA1841	24h	23.3479	11.509	-0.0673517	46.7631
Eujambolin	Control	Kyabra	24h	5.9708	11.509	-17.4444	29.386
Eujambolin	Infect	Kyabra	24h	8.21379	11.509	-15.2014	31.629
Eujambolin	Control	CICA1841	48h	65.041	11.509	41.6258	88.4562
Eujambolin	Infect	CICA1841	48h	77.2159	11.509	53.8007	100.631
Eujambolin	Control	Kyabra	48h	7.60531	11.509	-15.8099	31.0205
Eujambolin	Infect	Kyabra	48h	18.0083	11.509	-5.40697	41.4235
Eujambolin	Control	CICA1841	96h	93.9674	11.509	70.5522	117.383
Eujambolin	Infect	CICA1841	96h	96.9583	11.509	73.5431	120.374
Eujambolin	Control	Kyabra	96h	27.8648	11.509	4.44954	51.28
Eujambolin	Infect	Kyabra	96h	69.1587	11.509	45.7435	92.574
Hexylresorcinol	Control	CICA1841	24h	271.617	17.6106	235.788	307.446
Hexylresorcinol	Infect	CICA1841	24h	267.651	17.6106	231.822	303.48
Hexylresorcinol	Control	Kyabra	24h	258.451	17.6106	222.622	294.28
Hexylresorcinol	Infect	Kyabra	24h	275.639	17.6106	239.81	311.468
Hexylresorcinol	Control	CICA1841	48h	271.126	17.6106	235.297	306.955
Hexylresorcinol	Infect	CICA1841	48h	233.54	17.6106	197.711	269.369
Hexylresorcinol	Control	Kyabra	48h	241.356	17.6106	205.527	277.185
Hexylresorcinol	Infect	Kyabra	48h	215.921	17.6106	180.092	251.75
Hexylresorcinol	Control	CICA1841	96h	248.795	17.6106	212.966	284.624
Hexylresorcinol	Infect	CICA1841	96h	200.365	17.6106	164.536	236.194
Hexylresorcinol	Control	Kyabra	96h	238.685	17.6106	202.856	274.514
Hexylresorcinol	Infect	Kyabra	96h	142.341	17.6106	106.511	178.17
Oxoglutaric acid	Control	CICA1841	24h	195.445	14.4572	166.032	224.858
Oxoglutaric acid	Infect	CICA1841	24h	188.535	14.4572	159.122	217.948
Oxoglutaric acid	Control	Kyabra	24h	157.421	14.4572	128.007	186.834
Oxoglutaric acid	Infect	Kyabra	24h	186.927	14.4572	157.513	216.34
Oxoglutaric acid	Control	CICA1841	48h	118.418	14.4572	89.0044	147.831
Oxoglutaric acid	Infect	CICA1841	48h	147.773	14.4572	118.36	177.187
Oxoglutaric acid	Control	Kyabra	48h	146.427	14.4572	117.014	175.841
Oxoglutaric acid	Infect	Kyabra	48h	159.221	14.4572	129.808	188.635
Oxoglutaric acid	Control	CICA1841	96h	112.354	14.4572	82.9407	141.767
Oxoglutaric acid	Infect	CICA1841	96h	119.467	14.4572	90.0533	148.88
Oxoglutaric acid	Control	Kyabra	96h	105.287	14.4572	75.8735	134.7
Oxoglutaric acid	Infect	Kyabra	96h	149.415	14.4572	120.002	178.828
N-Acetylvaline	Control	CICA1841	24h	162.811	11.4945	139.425	186.196
N-Acetylvaline	Infect	CICA1841	24h	152.979	11.4945	129.594	176.365
N-Acetylvaline	Control	Kyabra	24h	142.89	11.4945	119.504	166.276
N-Acetylvaline	Infect	Kyabra	24h	169.623	11.4945	146.237	193.009
N-Acetylvaline	Control	CICA1841	48h	143.638	11.4945	120.252	167.023
N-Acetylvaline	Infect	CICA1841	48h	157.19	11.4945	133.804	180.576
N-Acetylvaline	Control	Kyabra	48h	155.408	11.4945	132.022	178.794
N-Acetylvaline	Infect	Kyabra	48h	172.532	11.4945	149.147	195.918
N-Acetylvaline	Control	CICA1841	96h	153.222	11.4945	129.836	176.608
N-Acetylvaline	Infect	CICA1841	96h	177.134	11.4945	153.748	200.52
N-Acetylvaline	Control	Kyabra	96h	145.769	11.4945	122.383	169.155
N-Acetylvaline	Infect	Kyabra	96h	158.643	11.4945	135.257	182.028
2-Heptanethiol	Control	CICA1841	24h	1636.81	167.421	1296.19	1977.43
2-Heptanethiol	Infect	CICA1841	24h	1374.2	167.421	1033.58	1714.83
2-Heptanethiol	Control	Kyabra	24h	1774.55	167.421	1433.93	2115.17
2-Heptanethiol	Infect	Kyabra	24h	1506.59	167.421	1165.97	1847.21
2-Heptanethiol	Control	CICA1841	48h	2124.35	167.421	1783.73	2464.97
2-Heptanethiol	Infect	CICA1841	48h	2196.91	167.421	1856.29	2537.54
2-Heptanethiol	Control	Kyabra	48h	2117.85	167.421	1777.23	2458.47
2-Heptanethiol	Infect	Kyabra	48h	2183.16	167.421	1842.54	2523.78
2-Heptanethiol	Control	CICA1841	96h	2338.27	167.421	1997.65	2678.89
2-Heptanethiol	Infect	CICA1841	96h	2488.18	167.421	2147.56	2828.8
2-Heptanethiol	Control	Kyabra	96h	2535.04	167.421	2194.42	2875.66
2-Heptanethiol	Infect	Kyabra	96h	2066.92	167.421	1726.29	2407.54
7-Hydroxydehydroglaucine	Control	CICA1841	24h	11.2169	2.64324	5.83917	16.5946
7-Hydroxydehydroglaucine	Infect	CICA1841	24h	3.79425	2.64324	-1.58347	9.17197
7-Hydroxydehydroglaucine	Control	Kyabra	24h	11.3484	2.64324	5.97064	16.7261
7-Hydroxydehydroglaucine	Infect	Kyabra	24h	7.44819	2.64324	2.07047	12.8259
7-Hydroxydehydroglaucine	Control	CICA1841	48h	5.85586	2.64324	0.478141	11.2336
7-Hydroxydehydroglaucine	Infect	CICA1841	48h	10.4078	2.64324	5.03005	15.7855
7-Hydroxydehydroglaucine	Control	Kyabra	48h	6.54578	2.64324	1.16806	11.9235
7-Hydroxydehydroglaucine	Infect	Kyabra	48h	5.47203	2.64324	0.0943143	10.8497
7-Hydroxydehydroglaucine	Control	CICA1841	96h	5.20986	2.64324	-0.167855	10.5876
7-Hydroxydehydroglaucine	Infect	CICA1841	96h	5.83365	2.64324	0.455935	11.2114
7-Hydroxydehydroglaucine	Control	Kyabra	96h	10.5513	2.64324	5.17354	15.929
7-Hydroxydehydroglaucine	Infect	Kyabra	96h	4.62247	2.64324	-0.755246	10.0002
Sphingosine	Control	CICA1841	24h	9.15854	1.00517	7.1135	11.2036
Sphingosine	Infect	CICA1841	24h	8.81838	1.00517	6.77334	10.8634
Sphingosine	Control	Kyabra	24h	9.55897	1.00517	7.51393	11.604
Sphingosine	Infect	Kyabra	24h	8.24103	1.00517	6.19599	10.2861
Sphingosine	Control	CICA1841	48h	8.07419	1.00517	6.02916	10.1192
Sphingosine	Infect	CICA1841	48h	8.13317	1.00517	6.08814	10.1782
Sphingosine	Control	Kyabra	48h	8.20645	1.00517	6.16141	10.2515
Sphingosine	Infect	Kyabra	48h	11.4671	1.00517	9.42208	13.5122
Sphingosine	Control	CICA1841	96h	9.13145	1.00517	7.08641	11.1765
Sphingosine	Infect	CICA1841	96h	8.50088	1.00517	6.45585	10.5459
Sphingosine	Control	Kyabra	96h	8.77037	1.00517	6.72533	10.8154
Sphingosine	Infect	Kyabra	96h	9.71463	1.00517	7.66959	11.7597
Isocrotonic acid	Control	CICA1841	24h	644.706	112.081	416.675	872.737
Isocrotonic acid	Infect	CICA1841	24h	443.07	112.081	215.039	671.102
Isocrotonic acid	Control	Kyabra	24h	527.688	112.081	299.656	755.719
Isocrotonic acid	Infect	Kyabra	24h	484.419	112.081	256.388	712.45
Isocrotonic acid	Control	CICA1841	48h	578.576	112.081	350.545	806.607
Isocrotonic acid	Infect	CICA1841	48h	804.096	112.081	576.065	1032.13
Isocrotonic acid	Control	Kyabra	48h	921.37	112.081	693.339	1149.4
Isocrotonic acid	Infect	Kyabra	48h	883.98	112.081	655.949	1112.01
Isocrotonic acid	Control	CICA1841	96h	716.759	112.081	488.728	944.79
Isocrotonic acid	Infect	CICA1841	96h	721.146	112.081	493.115	949.177
Isocrotonic acid	Control	Kyabra	96h	720.111	112.081	492.079	948.142
Isocrotonic acid	Infect	Kyabra	96h	495.466	112.081	267.435	723.497
Quercetin 3-(6''-malonyl-glucoside)	Control	CICA1841	24h	87.7916	8.05562	71.4023	104.181
Quercetin 3-(6''-malonyl-glucoside)	Infect	CICA1841	24h	85.7464	8.05562	69.3571	102.136
Quercetin 3-(6''-malonyl-glucoside)	Control	Kyabra	24h	114.741	8.05562	98.3518	131.13
Quercetin 3-(6''-malonyl-glucoside)	Infect	Kyabra	24h	137.466	8.05562	121.076	153.855
Quercetin 3-(6''-malonyl-glucoside)	Control	CICA1841	48h	53.4343	8.05562	37.045	69.8236
Quercetin 3-(6''-malonyl-glucoside)	Infect	CICA1841	48h	44.6212	8.05562	28.2319	61.0105
Quercetin 3-(6''-malonyl-glucoside)	Control	Kyabra	48h	72.6365	8.05562	56.2472	89.0258
Quercetin 3-(6''-malonyl-glucoside)	Infect	Kyabra	48h	67.2386	8.05562	50.8493	83.6279
Quercetin 3-(6''-malonyl-glucoside)	Control	CICA1841	96h	41.6016	8.05562	25.2123	57.9909
Quercetin 3-(6''-malonyl-glucoside)	Infect	CICA1841	96h	34.8572	8.05562	18.4679	51.2465
Quercetin 3-(6''-malonyl-glucoside)	Control	Kyabra	96h	52.14	8.05562	35.7507	68.5293
Quercetin 3-(6''-malonyl-glucoside)	Infect	Kyabra	96h	37.1075	8.05562	20.7182	53.4968
Metyrosine	Control	CICA1841	24h	2.41155	10.0509	-18.0371	22.8602
Metyrosine	Infect	CICA1841	24h	2.38565	10.0509	-18.063	22.8343
Metyrosine	Control	Kyabra	24h	1.67791	10.0509	-18.7708	22.1266
Metyrosine	Infect	Kyabra	24h	1.84738	10.0509	-18.6013	22.296
Metyrosine	Control	CICA1841	48h	16.8254	10.0509	-3.62328	37.2741
Metyrosine	Infect	CICA1841	48h	53.5799	10.0509	33.1312	74.0286
Metyrosine	Control	Kyabra	48h	19.1686	10.0509	-1.28008	39.6173
Metyrosine	Infect	Kyabra	48h	28.9334	10.0509	8.48474	49.3821
Metyrosine	Control	CICA1841	96h	84.1202	10.0509	63.6715	104.569
Metyrosine	Infect	CICA1841	96h	37.2192	10.0509	16.7705	57.6679
Metyrosine	Control	Kyabra	96h	36.9795	10.0509	16.5308	57.4281
Metyrosine	Infect	Kyabra	96h	4.13163	10.0509	-16.317	24.5803
2-Ketobutyric acid	Control	CICA1841	24h	158.819	23.9923	110.007	207.632
2-Ketobutyric acid	Infect	CICA1841	24h	130.335	23.9923	81.5224	179.148
2-Ketobutyric acid	Control	Kyabra	24h	107.651	23.9923	58.8381	156.464
2-Ketobutyric acid	Infect	Kyabra	24h	91.8507	23.9923	43.038	140.663
2-Ketobutyric acid	Control	CICA1841	48h	156.973	23.9923	108.16	205.785
2-Ketobutyric acid	Infect	CICA1841	48h	108.017	23.9923	59.2047	156.83
2-Ketobutyric acid	Control	Kyabra	48h	55.962	23.9923	7.14931	104.775
2-Ketobutyric acid	Infect	Kyabra	48h	108.676	23.9923	59.8636	157.489
2-Ketobutyric acid	Control	CICA1841	96h	134.938	23.9923	86.1251	183.75
2-Ketobutyric acid	Infect	CICA1841	96h	127.632	23.9923	78.8192	176.445
2-Ketobutyric acid	Control	Kyabra	96h	108.987	23.9923	60.1748	157.8
2-Ketobutyric acid	Infect	Kyabra	96h	120.88	23.9923	72.0669	169.692
Shikimic acid	Control	CICA1841	24h	21.966	4.37428	13.0665	30.8656
Shikimic acid	Infect	CICA1841	24h	29.9678	4.37428	21.0682	38.8673
Shikimic acid	Control	Kyabra	24h	24.0701	4.37428	15.1706	32.9697
Shikimic acid	Infect	Kyabra	24h	24.2561	4.37428	15.3566	33.1557
Shikimic acid	Control	CICA1841	48h	38.0298	4.37428	29.1303	46.9294
Shikimic acid	Infect	CICA1841	48h	38.5223	4.37428	29.6227	47.4218
Shikimic acid	Control	Kyabra	48h	34.4858	4.37428	25.5863	43.3854
Shikimic acid	Infect	Kyabra	48h	32.3317	4.37428	23.4321	41.2312
Shikimic acid	Control	CICA1841	96h	62.6393	4.37428	53.7398	71.5389
Shikimic acid	Infect	CICA1841	96h	63.6695	4.37428	54.77	72.5691
Shikimic acid	Control	Kyabra	96h	54.6402	4.37428	45.7407	63.5398
Shikimic acid	Infect	Kyabra	96h	35.5595	4.37428	26.66	44.459
L-Coprine	Control	CICA1841	24h	43.9805	4.66872	34.4819	53.4791
L-Coprine	Infect	CICA1841	24h	36.766	4.66872	27.2674	46.2646
L-Coprine	Control	Kyabra	24h	37.1361	4.66872	27.6375	46.6347
L-Coprine	Infect	Kyabra	24h	50.1225	4.66872	40.624	59.6211
L-Coprine	Control	CICA1841	48h	30.4416	4.66872	20.9431	39.9402
L-Coprine	Infect	CICA1841	48h	28.9318	4.66872	19.4333	38.4304
L-Coprine	Control	Kyabra	48h	31.2242	4.66872	21.7256	40.7228
L-Coprine	Infect	Kyabra	48h	43.5168	4.66872	34.0182	53.0154
L-Coprine	Control	CICA1841	96h	25.0428	4.66872	15.5443	34.5414
L-Coprine	Infect	CICA1841	96h	29.8001	4.66872	20.3015	39.2986
L-Coprine	Control	Kyabra	96h	27.1866	4.66872	17.688	36.6852
L-Coprine	Infect	Kyabra	96h	33.3246	4.66872	23.8261	42.8232
Violaxanthin	Control	CICA1841	24h	18.6002	2.56789	13.3757	23.8246
Violaxanthin	Infect	CICA1841	24h	18.7684	2.56789	13.544	23.9928
Violaxanthin	Control	Kyabra	24h	28.1561	2.56789	22.9317	33.3805
Violaxanthin	Infect	Kyabra	24h	24.8934	2.56789	19.669	30.1179
Violaxanthin	Control	CICA1841	48h	23.4036	2.56789	18.1792	28.6281
Violaxanthin	Infect	CICA1841	48h	18.125	2.56789	12.9006	23.3494
Violaxanthin	Control	Kyabra	48h	23.6766	2.56789	18.4522	28.901
Violaxanthin	Infect	Kyabra	48h	18.3686	2.56789	13.1442	23.593
Violaxanthin	Control	CICA1841	96h	14.8481	2.56789	9.62374	20.0726
Violaxanthin	Infect	CICA1841	96h	18.6639	2.56789	13.4395	23.8884
Violaxanthin	Control	Kyabra	96h	21.967	2.56789	16.7426	27.1914
Violaxanthin	Infect	Kyabra	96h	15.5034	2.56789	10.2789	20.7278
3-Hydroxymethylglutaric acid	Control	CICA1841	24h	1073.36	63.2283	944.72	1202
3-Hydroxymethylglutaric acid	Infect	CICA1841	24h	1059.67	63.2283	931.035	1188.31
3-Hydroxymethylglutaric acid	Control	Kyabra	24h	1006.76	63.2283	878.124	1135.4
3-Hydroxymethylglutaric acid	Infect	Kyabra	24h	1090.91	63.2283	962.274	1219.55
3-Hydroxymethylglutaric acid	Control	CICA1841	48h	894.739	63.2283	766.1	1023.38
3-Hydroxymethylglutaric acid	Infect	CICA1841	48h	798.059	63.2283	669.42	926.698
3-Hydroxymethylglutaric acid	Control	Kyabra	48h	886.723	63.2283	758.084	1015.36
3-Hydroxymethylglutaric acid	Infect	Kyabra	48h	667.019	63.2283	538.38	795.658
3-Hydroxymethylglutaric acid	Control	CICA1841	96h	822.172	63.2283	693.534	950.811
3-Hydroxymethylglutaric acid	Infect	CICA1841	96h	757.994	63.2283	629.355	886.633
3-Hydroxymethylglutaric acid	Control	Kyabra	96h	856.234	63.2283	727.595	984.873
3-Hydroxymethylglutaric acid	Infect	Kyabra	96h	668.58	63.2283	539.941	797.219
5'-Methylthioadenosine	Control	CICA1841	24h	1074.98	52.1017	968.978	1180.98
5'-Methylthioadenosine	Infect	CICA1841	24h	1195.75	52.1017	1089.75	1301.75
5'-Methylthioadenosine	Control	Kyabra	24h	1161.77	52.1017	1055.77	1267.78
5'-Methylthioadenosine	Infect	Kyabra	24h	1127.01	52.1017	1021.01	1233.02
5'-Methylthioadenosine	Control	CICA1841	48h	930.082	52.1017	824.081	1036.08
5'-Methylthioadenosine	Infect	CICA1841	48h	898.641	52.1017	792.639	1004.64
5'-Methylthioadenosine	Control	Kyabra	48h	952.115	52.1017	846.113	1058.12
5'-Methylthioadenosine	Infect	Kyabra	48h	839.734	52.1017	733.732	945.736
5'-Methylthioadenosine	Control	CICA1841	96h	665.623	52.1017	559.622	771.625
5'-Methylthioadenosine	Infect	CICA1841	96h	637.313	52.1017	531.312	743.315
5'-Methylthioadenosine	Control	Kyabra	96h	751.553	52.1017	645.551	857.555
5'-Methylthioadenosine	Infect	Kyabra	96h	436.319	52.1017	330.317	542.321
Tyrosol	Control	CICA1841	24h	9.30768	5.59295	-2.07125	20.6866
Tyrosol	Infect	CICA1841	24h	13.1567	5.59295	1.77778	24.5356
Tyrosol	Control	Kyabra	24h	36.2453	5.59295	24.8664	47.6243
Tyrosol	Infect	Kyabra	24h	24.6578	5.59295	13.2788	36.0367
Tyrosol	Control	CICA1841	48h	9.173	5.59295	-2.20593	20.5519
Tyrosol	Infect	CICA1841	48h	14.094	5.59295	2.7151	25.473
Tyrosol	Control	Kyabra	48h	24.3706	5.59295	12.9916	35.7495
Tyrosol	Infect	Kyabra	48h	23.2051	5.59295	11.8262	34.584
Tyrosol	Control	CICA1841	96h	12.7998	5.59295	1.42084	24.1787
Tyrosol	Infect	CICA1841	96h	23.01	5.59295	11.631	34.3889
Tyrosol	Control	Kyabra	96h	12.3405	5.59295	0.96161	23.7195
Tyrosol	Infect	Kyabra	96h	29.3356	5.59295	17.9567	40.7146
Glutamylleucine	Control	CICA1841	24h	105.647	10.3139	84.6632	126.631
Glutamylleucine	Infect	CICA1841	24h	120.446	10.3139	99.4622	141.43
Glutamylleucine	Control	Kyabra	24h	121.926	10.3139	100.943	142.91
Glutamylleucine	Infect	Kyabra	24h	113.888	10.3139	92.9045	134.872
Glutamylleucine	Control	CICA1841	48h	112.942	10.3139	91.9586	133.926
Glutamylleucine	Infect	CICA1841	48h	126.895	10.3139	105.911	147.879
Glutamylleucine	Control	Kyabra	48h	107.636	10.3139	86.6519	128.619
Glutamylleucine	Infect	Kyabra	48h	139.807	10.3139	118.823	160.791
Glutamylleucine	Control	CICA1841	96h	122.713	10.3139	101.729	143.697
Glutamylleucine	Infect	CICA1841	96h	127.284	10.3139	106.3	148.268
Glutamylleucine	Control	Kyabra	96h	103.257	10.3139	82.2736	124.241
Glutamylleucine	Infect	Kyabra	96h	104.271	10.3139	83.2872	125.255
Adenosine	Control	CICA1841	24h	4158.12	436.647	3269.75	5046.48
Adenosine	Infect	CICA1841	24h	4035.91	436.647	3147.55	4924.28
Adenosine	Control	Kyabra	24h	2228.37	436.647	1340	3116.73
Adenosine	Infect	Kyabra	24h	3570.61	436.647	2682.24	4458.97
Adenosine	Control	CICA1841	48h	1252.26	436.647	363.891	2140.62
Adenosine	Infect	CICA1841	48h	1310.31	436.647	421.942	2198.67
Adenosine	Control	Kyabra	48h	1540.3	436.647	651.932	2428.66
Adenosine	Infect	Kyabra	48h	1557.09	436.647	668.722	2445.45
Adenosine	Control	CICA1841	96h	803.683	436.647	-84.6816	1692.05
Adenosine	Infect	CICA1841	96h	857.5	436.647	-30.8642	1745.86
Adenosine	Control	Kyabra	96h	427.436	436.647	-460.929	1315.8
Adenosine	Infect	Kyabra	96h	461.265	436.647	-427.1	1349.63
Dihydrojasmone	Control	CICA1841	24h	71.6233	12.739	45.7057	97.541
Dihydrojasmone	Infect	CICA1841	24h	57.5806	12.739	31.663	83.4983
Dihydrojasmone	Control	Kyabra	24h	48.943	12.739	23.0254	74.8607
Dihydrojasmone	Infect	Kyabra	24h	55.309	12.739	29.3914	81.2267
Dihydrojasmone	Control	CICA1841	48h	27.3371	12.739	1.41948	53.2548
Dihydrojasmone	Infect	CICA1841	48h	32.3339	12.739	6.41627	58.2516
Dihydrojasmone	Control	Kyabra	48h	43.329	12.739	17.4114	69.2467
Dihydrojasmone	Infect	Kyabra	48h	89.1203	12.739	63.2027	115.038
Dihydrojasmone	Control	CICA1841	96h	21.4205	12.739	-4.49718	47.3381
Dihydrojasmone	Infect	CICA1841	96h	16.5519	12.739	-9.3657	42.4696
Dihydrojasmone	Control	Kyabra	96h	26.1478	12.739	0.230157	52.0655
Dihydrojasmone	Infect	Kyabra	96h	12.2365	12.739	-13.6812	38.1541
Propofol	Control	CICA1841	24h	15.7873	3.79145	8.07354	23.5011
Propofol	Infect	CICA1841	24h	14.1154	3.79145	6.40158	21.8291
Propofol	Control	Kyabra	24h	9.55737	3.79145	1.84361	17.2711
Propofol	Infect	Kyabra	24h	8.06642	3.79145	0.352652	15.7802
Propofol	Control	CICA1841	48h	14.4763	3.79145	6.76254	22.1901
Propofol	Infect	CICA1841	48h	16.8611	3.79145	9.14728	24.5748
Propofol	Control	Kyabra	48h	8.58893	3.79145	0.875166	16.3027
Propofol	Infect	Kyabra	48h	24.6595	3.79145	16.9457	32.3733
Propofol	Control	CICA1841	96h	6.67264	3.79145	-1.04112	14.3864
Propofol	Infect	CICA1841	96h	5.0403	3.79145	-2.67347	12.7541
Propofol	Control	Kyabra	96h	5.16769	3.79145	-2.54608	12.8815
Propofol	Infect	Kyabra	96h	5.62442	3.79145	-2.08935	13.3382
Deoxyadenosine	Control	CICA1841	24h	37.7173	4.71979	28.1148	47.3198
Deoxyadenosine	Infect	CICA1841	24h	35.4255	4.71979	25.823	45.0279
Deoxyadenosine	Control	Kyabra	24h	29.3472	4.71979	19.7447	38.9497
Deoxyadenosine	Infect	Kyabra	24h	31.9745	4.71979	22.372	41.577
Deoxyadenosine	Control	CICA1841	48h	28.1406	4.71979	18.5381	37.7431
Deoxyadenosine	Infect	CICA1841	48h	34.4511	4.71979	24.8486	44.0535
Deoxyadenosine	Control	Kyabra	48h	39.3582	4.71979	29.7557	48.9607
Deoxyadenosine	Infect	Kyabra	48h	32.4745	4.71979	22.8721	42.077
Deoxyadenosine	Control	CICA1841	96h	33.4304	4.71979	23.8279	43.0329
Deoxyadenosine	Infect	CICA1841	96h	28.8708	4.71979	19.2683	38.4733
Deoxyadenosine	Control	Kyabra	96h	21.477	4.71979	11.8745	31.0795
Deoxyadenosine	Infect	Kyabra	96h	12.3831	4.71979	2.78059	21.9856
N-Acetylvanilalanine	Control	CICA1841	24h	3.36017	4.37912	-5.54921	12.2695
N-Acetylvanilalanine	Infect	CICA1841	24h	3.5442	4.37912	-5.36518	12.4536
N-Acetylvanilalanine	Control	Kyabra	24h	3.45222	4.37912	-5.45716	12.3616
N-Acetylvanilalanine	Infect	Kyabra	24h	4.12462	4.37912	-4.78476	13.034
N-Acetylvanilalanine	Control	CICA1841	48h	9.35217	4.37912	0.442791	18.2616
N-Acetylvanilalanine	Infect	CICA1841	48h	20.0188	4.37912	11.1095	28.9282
N-Acetylvanilalanine	Control	Kyabra	48h	9.13649	4.37912	0.227107	18.0459
N-Acetylvanilalanine	Infect	Kyabra	48h	8.76554	4.37912	-0.143842	17.6749
N-Acetylvanilalanine	Control	CICA1841	96h	29.6435	4.37912	20.7341	38.5528
N-Acetylvanilalanine	Infect	CICA1841	96h	13.2265	4.37912	4.31715	22.1359
N-Acetylvanilalanine	Control	Kyabra	96h	11.7065	4.37912	2.79715	20.6159
N-Acetylvanilalanine	Infect	Kyabra	96h	0.582577	4.37912	-8.3268	9.49196
Alpha-Linolenoyl ethanolamide	Control	CICA1841	24h	27.1425	24.1306	-21.9517	76.2366
Alpha-Linolenoyl ethanolamide	Infect	CICA1841	24h	75.6386	24.1306	26.5445	124.733
Alpha-Linolenoyl ethanolamide	Control	Kyabra	24h	88.3139	24.1306	39.2198	137.408
Alpha-Linolenoyl ethanolamide	Infect	Kyabra	24h	43.5348	24.1306	-5.55936	92.6289
Alpha-Linolenoyl ethanolamide	Control	CICA1841	48h	19.6227	24.1306	-29.4714	68.7168
Alpha-Linolenoyl ethanolamide	Infect	CICA1841	48h	44.9175	24.1306	-4.17667	94.0116
Alpha-Linolenoyl ethanolamide	Control	Kyabra	48h	23.3148	24.1306	-25.7793	72.4089
Alpha-Linolenoyl ethanolamide	Infect	Kyabra	48h	32.8158	24.1306	-16.2783	81.9099
Alpha-Linolenoyl ethanolamide	Control	CICA1841	96h	10.6568	24.1306	-38.4373	59.7509
Alpha-Linolenoyl ethanolamide	Infect	CICA1841	96h	15.3122	24.1306	-33.7819	64.4063
Alpha-Linolenoyl ethanolamide	Control	Kyabra	96h	15.2806	24.1306	-33.8135	64.3747
Alpha-Linolenoyl ethanolamide	Infect	Kyabra	96h	7.67611	24.1306	-41.418	56.7702
N-Jasmonoylisoleucine	Control	CICA1841	24h	3.29421	3.8786	-4.59687	11.1853
N-Jasmonoylisoleucine	Infect	CICA1841	24h	1.60315	3.8786	-6.28792	9.49423
N-Jasmonoylisoleucine	Control	Kyabra	24h	6.36142	3.8786	-1.52966	14.2525
N-Jasmonoylisoleucine	Infect	Kyabra	24h	3.26711	3.8786	-4.62397	11.1582
N-Jasmonoylisoleucine	Control	CICA1841	48h	9.34642	3.8786	1.45534	17.2375
N-Jasmonoylisoleucine	Infect	CICA1841	48h	19.7811	3.8786	11.89	27.6722
N-Jasmonoylisoleucine	Control	Kyabra	48h	11.0178	3.8786	3.12668	18.9088
N-Jasmonoylisoleucine	Infect	Kyabra	48h	23.099	3.8786	15.2079	30.9901
N-Jasmonoylisoleucine	Control	CICA1841	96h	23.0162	3.8786	15.1252	30.9073
N-Jasmonoylisoleucine	Infect	CICA1841	96h	21.9036	3.8786	14.0125	29.7947
N-Jasmonoylisoleucine	Control	Kyabra	96h	27.9304	3.8786	20.0393	35.8215
N-Jasmonoylisoleucine	Infect	Kyabra	96h	14.5466	3.8786	6.6555	22.4377
Mevalonic acid	Control	CICA1841	24h	69.1114	8.05795	52.7174	85.5055
Mevalonic acid	Infect	CICA1841	24h	105.403	8.05795	89.0092	121.797
Mevalonic acid	Control	Kyabra	24h	90.8197	8.05795	74.4257	107.214
Mevalonic acid	Infect	Kyabra	24h	85.5781	8.05795	69.1841	101.972
Mevalonic acid	Control	CICA1841	48h	69.3677	8.05795	52.9737	85.7617
Mevalonic acid	Infect	CICA1841	48h	50.9065	8.05795	34.5125	67.3005
Mevalonic acid	Control	Kyabra	48h	78.9501	8.05795	62.5561	95.3441
Mevalonic acid	Infect	Kyabra	48h	46.3686	8.05795	29.9746	62.7627
Mevalonic acid	Control	CICA1841	96h	40.4972	8.05795	24.1031	56.8912
Mevalonic acid	Infect	CICA1841	96h	32.6442	8.05795	16.2502	49.0383
Mevalonic acid	Control	Kyabra	96h	54.31	8.05795	37.916	70.704
Mevalonic acid	Infect	Kyabra	96h	29.9564	8.05795	13.5624	46.3505
p-Cymene	Control	CICA1841	24h	9.86911	2.0126	5.77445	13.9638
p-Cymene	Infect	CICA1841	24h	10.7471	2.0126	6.65245	14.8418
p-Cymene	Control	Kyabra	24h	10.7003	2.0126	6.60567	14.795
p-Cymene	Infect	Kyabra	24h	12.6086	2.0126	8.51394	16.7033
p-Cymene	Control	CICA1841	48h	8.41245	2.0126	4.31778	12.5071
p-Cymene	Infect	CICA1841	48h	10.5539	2.0126	6.45922	14.6486
p-Cymene	Control	Kyabra	48h	11.2652	2.0126	7.17049	15.3598
p-Cymene	Infect	Kyabra	48h	10.238	2.0126	6.14338	14.3327
p-Cymene	Control	CICA1841	96h	10.587	2.0126	6.49231	14.6816
p-Cymene	Infect	CICA1841	96h	13.9024	2.0126	9.8077	17.997
p-Cymene	Control	Kyabra	96h	16.9325	2.0126	12.8378	21.0271
p-Cymene	Infect	Kyabra	96h	13.7609	2.0126	9.66619	17.8555
gamma-Glutamyltyrosine	Control	CICA1841	24h	3.14888	2.42053	-1.77573	8.07349
gamma-Glutamyltyrosine	Infect	CICA1841	24h	1.86922	2.42053	-3.05539	6.79383
gamma-Glutamyltyrosine	Control	Kyabra	24h	5.55366	2.42053	0.629056	10.4783
gamma-Glutamyltyrosine	Infect	Kyabra	24h	2.90343	2.42053	-2.02118	7.82804
gamma-Glutamyltyrosine	Control	CICA1841	48h	8.52133	2.42053	3.59672	13.4459
gamma-Glutamyltyrosine	Infect	CICA1841	48h	14.1692	2.42053	9.24462	19.0938
gamma-Glutamyltyrosine	Control	Kyabra	48h	7.34112	2.42053	2.41651	12.2657
gamma-Glutamyltyrosine	Infect	Kyabra	48h	20.5944	2.42053	15.6698	25.519
gamma-Glutamyltyrosine	Control	CICA1841	96h	24.1164	2.42053	19.1918	29.041
gamma-Glutamyltyrosine	Infect	CICA1841	96h	24.9515	2.42053	20.0268	29.8761
gamma-Glutamyltyrosine	Control	Kyabra	96h	16.8214	2.42053	11.8968	21.746
gamma-Glutamyltyrosine	Infect	Kyabra	96h	19.925	2.42053	15.0004	24.8496
Trigonelline	Control	CICA1841	24h	36796.1	1721.78	33293.1	40299.1
Trigonelline	Infect	CICA1841	24h	40790.9	1721.78	37287.9	44293.9
Trigonelline	Control	Kyabra	24h	42923	1721.78	39420	46426
Trigonelline	Infect	Kyabra	24h	45338.3	1721.78	41835.3	48841.3
Trigonelline	Control	CICA1841	48h	32398.7	1721.78	28895.7	35901.7
Trigonelline	Infect	CICA1841	48h	30075.4	1721.78	26572.4	33578.4
Trigonelline	Control	Kyabra	48h	36977.9	1721.78	33474.9	40480.9
Trigonelline	Infect	Kyabra	48h	27948	1721.78	24445	31451
Trigonelline	Control	CICA1841	96h	27176.1	1721.78	23673.1	30679.1
Trigonelline	Infect	CICA1841	96h	25786.3	1721.78	22283.3	29289.3
Trigonelline	Control	Kyabra	96h	25296.3	1721.78	21793.3	28799.3
Trigonelline	Infect	Kyabra	96h	16465.5	1721.78	12962.5	19968.5
Dethiobiotin	Control	CICA1841	24h	25.0276	2.43876	20.0659	29.9893
Dethiobiotin	Infect	CICA1841	24h	21.4831	2.43876	16.5214	26.4448
Dethiobiotin	Control	Kyabra	24h	28.0852	2.43876	23.1235	33.0469
Dethiobiotin	Infect	Kyabra	24h	27.9131	2.43876	22.9514	32.8748
Dethiobiotin	Control	CICA1841	48h	27.086	2.43876	22.1243	32.0477
Dethiobiotin	Infect	CICA1841	48h	26.2197	2.43876	21.258	31.1814
Dethiobiotin	Control	Kyabra	48h	32.0774	2.43876	27.1157	37.0391
Dethiobiotin	Infect	Kyabra	48h	26.6898	2.43876	21.7281	31.6515
Dethiobiotin	Control	CICA1841	96h	35.5301	2.43876	30.5684	40.4918
Dethiobiotin	Infect	CICA1841	96h	31.7654	2.43876	26.8037	36.7271
Dethiobiotin	Control	Kyabra	96h	24.3849	2.43876	19.4232	29.3466
Dethiobiotin	Infect	Kyabra	96h	23.7819	2.43876	18.8203	28.7436
3 Hydroxycoumarin	Control	CICA1841	24h	196.43	17.526	160.773	232.087
3 Hydroxycoumarin	Infect	CICA1841	24h	217.975	17.526	182.318	253.632
3 Hydroxycoumarin	Control	Kyabra	24h	154.508	17.526	118.851	190.165
3 Hydroxycoumarin	Infect	Kyabra	24h	189.169	17.526	153.512	224.826
3 Hydroxycoumarin	Control	CICA1841	48h	157.566	17.526	121.909	193.222
3 Hydroxycoumarin	Infect	CICA1841	48h	136.375	17.526	100.718	172.031
3 Hydroxycoumarin	Control	Kyabra	48h	144.15	17.526	108.493	179.807
3 Hydroxycoumarin	Infect	Kyabra	48h	124.348	17.526	88.6915	160.005
3 Hydroxycoumarin	Control	CICA1841	96h	131.05	17.526	95.3933	166.707
3 Hydroxycoumarin	Infect	CICA1841	96h	158.12	17.526	122.463	193.777
3 Hydroxycoumarin	Control	Kyabra	96h	139.961	17.526	104.304	175.618
3 Hydroxycoumarin	Infect	Kyabra	96h	119.369	17.526	83.712	155.026
Palmitelaidic acid	Control	CICA1841	24h	344.199	125.915	88.0217	600.375
Palmitelaidic acid	Infect	CICA1841	24h	822.714	125.915	566.537	1078.89
Palmitelaidic acid	Control	Kyabra	24h	829.41	125.915	573.233	1085.59
Palmitelaidic acid	Infect	Kyabra	24h	812.277	125.915	556.1	1068.45
Palmitelaidic acid	Control	CICA1841	48h	336.01	125.915	79.833	592.187
Palmitelaidic acid	Infect	CICA1841	48h	283.565	125.915	27.3882	539.742
Palmitelaidic acid	Control	Kyabra	48h	333.021	125.915	76.8443	589.198
Palmitelaidic acid	Infect	Kyabra	48h	234.072	125.915	-22.105	490.249
Palmitelaidic acid	Control	CICA1841	96h	208.225	125.915	-47.9519	464.402
Palmitelaidic acid	Infect	CICA1841	96h	271.793	125.915	15.6162	527.97
Palmitelaidic acid	Control	Kyabra	96h	292.946	125.915	36.7696	549.123
Palmitelaidic acid	Infect	Kyabra	96h	118.632	125.915	-137.545	374.809
N-Undecanoylglycine	Control	CICA1841	24h	29.3495	2.70846	23.8391	34.8599
N-Undecanoylglycine	Infect	CICA1841	24h	26.9572	2.70846	21.4468	32.4676
N-Undecanoylglycine	Control	Kyabra	24h	30.0514	2.70846	24.541	35.5618
N-Undecanoylglycine	Infect	Kyabra	24h	29.2963	2.70846	23.7859	34.8067
N-Undecanoylglycine	Control	CICA1841	48h	22.977	2.70846	17.4666	28.4874
N-Undecanoylglycine	Infect	CICA1841	48h	28.6253	2.70846	23.1149	34.1357
N-Undecanoylglycine	Control	Kyabra	48h	24.189	2.70846	18.6786	29.6993
N-Undecanoylglycine	Infect	Kyabra	48h	28.6808	2.70846	23.1704	34.1912
N-Undecanoylglycine	Control	CICA1841	96h	23.0656	2.70846	17.5552	28.576
N-Undecanoylglycine	Infect	CICA1841	96h	21.3207	2.70846	15.8103	26.8311
N-Undecanoylglycine	Control	Kyabra	96h	22.8434	2.70846	17.333	28.3538
N-Undecanoylglycine	Infect	Kyabra	96h	13.3055	2.70846	7.7951	18.8159
Itaconic acid	Control	CICA1841	24h	7412.83	981.896	5415.15	9410.51
Itaconic acid	Infect	CICA1841	24h	10796.9	981.896	8799.18	12794.5
Itaconic acid	Control	Kyabra	24h	9575.95	981.896	7578.27	11573.6
Itaconic acid	Infect	Kyabra	24h	10312.4	981.896	8314.75	12310.1
Itaconic acid	Control	CICA1841	48h	8071.68	981.896	6074	10069.4
Itaconic acid	Infect	CICA1841	48h	7072.04	981.896	5074.36	9069.72
Itaconic acid	Control	Kyabra	48h	7449.65	981.896	5451.97	9447.33
Itaconic acid	Infect	Kyabra	48h	7056.78	981.896	5059.1	9054.46
Itaconic acid	Control	CICA1841	96h	5991.57	981.896	3993.89	7989.25
Itaconic acid	Infect	CICA1841	96h	6576.14	981.896	4578.45	8573.82
Itaconic acid	Control	Kyabra	96h	6488.34	981.896	4490.66	8486.02
Itaconic acid	Infect	Kyabra	96h	7041.42	981.896	5043.74	9039.1
(±)-Camphoric acid	Control	CICA1841	24h	240.465	16.3276	207.247	273.684
(±)-Camphoric acid	Infect	CICA1841	24h	190.054	16.3276	156.835	223.272
(±)-Camphoric acid	Control	Kyabra	24h	14.7573	16.3276	-18.4614	47.976
(±)-Camphoric acid	Infect	Kyabra	24h	8.63128	16.3276	-24.5874	41.8499
(±)-Camphoric acid	Control	CICA1841	48h	184.925	16.3276	151.706	218.144
(±)-Camphoric acid	Infect	CICA1841	48h	157.065	16.3276	123.846	190.283
(±)-Camphoric acid	Control	Kyabra	48h	15.1152	16.3276	-18.1035	48.3338
(±)-Camphoric acid	Infect	Kyabra	48h	8.80761	16.3276	-24.4111	42.0263
(±)-Camphoric acid	Control	CICA1841	96h	156.091	16.3276	122.872	189.31
(±)-Camphoric acid	Infect	CICA1841	96h	164.959	16.3276	131.741	198.178
(±)-Camphoric acid	Control	Kyabra	96h	8.0073	16.3276	-25.2114	41.226
(±)-Camphoric acid	Infect	Kyabra	96h	4.38719	16.3276	-28.8315	37.6059
Mannitol	Control	CICA1841	24h	127.921	67.4975	-9.40391	265.245
Mannitol	Infect	CICA1841	24h	280.721	67.4975	143.396	418.045
Mannitol	Control	Kyabra	24h	46.7761	67.4975	-90.5485	184.101
Mannitol	Infect	Kyabra	24h	244.265	67.4975	106.941	381.59
Mannitol	Control	CICA1841	48h	188.14	67.4975	50.8151	325.464
Mannitol	Infect	CICA1841	48h	104.993	67.4975	-32.3313	242.318
Mannitol	Control	Kyabra	48h	246.633	67.4975	109.308	383.958
Mannitol	Infect	Kyabra	48h	105.639	67.4975	-31.6856	242.964
Mannitol	Control	CICA1841	96h	43.6006	67.4975	-93.7241	180.925
Mannitol	Infect	CICA1841	96h	184.298	67.4975	46.9735	321.623
Mannitol	Control	Kyabra	96h	124.245	67.4975	-13.0798	261.57
Mannitol	Infect	Kyabra	96h	76.8082	67.4975	-60.5165	214.133
Eicosapentaenoic acid	Control	CICA1841	24h	122.625	8.60254	105.123	140.127
Eicosapentaenoic acid	Infect	CICA1841	24h	140.38	8.60254	122.878	157.882
Eicosapentaenoic acid	Control	Kyabra	24h	111.394	8.60254	93.8917	128.896
Eicosapentaenoic acid	Infect	Kyabra	24h	118.483	8.60254	100.981	135.985
Eicosapentaenoic acid	Control	CICA1841	48h	83.0197	8.60254	65.5177	100.522
Eicosapentaenoic acid	Infect	CICA1841	48h	96.5328	8.60254	79.0308	114.035
Eicosapentaenoic acid	Control	Kyabra	48h	88.6456	8.60254	71.1436	106.148
Eicosapentaenoic acid	Infect	Kyabra	48h	108.856	8.60254	91.3543	126.358
Eicosapentaenoic acid	Control	CICA1841	96h	68.1747	8.60254	50.6727	85.6767
Eicosapentaenoic acid	Infect	CICA1841	96h	71.6938	8.60254	54.1918	89.1958
Eicosapentaenoic acid	Control	Kyabra	96h	78.2649	8.60254	60.7629	95.7669
Eicosapentaenoic acid	Infect	Kyabra	96h	58.9378	8.60254	41.4358	76.4398
Indole	Control	CICA1841	24h	23.6352	6.44056	10.5318	36.7386
Indole	Infect	CICA1841	24h	20.6314	6.44056	7.52795	33.7348
Indole	Control	Kyabra	24h	33.2052	6.44056	20.1018	46.3087
Indole	Infect	Kyabra	24h	25.0499	6.44056	11.9465	38.1534
Indole	Control	CICA1841	48h	50.9474	6.44056	37.844	64.0508
Indole	Infect	CICA1841	48h	47.6884	6.44056	34.585	60.7918
Indole	Control	Kyabra	48h	50.5892	6.44056	37.4858	63.6927
Indole	Infect	Kyabra	48h	64.1424	6.44056	51.039	77.2458
Indole	Control	CICA1841	96h	65.0343	6.44056	51.9308	78.1377
Indole	Infect	CICA1841	96h	66.9118	6.44056	53.8084	80.0152
Indole	Control	Kyabra	96h	72.243	6.44056	59.1396	85.3465
Indole	Infect	Kyabra	96h	82.3334	6.44056	69.2299	95.4368
Ferulic acid	Control	CICA1841	24h	3122.16	341.31	2427.76	3816.56
Ferulic acid	Infect	CICA1841	24h	3960.4	341.31	3266	4654.8
Ferulic acid	Control	Kyabra	24h	385.256	341.31	-309.144	1079.66
Ferulic acid	Infect	Kyabra	24h	327.809	341.31	-366.591	1022.21
Ferulic acid	Control	CICA1841	48h	3921.68	341.31	3227.28	4616.08
Ferulic acid	Infect	CICA1841	48h	3923.93	341.31	3229.53	4618.33
Ferulic acid	Control	Kyabra	48h	341.716	341.31	-352.684	1036.12
Ferulic acid	Infect	Kyabra	48h	363.01	341.31	-331.39	1057.41
Ferulic acid	Control	CICA1841	96h	3391.96	341.31	2697.56	4086.36
Ferulic acid	Infect	CICA1841	96h	3490.69	341.31	2796.29	4185.09
Ferulic acid	Control	Kyabra	96h	587.581	341.31	-106.819	1281.98
Ferulic acid	Infect	Kyabra	96h	865.126	341.31	170.726	1559.53
Delphinidin 3-arabinoside	Control	CICA1841	24h	21.5252	1.30881	18.8624	24.188
Delphinidin 3-arabinoside	Infect	CICA1841	24h	24.5253	1.30881	21.8625	27.1881
Delphinidin 3-arabinoside	Control	Kyabra	24h	5.09423	1.30881	2.43144	7.75702
Delphinidin 3-arabinoside	Infect	Kyabra	24h	6.08679	1.30881	3.42399	8.74958
Delphinidin 3-arabinoside	Control	CICA1841	48h	23.6802	1.30881	21.0174	26.343
Delphinidin 3-arabinoside	Infect	CICA1841	48h	20.9386	1.30881	18.2758	23.6014
Delphinidin 3-arabinoside	Control	Kyabra	48h	4.7775	1.30881	2.11471	7.44029
Delphinidin 3-arabinoside	Infect	Kyabra	48h	4.39388	1.30881	1.73109	7.05667
Delphinidin 3-arabinoside	Control	CICA1841	96h	20.2093	1.30881	17.5465	22.872
Delphinidin 3-arabinoside	Infect	CICA1841	96h	19.7903	1.30881	17.1275	22.4531
Delphinidin 3-arabinoside	Control	Kyabra	96h	5.13719	1.30881	2.4744	7.79999
Delphinidin 3-arabinoside	Infect	Kyabra	96h	4.78096	1.30881	2.11816	7.44375
Methyl dihydrojasmonate	Control	CICA1841	24h	14.7881	6.6033	1.35356	28.2226
Methyl dihydrojasmonate	Infect	CICA1841	24h	11.7922	6.6033	-1.64228	25.2267
Methyl dihydrojasmonate	Control	Kyabra	24h	8.27016	6.6033	-5.16435	21.7047
Methyl dihydrojasmonate	Infect	Kyabra	24h	8.16925	6.6033	-5.26526	21.6038
Methyl dihydrojasmonate	Control	CICA1841	48h	18.6377	6.6033	5.20323	32.0722
Methyl dihydrojasmonate	Infect	CICA1841	48h	13.9119	6.6033	0.477346	27.3464
Methyl dihydrojasmonate	Control	Kyabra	48h	9.61287	6.6033	-3.82164	23.0474
Methyl dihydrojasmonate	Infect	Kyabra	48h	22.0422	6.6033	8.60764	35.4767
Methyl dihydrojasmonate	Control	CICA1841	96h	19.6804	6.6033	6.24586	33.1149
Methyl dihydrojasmonate	Infect	CICA1841	96h	21.2586	6.6033	7.82404	34.6931
Methyl dihydrojasmonate	Control	Kyabra	96h	24.5773	6.6033	11.1427	38.0118
Methyl dihydrojasmonate	Infect	Kyabra	96h	21.7193	6.6033	8.28478	35.1538
Palmitic amide	Control	CICA1841	24h	1871.69	237.819	1387.84	2355.53
Palmitic amide	Infect	CICA1841	24h	1915.41	237.819	1431.56	2399.25
Palmitic amide	Control	Kyabra	24h	1922.51	237.819	1438.66	2406.36
Palmitic amide	Infect	Kyabra	24h	2019.44	237.819	1535.6	2503.29
Palmitic amide	Control	CICA1841	48h	1535.12	237.819	1051.27	2018.96
Palmitic amide	Infect	CICA1841	48h	1811.34	237.819	1327.5	2295.19
Palmitic amide	Control	Kyabra	48h	1871.26	237.819	1387.41	2355.11
Palmitic amide	Infect	Kyabra	48h	1432.97	237.819	949.127	1916.82
Palmitic amide	Control	CICA1841	96h	1306.1	237.819	822.254	1789.95
Palmitic amide	Infect	CICA1841	96h	957.307	237.819	473.461	1441.15
Palmitic amide	Control	Kyabra	96h	1352.38	237.819	868.537	1836.23
Palmitic amide	Infect	Kyabra	96h	525.523	237.819	41.6776	1009.37
Eugenol	Control	CICA1841	24h	37.3897	8.77286	19.5412	55.2382
Eugenol	Infect	CICA1841	24h	28.2666	8.77286	10.4181	46.1152
Eugenol	Control	Kyabra	24h	47.5599	8.77286	29.7113	65.4084
Eugenol	Infect	Kyabra	24h	40.206	8.77286	22.3575	58.0546
Eugenol	Control	CICA1841	48h	39.3353	8.77286	21.4868	57.1838
Eugenol	Infect	CICA1841	48h	27.943	8.77286	10.0945	45.7915
Eugenol	Control	Kyabra	48h	25.6935	8.77286	7.84502	43.5421
Eugenol	Infect	Kyabra	48h	20.2336	8.77286	2.38511	38.0821
Eugenol	Control	CICA1841	96h	23.9628	8.77286	6.11428	41.8113
Eugenol	Infect	CICA1841	96h	19.1688	8.77286	1.32024	37.0173
Eugenol	Control	Kyabra	96h	33.6594	8.77286	15.8109	51.5079
Eugenol	Infect	Kyabra	96h	8.49697	8.77286	-9.35155	26.3455
Phosphoglycolic acid	Control	CICA1841	24h	149.293	9.76273	129.431	169.155
Phosphoglycolic acid	Infect	CICA1841	24h	157.532	9.76273	137.669	177.394
Phosphoglycolic acid	Control	Kyabra	24h	130.249	9.76273	110.386	150.111
Phosphoglycolic acid	Infect	Kyabra	24h	118.391	9.76273	98.5287	138.254
Phosphoglycolic acid	Control	CICA1841	48h	126.635	9.76273	106.773	146.498
Phosphoglycolic acid	Infect	CICA1841	48h	103.305	9.76273	83.4426	123.167
Phosphoglycolic acid	Control	Kyabra	48h	119.098	9.76273	99.2356	138.96
Phosphoglycolic acid	Infect	Kyabra	48h	105.01	9.76273	85.1478	124.873
Phosphoglycolic acid	Control	CICA1841	96h	123.576	9.76273	103.713	143.438
Phosphoglycolic acid	Infect	CICA1841	96h	100.96	9.76273	81.0979	120.823
Phosphoglycolic acid	Control	Kyabra	96h	112.74	9.76273	92.8779	132.603
Phosphoglycolic acid	Infect	Kyabra	96h	74.8659	9.76273	55.0035	94.7283
(S)-10,16-Dihydroxyhexadecanoic acid	Control	CICA1841	24h	56.4026	11.3657	33.279	79.5262
(S)-10,16-Dihydroxyhexadecanoic acid	Infect	CICA1841	24h	80.0983	11.3657	56.9747	103.222
(S)-10,16-Dihydroxyhexadecanoic acid	Control	Kyabra	24h	93.5675	11.3657	70.4439	116.691
(S)-10,16-Dihydroxyhexadecanoic acid	Infect	Kyabra	24h	70.6336	11.3657	47.51	93.7572
(S)-10,16-Dihydroxyhexadecanoic acid	Control	CICA1841	48h	40.3047	11.3657	17.1811	63.4283
(S)-10,16-Dihydroxyhexadecanoic acid	Infect	CICA1841	48h	29.5029	11.3657	6.37931	52.6265
(S)-10,16-Dihydroxyhexadecanoic acid	Control	Kyabra	48h	46.2875	11.3657	23.1639	69.4112
(S)-10,16-Dihydroxyhexadecanoic acid	Infect	Kyabra	48h	25.0543	11.3657	1.93067	48.1779
(S)-10,16-Dihydroxyhexadecanoic acid	Control	CICA1841	96h	24.5726	11.3657	1.44896	47.6962
(S)-10,16-Dihydroxyhexadecanoic acid	Infect	CICA1841	96h	29.8764	11.3657	6.75279	53
(S)-10,16-Dihydroxyhexadecanoic acid	Control	Kyabra	96h	34.6297	11.3657	11.5061	57.7534
(S)-10,16-Dihydroxyhexadecanoic acid	Infect	Kyabra	96h	7.23995	11.3657	-15.8837	30.3636
Pantothenic acid	Control	CICA1841	24h	494.92	21.8467	450.473	539.368
Pantothenic acid	Infect	CICA1841	24h	590.614	21.8467	546.167	635.062
Pantothenic acid	Control	Kyabra	24h	548.714	21.8467	504.267	593.162
Pantothenic acid	Infect	Kyabra	24h	531.959	21.8467	487.512	576.407
Pantothenic acid	Control	CICA1841	48h	567.526	21.8467	523.078	611.973
Pantothenic acid	Infect	CICA1841	48h	483.273	21.8467	438.825	527.72
Pantothenic acid	Control	Kyabra	48h	547.656	21.8467	503.208	592.103
Pantothenic acid	Infect	Kyabra	48h	412.927	21.8467	368.48	457.374
Pantothenic acid	Control	CICA1841	96h	555.853	21.8467	511.406	600.301
Pantothenic acid	Infect	CICA1841	96h	530.537	21.8467	486.09	574.985
Pantothenic acid	Control	Kyabra	96h	487.502	21.8467	443.055	531.95
Pantothenic acid	Infect	Kyabra	96h	354.482	21.8467	310.034	398.929
alpha-Curcumene	Control	CICA1841	24h	23.4604	25.6738	-28.7734	75.6942
alpha-Curcumene	Infect	CICA1841	24h	22.4153	25.6738	-29.8184	74.6491
alpha-Curcumene	Control	Kyabra	24h	26.8169	25.6738	-25.4169	79.0507
alpha-Curcumene	Infect	Kyabra	24h	32.676	25.6738	-19.5577	84.9098
alpha-Curcumene	Control	CICA1841	48h	124.872	25.6738	72.6384	177.106
alpha-Curcumene	Infect	CICA1841	48h	106.969	25.6738	54.7356	159.203
alpha-Curcumene	Control	Kyabra	48h	73.1012	25.6738	20.8674	125.335
alpha-Curcumene	Infect	Kyabra	48h	63.1187	25.6738	10.8849	115.352
alpha-Curcumene	Control	CICA1841	96h	239.918	25.6738	187.684	292.152
alpha-Curcumene	Infect	CICA1841	96h	173.123	25.6738	120.889	225.357
alpha-Curcumene	Control	Kyabra	96h	185.622	25.6738	133.388	237.856
alpha-Curcumene	Infect	Kyabra	96h	56.5959	25.6738	4.3621	108.83
N-Acetyl-L-glutamic acid	Control	CICA1841	24h	146.61	9.8183	126.634	166.585
N-Acetyl-L-glutamic acid	Infect	CICA1841	24h	160.217	9.8183	140.242	180.193
N-Acetyl-L-glutamic acid	Control	Kyabra	24h	135.871	9.8183	115.896	155.847
N-Acetyl-L-glutamic acid	Infect	Kyabra	24h	167.591	9.8183	147.615	187.566
N-Acetyl-L-glutamic acid	Control	CICA1841	48h	122.709	9.8183	102.734	142.685
N-Acetyl-L-glutamic acid	Infect	CICA1841	48h	104.545	9.8183	84.5695	124.52
N-Acetyl-L-glutamic acid	Control	Kyabra	48h	106.687	9.8183	86.7119	126.663
N-Acetyl-L-glutamic acid	Infect	Kyabra	48h	77.6397	9.8183	57.6642	97.6151
N-Acetyl-L-glutamic acid	Control	CICA1841	96h	81.6221	9.8183	61.6466	101.598
N-Acetyl-L-glutamic acid	Infect	CICA1841	96h	69.6689	9.8183	49.6934	89.6444
N-Acetyl-L-glutamic acid	Control	Kyabra	96h	65.6872	9.8183	45.7118	85.6627
N-Acetyl-L-glutamic acid	Infect	Kyabra	96h	49.576	9.8183	29.6005	69.5515
Estrone	Control	CICA1841	24h	16.852	2.08814	12.6036	21.1003
Estrone	Infect	CICA1841	24h	17.1511	2.08814	12.9028	21.3995
Estrone	Control	Kyabra	24h	13.243	2.08814	8.99469	17.4914
Estrone	Infect	Kyabra	24h	15.6651	2.08814	11.4167	19.9134
Estrone	Control	CICA1841	48h	13.3896	2.08814	9.14123	17.6379
Estrone	Infect	CICA1841	48h	12.9018	2.08814	8.65341	17.1501
Estrone	Control	Kyabra	48h	14.1014	2.08814	9.85308	18.3498
Estrone	Infect	Kyabra	48h	13.203	2.08814	8.95466	17.4514
Estrone	Control	CICA1841	96h	11.0173	2.08814	6.76889	15.2656
Estrone	Infect	CICA1841	96h	12.5802	2.08814	8.33184	16.8286
Estrone	Control	Kyabra	96h	13.5882	2.08814	9.33981	17.8365
Estrone	Infect	Kyabra	96h	10.8696	2.08814	6.62127	15.118
Oleamide	Control	CICA1841	24h	5156.96	542.99	4052.23	6261.68
Oleamide	Infect	CICA1841	24h	5733.62	542.99	4628.9	6838.35
Oleamide	Control	Kyabra	24h	4925.72	542.99	3821	6030.44
Oleamide	Infect	Kyabra	24h	5661.21	542.99	4556.49	6765.94
Oleamide	Control	CICA1841	48h	4546.52	542.99	3441.8	5651.24
Oleamide	Infect	CICA1841	48h	4689.78	542.99	3585.06	5794.5
[truncated: 690 more rows]
