# Supplementary material for: Metabolite profiling of chickpea (Cicer arietinum) in response to necrotrophic fungus Ascochyta rabiei
Source: Front Plant Sci. 2024 Aug 13;15:1427688. doi: 10.3389/fpls.2024.1427688 (PMC11347347; doi:10.3389/fpls.2024.1427688)
Supplement: Supplementary file 4 [file Table4.xlsx]

## Sheet: Consttutive
Supplementary Table 4A. Discriminatory metabolites (identified in negative and positive ESI mode) in CICA1841 AND Kyabra before the infection (constitutive)
No	metab	Formula	HMDB ID	KEGG ID	Class	Super class	Sample comparison	estimate	SE	df	t.ratio	p.value	CICA1841	Kyabra	Metabolite	Pathway
1	Delphinidin 3-arabinoside (ESF +)	C20H19O11	HMDB0037998	NA	Flavonoids	Phenylpropanoids and polyketides	Control CICA1841 - Control Kyabra	16.8019	1.06864	33	15.7227	6.87274e-17	High	Low	SM
2	3-Hydroxysebacic acid (ESF +)	C10H18O5	HMDB0000350	NA	hydroxy acids and derivatives	Organic acids and derivatives	Control CICA1841 - Control Kyabra	191.952	13.3334	33	14.3963	8.78853e-16	High	Low	PM
3	(±)-Camphoric acid (ESF +)	C10H16O4	HMDB0034491	NA	carboxylic acids and derivatives	Organic acids and derivatives	Control CICA1841 - Control Kyabra	181.2	13.3314	33	13.592	4.49053e-15	High	Low	PM
4	Methyl cinnamate (ESF +)	C10H10O2	HMDB0033833	C06358	Cinnamic acids and derivatives	Phenylpropanoids and polyketides	Control CICA1841 - Control Kyabra	46.4355	4.07512	33	11.3949	5.58137e-13	High	Low/Suppressed	SM	Phenylpropanoid biosynthesis
5	Ferulic acid (ESF +)	C10H10O4	HMDB0000954	C01494	Cinnamic acids and derivatives	Phenylpropanoids and polyketides	Control CICA1841 - Control Kyabra	3040.42	278.678	33	10.9101	1.74886e-12	High	Low	SM	Phenylpropanoid biosynthesis, Biosynthesis of secondary metabolites
6	Ferulic acid (ESF -)	C10H10O4	HMDB0000954	C01494	Cinnamic acids and derivatives	Phenylpropanoids and polyketides	Control CICA1841 - Control Kyabra	683.073	74.4136	33	9.17941	1.32077e-10	High	Low	SM	Phenylpropanoid biosynthesis, Biosynthesis of secondary metabolites
7	3-O-p-Coumaroylquinic acid (ESF -)	C16H18O8	HMDB0029681	C10441	Quinic acids and derivatives	Organic oxygen compounds	Control CICA1841 - Control Kyabra	107.836	14.0521	33	7.67404	7.77639e-09	High	Low	PM	Phenylpropanoid biosynthesis
8	Glycitin (ESF +)	C22H22O10	HMDB0002219	C16195	Isoflavonoids	Phenylpropanoids and polyketides	Control CICA1841 - Control Kyabra	284.886	40.729	33	6.99466	5.33828e-08	High	Low	SM	Isoflavonoid biosynthesis, Phenylpropanoid biosynthesis
9	Cyanidin 3-sambubioside (ESF -)	C26H29O15	HMDB0037976	NA	Flavonoids	Phenylpropanoids and polyketides	Control CICA1841 - Control Kyabra	316.824	48.5789	33	6.52185	2.09415e-07	High	Low/Suppressed	PM	Phenylpropanoid biosynthesis
10	trifolirhizin (ESF -)	C22H22O10	HMDB0036630	C10538	Isoflavonoids	Phenylpropanoids and polyketides	Control CICA1841 - Control Kyabra	486.444	78.3432	33	6.20914	5.22018e-07	High	Low	SM
11	Genistin (ESF -)	C21H20O10	HMDB0033988	C09126	Isoflavonoids	Phenylpropanoids and polyketides	Control CICA1841 - Control Kyabra	84.3891	14.0022	33	6.02684	8.91475e-07	High	Low/Suppressed	SM	Isoflavonoid biosynthesis, Phenylpropanoid biosynthesis
12	Aesculin (ESF -)	C15H16O9	HMDB0030820	C09264	Coumarin and derivatives	Phenylpropanoids and polyketides	Control CICA1841 - Control Kyabra	9.65865	1.65102	33	5.85011	1.49992e-06	High	Low/Suppressed	SM	Shikimate pathway, Arogenate pathway
13	L-Histidine (ESF -)	C6H9N3O2	HMDB0000177	C00135	carboxylic acids and derivatives	Organic acids and derivatives	Control CICA1841 - Control Kyabra	-279.338	67.292	33	-4.15112	0.000218658	Low	High	PM
14	Vanilloloside (ESF -)	C14H20O8	HMDB0032013	NA	phenolic glycosides	Organic oxygen compounds	Control CICA1841 - Control Kyabra	-36.1111	7.62801	33	-4.73402	4.03068e-05	Low	High	SM
15	Diethyl malonate (ESF -)	C7H12O4	HMDB0029573	NA	carboxylic acids and derivatives	Organic acids and derivatives	Control CICA1841 - Control Kyabra	-16.322	2.6572	33	-6.14255	6.34593e-07	Low	High	PM
16	Nicotinic acid (ESF +)	C6H5NO2	HMDB0001488	C00253	Pyridines and derivatives	Organoheterocyclic compounds	Control CICA1841 - Control Kyabra	-207.626	27.7849	33	-7.47265	1.36951e-08	Low	High/Induced	SM	NAD salvage pathway V (PNC V cycle), Nicotinate and nicotinamide metabolism, Tropane, piperidine and pyridine alkaloid biosynthesis, Biosynthesis of plant secondary metabolites, Biosynthesis of alkaloids derived from ornithine, lysine and nicotinic acid, Biosynthesis of secondary metabolites
17	Catechin (ESF +)	C15H14O6	HMDB0002780	C06562	Flavonoids	Phenylpropanoids and polyketides	Control CICA1841 - Control Kyabra	-59.2726	5.72566	33	-10.3521	6.758e-12	Low	High	SM	Flavonoid biosynthesis, Biosynthesis of phenylpropanoids, Biosynthesis of secondary metabolites
18	Rhamnazin 3-rutinoside (ESF -)	C29H34O16	HMDB0037467	NA	Flavonoid-3-o-glycosides	Phenylpropanoids and polyketides	Control CICA1841 - Control Kyabra	-14.4904	1.27673	33	-11.3497	6.20119e-13	Low	High/Induced	SM	Phenylpropanoid biosynthesis
19	Phthalic acid (ESF +)	C8H6O4	HMDB0002107	C01606	benzenedicarboxylic acid	Benzenoids	Control CICA1841 - Control Kyabra	-38.6424	3.37413	33	-11.4526	4.88177e-13	Low	High/Induced	SM	Degradation of aromatic compounds
20	Suberic acid (ESF -)	C8H14O4	HMDB0000893	C08278	Fatty Acyls	Lipids and lipid-like molecules	Control CICA1841 - Control Kyabra	-66.3536	2.84001	33	-23.3639	4.21005e-22	Low	High	PM

## Sheet: CICA1841
Supplementary Table 4B. Genotype-specific metabolites (identified in negative and positive ESI mode) in CICA1841 at three time-points
ESI mode	metab	Formula	HMDB ID	KEGG ID	Class	super class	ROS	Sample comparison	CICA estimate	CICA SE	CICA t.ratio	CICA p.value	change
negative	Spinacetin 3-glucoside	C23H24O13	HMDB0037468	NA	Flavonoid c-glycosides	Phenylpropanoids and polyketides		Infect CICA1841 96h - Control CICA1841 96h	74.5637	13.6322	5.46966	4.61111e-06	induced
negative	5-Thymidylic acid	C10H15N2O8P	HMDB0001227	C00364	pyrimidine nucleotides	Nucleosides, nucleotides, and analogues		Infect CICA1841 96h - Control CICA1841 96h	185.25	39.8768	4.64557	5.22161e-05	induced
positive	Salicylic acid	C7H6O3	HMDB0001895	C00805	HORMONE/beta-hydroxy acid	Benzenoids		Infect CICA1841 96h - Control CICA1841 96h	47.3396	11.1778	4.23515	0.000171796	induced
negative	Mannitol	C6H14O6	HMDB0000765	C00392	Sugar alcohols	Organic oxygen compounds	SCVANGER	Infect CICA1841 96h - Control CICA1841 96h	351.739	87.6418	4.01336	0.000323926	induced
negative	Coumesterol	C15H8O5	HMDB0002326	C10205	Isoflavonoids	Phenylpropanoids and polyketides	INDUCE	Infect CICA1841 96h - Control CICA1841 96h	16.2659	4.38048	3.71328	0.000753233	induced
negative	Eugenol	C10H12O2	HMDB0005809	C10453	Phenols	Benzenoids		Infect CICA1841 96h - Control CICA1841 96h	13.0974	3.5577	3.68141	0.00082291	induced
negative	Delphinidin 3-sophoroside	C27H31O17	HMDB0038007	C16307	Flavonoids	Phenylpropanoids and polyketides		Infect CICA1841 48h - Control CICA1841 48h	-11.0746	4.49233	-2.46523	0.0190654	suppressed
positive	Benzoic acid	C7H6O2	HMDB0001870	C00180	Benzene and substituted derivatives	Benzenoids		Infect CICA1841 96h - Control CICA1841 96h	115.275	34.9206	3.30106	0.00231924	induced
positive	Quercetin	C15H10O7	HMDB0005794	C00389	Flavonoids	Phenylpropanoids and polyketides	SUPPRESS	Infect CICA1841 24h - Control CICA1841 24h	99.5721	30.376	3.27799	0.00246644	induced
negative	Isorhamnetin	C16H12O7	HMDB0002655	C10084	Flavonoids	Phenylpropanoids and polyketides	INDUCE	Infect CICA1841 96h - Control CICA1841 96h	763.547	235.596	3.24091	0.0027219	induced
positive	Mevalonic acid	C6H12O4	HMDB0000227	C00418	hydroxy fatty acids	Lipids and lipid-like molecules		Infect CICA1841 24h - Control CICA1841 24h	36.2918	11.3957	3.1847	0.00315791	induced
positive	Vanillin	C8H8O3	HMDB0012308	C00755	phenolic aldehyde	Benzenoids		Infect CICA1841 96h - Control CICA1841 96h	24.5975	7.80266	3.15245	0.00343733	induced
negative	Hesperetin 5-O-glucoside	C22H24O11	HMDB0037535	C16422	flavonoid o-glycosides	Phenylpropanoids and polyketides	INDUCE	Infect CICA1841 96h - Control CICA1841 96h	63.7958	20.2817	3.14548	0.00350069	induced
positive	Coumesterol	C15H8O5	HMDB0002326	C10205	Isoflavonoids	Phenylpropanoids and polyketides	INDUCE	Infect CICA1841 96h - Control CICA1841 96h	13.4856	4.35103	3.09941	0.00394857	induced
positive	Pantothenic acid	C9H17NO5	HMDB0000210	C00864	hydroxy fatty acids	Lipids and lipid-like molecules		Infect CICA1841 24h - Control CICA1841 24h	95.6936	30.8959	3.09729	0.00397044	induced
negative	Benzoic acid	C7H6O2	HMDB0001870	C00539	Benzene and substituted derivatives	Benzenoids		Infect CICA1841 96h - Control CICA1841 96h	48.8683	16.964	2.8807	0.00692138	induced
negative	Itaconic acid	C5H6O4	HMDB0002092	C00490	jasmonate	Lipids and lipid-like molecules		Infect CICA1841 24h - Control CICA1841 24h	-422.291	157.84	-2.67543	0.011525	suppressed
positive	Isosakuranin	C22H24O10	HMDB0029481		flavonoids	Phenylpropanoids and polyketides	INDUCE	Infect CICA1841 96h - Control CICA1841 96h	10.8373	3.83807	2.82362	0.00798949	induced
positive	L-Methionine	C5H11NO2S	HMDB0000696	C00073	organic acids and derivatives	Organic acids and derivatives		Infect CICA1841 48h - Control CICA1841 48h	-286.304	108.476	-2.63932	0.0125836	suppressed
negative	Maleic acid	C4H4O4	HMDB0000176	C01384	carboxylic acids and derivatives	Organic acids and derivatives		Infect CICA1841 96h - Control CICA1841 96h	-1744.21	647.195	-2.69503	0.0109856	suppressed
positive	Genistein	C15H10O5	HMDB0003217	C06563	Isoflavonoids	Phenylpropanoids and polyketides	SUPPRESS	Infect CICA1841 96h - Control CICA1841 96h	-544.016	201.693	-2.69725	0.010926	suppressed
positive	Galactaric acid	C6H10O8	HMDB0000639		organooxygen compounds	Organic oxygen compounds		Infect CICA1841 96h - Control CICA1841 96h	-6.66485	2.24324	-2.97109	0.00550028	suppressed
positive	Xanthosine	C10H12N4O6	HMDB0000299	C01762	purine nucleosides	Nucleosides, nucleotides, and analogues		Infect CICA1841 48h - Control CICA1841 48h	136.257	49.3062	2.76349	0.00928019	induced
negative	L-Coprine	C8H14N2O4	HMDB0034266	C08271	carboxylic acids and derivatives	Organic acids and derivatives		Infect CICA1841 96h - Control CICA1841 96h	10.4546	3.92948	2.66055	0.0119509	induced
negative	Irilone	C16H10O6	HMDB0033820	C10467	Isoflavones	Phenylpropanoids and polyketides		Infect CICA1841 96h - Control CICA1841 96h	-1611.23	540.984	-2.97833	0.0053992	suppressed	induced in kyabra
positive	6-Methylcoumarin	C10H8O2	HMDB0032394		coumarins and derivatives	Phenylpropanoids and polyketides		Infect CICA1841 96h - Control CICA1841 96h	36.8701	13.8614	2.65991	0.0119695	induced
positive	Hesperetin 5-O-glucoside	C22H24O11	HMDB0037535		flavonoid o-glycosides	Phenylpropanoids and polyketides	INDUCE	Infect CICA1841 96h - Control CICA1841 96h	10.6361	4.10343	2.592	0.0141073	induced
negative	Genistein	C15H10O5	HMDB0003217	C06563	Isoflavonoids	Phenylpropanoids and polyketides	SUPPRESS	Infect CICA1841 96h - Control CICA1841 96h	-2264.57	695.479	-3.25613	0.00261413	suppressed
positive	Metyrosine	C10H13NO3	HMDB0014903	D00762	Phenylpropanoic acids	Phenylpropanoids and polyketides		Infect CICA1841 96h - Control CICA1841 96h	-46.9009	14.2141	-3.29961	0.00232825	suppressed
negative	Stearic acid	C18H36O2	HMDB0000827	C01530	fatty acyls	Lipids and lipid-like molecules		Infect CICA1841 24h - Control CICA1841 24h	-94.6973	35.3157	-2.68145	0.0113569	suppressed
negative	N-Acetylvanilalanine	C12H15NO5	HMDB0011716	NA	tyrosine and derivatives	Organic acids and derivatives		Infect CICA1841 96h - Control CICA1841 96h	-88.5486	25.4851	-3.47452	0.00145287	suppressed
positive	Metyrosine	C10H13NO3	HMDB0014903	C07921	phenylpropanoic acids	Phenylpropanoids and polyketides		Infect CICA1841 48h - Control CICA1841 48h	36.7545	14.2141	2.58578	0.0143197	induced

## Sheet: Kaybra
Supplementary Table 4C. Genotype-specific metabolites (identified in negative and positive ESI mode) in Kyabra at three time-points
ESI mode	metab	Formula	HMDB ID	KEGG	Class	Super class	Sample comparison	Kyabra estimate	Kyabra SE	Kyabra t.ratio	Kyabra p.value	Change
NEGATIVE	(S)-Neolitsine	C19H17NO4	HMDB0033358	NA	Fatty acyls	Lipids and lipid-like molecules	Infect Kyabra 96h - Control Kyabra 96h	10.3083	0.331822	31.0657	5.19455e-26	Induced
NEGATIVE	Spinacetin 3-glucoside	C23H24O13	HMDB0037468	NA	flavonoid c-glycosides	Phenylpropanoids and polyketides	Infect Kyabra 96h - Control Kyabra 96h	417.951	13.6322	30.659	7.91116e-26	Induced
NEGATIVE	Pyruvic acid	C3H4O3	HMDB0000243	C00022	alpha-keto acids and derivatives	Organic acids and derivatives	Infect Kyabra 96h - Control Kyabra 96h	-55471.7	4446.82	-12.4745	4.86541e-14	Suppressed
NEGATIVE	6-Methylcoumarin	C10H8O2	HMDB0032394	NA	coumarins and derivatives	Phenylpropanoids and polyketides	Infect Kyabra 96h - Control Kyabra 96h	526.951	18.0956	29.1205	4.07918e-25	Induced
NEGATIVE	Glyoxylic acid	C2H2O3	HMDB0000119	C00048	Carboxylic acids and derivatives	Organic acids and derivatives	Infect Kyabra 96h - Control Kyabra 96h	-55373.5	4451.85	-12.4383	5.26798e-14	Suppressed
NEGATIVE	Riboflavin	C17H20N4O6	HMDB0000244	C00255	Pteridines and derivatives	Organoheterocyclic compounds	Infect Kyabra 96h - Control Kyabra 96h	16.3198	0.603664	27.0346	4.30594e-24	Induced
NEGATIVE	Phenylacetic acid	C8H8O2	HMDB0000209	C07086	benzene and substituted derivatives	Benzenoids	Infect Kyabra 96h - Control Kyabra 96h	23.0469	0.897722	25.6726	2.19908e-23	Induced
NEGATIVE	Threonic acid	C4H8O5	HMDB0000943	C01620	sugar acids	Organic oxygen compounds	Infect Kyabra 96h - Control Kyabra 96h	-4451.6	493.55	-9.01955	2.0085e-10	Suppressed
NEGATIVE	D-Xylose	C5H10O5	HMDB0000098	C00181	Pentoses	Organic oxygen compounds	Infect Kyabra 96h - Control Kyabra 96h	-3210.69	407.234	-7.88413	4.3303e-09	Suppressed
NEGATIVE	Neryl rhamnosyl-glucoside	C22H38O10	HMDB0029349	NA	Prenol Lipids	Lipids and lipid-like molecules	Infect Kyabra 96h - Control Kyabra 96h	-17.5335	2.31692	-7.56758	1.04825e-08	Suppressed
NEGATIVE	Quercetin 3-arabinoside	C20H18O11	HMDB0033795	NA	Diarylheptanoids	Phenylpropanoids and polyketides	Infect Kyabra 96h - Control Kyabra 96h	-39.4832	5.51509	-7.15912	3.33407e-08	Suppressed
NEGATIVE	Quercetin 4'-glucoside	C21H20O12	HMDB0037932	C05623	Flavonoids	Phenylpropanoids and polyketides	Infect Kyabra 96h - Control Kyabra 96h	-3245.07	455.237	-7.12831	3.6407e-08	Suppressed
NEGATIVE	DL-o-Chlorophenylalanine	C9H10ClNO2	HMDB0255100	NA	2-arylbenzofuran flavonoids	Phenylpropanoids and polyketides	Infect Kyabra 96h - Control Kyabra 96h	-248.654	35.7317	-6.95891	5.91534e-08	Suppressed
POSITIVE	Salicylic acid	C7H6O3	HMDB0001895	C00805	HORMONE/beta-hydroxy acid	HORMONE/beta-hydroxy acid	Infect Kyabra 96h - Control Kyabra 96h	224.748	11.1778	20.1067	4.34902e-20	Induced
NEGATIVE	Mannitol	C6H14O6	HMDB0000765	C00392	Sugar alcohols	Organic oxygen compounds	Infect Kyabra 96h - Control Kyabra 96h	1634.35	87.6418	18.6481	4.29372e-19	Induced
POSITIVE	Ethyl cinnamate	C11H12O2	HMDB0033834	C06359	Cinnamic acid and derivatives	Phenylpropanoids and polyketides	Infect Kyabra 96h - Control Kyabra 96h	395.448	21.3067	18.5598	4.95516e-19	Induced
NEGATIVE	Homovanillic acid	C9H10O4	HMDB0000118	C05582	Phenols	Benzenoids	Infect Kyabra 96h - Control Kyabra 96h	177.27	10.014	17.7022	2.05563e-18	Induced
NEGATIVE	Gluconic acid	C6H12O7	HMDB0000625	C00257	sugar acids and derivatives	Organic oxygen compounds	Infect Kyabra 96h - Control Kyabra 96h	-2488.39	367.486	-6.77139	1.01551e-07	Suppressed
NEGATIVE	Dihydromelilotoside	C15H20O8	HMDB0038334	NA	phenolic glycosides	Organic oxygen compounds	Infect Kyabra 96h - Control Kyabra 96h	368.745	21.3379	17.2812	4.21978e-18	Induced
NEGATIVE	Phloretin	C15H14O5	HMDB0003306	C00774	Linear 1,3-diarylpropanoids	Phenylpropanoids and polyketides	Infect Kyabra 96h - Control Kyabra 96h	3509.39	213.416	16.4439	1.84108e-17	Induced
POSITIVE	Octyl 4-methoxycinnamic acid	C18H26O3	HMDB0061861	D05225	Cinnamic acids and derivatives	Phenylpropanoids and polyketides	Infect Kyabra 96h - Control Kyabra 96h	-188.208	29.0204	-6.48536	2.32886e-07	Suppressed
NEGATIVE	L-Serine	C3H7NO3	HMDB0000187	C00065	Carboxylic acids and derivatives	Organic acids and derivatives	Infect Kyabra 96h - Control Kyabra 96h	-140.346	21.9178	-6.40328	2.95855e-07	Suppressed
NEGATIVE	Maleic acid	C4H4O4	HMDB0000176	C01384	Carboxylic acids and derivatives	Organic acids and derivatives	Infect Kyabra 96h - Control Kyabra 96h	-4089.17	647.195	-6.31831	3.7922e-07	Suppressed
NEGATIVE	Pyruvic acid	C3H4O3	HMDB0000243	C00022	alpha-keto acids and derivatives	Organic acids and derivatives	Infect Kyabra 48h - Control Kyabra 48h	-28018.6	4446.82	-6.30083	3.99111e-07	Suppressed
POSITIVE	L-Methionine	C5H11NO2S	HMDB0000696	C00073	Carboxylic acids and derivatives	Organic acids and derivatives	Infect Kyabra 48h - Control Kyabra 48h	-680.784	108.476	-6.27587	4.29339e-07	Suppressed
POSITIVE	Nicotinic acid	C6H5NO2	HMDB0001488	C00253	Pyridines and derivatives	Organoheterocyclic compounds	Infect Kyabra 96h - Control Kyabra 96h	785.61	48.1248	16.3244	2.28276e-17	Induced
POSITIVE	Isosakuranin	C22H24O10	HMDB0029481	NA	Flavonoids	Phenylpropanoids and polyketides	Infect Kyabra 96h - Control Kyabra 96h	61.6457	3.83807	16.0616	3.67961e-17	Induced
NEGATIVE	Naringenin	C15H12O5	HMDB0002670	C00509	Flavonoids	Phenylpropanoids and polyketides	Infect Kyabra 96h - Control Kyabra 96h	3650.08	248.484	14.6894	4.93136e-16	Induced
NEGATIVE	Glyoxylic acid	C2H2O3	HMDB0000119	C00048	Carboxylic acids and derivatives	Organic acids and derivatives	Infect Kyabra 48h - Control Kyabra 48h	-27925	4451.85	-6.27266	4.33393e-07	Suppressed
NEGATIVE	L-Lactic acid	C3H6O3	HMDB0000190	C00186	hydroxy acids and derivatives	Organic acids and derivatives	Infect Kyabra 96h - Control Kyabra 96h	-2747.76	446.609	-6.1525	6.16339e-07	Suppressed
NEGATIVE	Aesculin	C15H16O9	HMDB0030820	C09264	coumarin and derivatives	Phenylpropanoids and polyketides	Infect Kyabra 96h - Control Kyabra 96h	-17.4175	2.85965	-6.09076	7.38796e-07	Suppressed
NEGATIVE	Ribose-1-arsenate	C5H11AsO8	HMDB0012285	NA	pentoses	Organic oxygen compounds	Infect Kyabra 96h - Control Kyabra 96h	-1054.18	174.181	-6.0522	8.27439e-07	Suppressed
NEGATIVE	Eugenol	C10H12O2	HMDB0005809	C10453	phenols	Benzenoids	Infect Kyabra 96h - Control Kyabra 96h	51.1515	3.5577	14.3777	9.12043e-16	Induced
POSITIVE	Glycerol	C3H8O3	HMDB0000131	C00116	Sugar alcohols	Organic oxygen compounds	Infect Kyabra 96h - Control Kyabra 96h	-363.153	60.0182	-6.05072	8.31035e-07	Suppressed
POSITIVE	4-Methoxycinnamic acid	C10H10O3	HMDB0002040	C02666	Cinnamic acid and derivatives	Phenylpropanoids and polyketides	Infect Kyabra 96h - Control Kyabra 96h	5764.74	421.119	13.6891	3.67466e-15	Induced
NEGATIVE	Delphinidin 3-sophoroside	C27H31O17	HMDB0038007	NA	Flavonoids	Phenylpropanoids and polyketides	Infect Kyabra 96h - Control Kyabra 96h	-26.5583	4.49233	-5.91192	1.25019e-06	Suppressed
POSITIVE	Methyl jasmonate	C13H20O3	HMDB0036583	C11512	Fatty Acyls	Lipids and lipid-like molecules	Infect Kyabra 96h - Control Kyabra 96h	-88.5963	15.0821	-5.87429	1.39677e-06	Suppressed
POSITIVE	Cycloheterophyllin	C30H30O7	HMDB0030685	NA	Flavonoids	Phenylpropanoids and polyketides	Infect Kyabra 96h - Control Kyabra 96h	10.7564	0.78613	13.6828	3.72291e-15	Induced
NEGATIVE	Syringic acid	C9H10O5	HMDB0002085	C10833	Benzene and substituted derivatives	Benzenoids	Infect Kyabra 96h - Control Kyabra 96h	17.3979	1.28206	13.5702	4.69773e-15	Induced
NEGATIVE	Pyrocatechol	C6H6O2	HMDB0000957	C15571	catechols	Benzenoids	Infect Kyabra 96h - Control Kyabra 96h	27.3041	2.06467	13.2244	9.68332e-15	Induced
POSITIVE	Naringenin	C15H12O5	HMDB0002670	C00509	Flavonoids	Phenylpropanoids and polyketides	Infect Kyabra 96h - Control Kyabra 96h	871.084	66.8788	13.0248	1.47883e-14	Induced
NEGATIVE	Xylulose 5-phosphate	C5H11O8P	HMDB0000868	C00231	Pentose phosphate	Organic oxygen compounds	Infect Kyabra 96h - Control Kyabra 96h	-83.5956	14.3325	-5.83261	1.57931e-06	Suppressed
POSITIVE	Pipecolic acid	C6H11NO2	HMDB0000070	C00408	Carboxylic acids and derivatives	Organic acids and derivatives	Infect Kyabra 96h - Control Kyabra 96h	5698.26	448.119	12.716	2.87294e-14	Induced
NEGATIVE	Pantothenic acid	C9H17NO5	HMDB0000210	C00864	Alcohols and polyols	Organic oxygen compounds	Infect Kyabra 96h - Control Kyabra 96h	-222.453	38.1526	-5.83061	1.58867e-06	Suppressed
NEGATIVE	Isopropylmaleic acid	C7H10O4	HMDB0012241	C02631	Fatty Acyls	Lipids and lipid-like molecules	Infect Kyabra 96h - Control Kyabra 96h	-26.7639	4.6902	-5.70635	2.29199e-06	Suppressed
NEGATIVE	D-Glucuronic acid	C6H10O7	HMDB0000127	C00191	glucuronic acid derivatives	Organic oxygen compounds	Infect Kyabra 96h - Control Kyabra 96h	-246.523	43.4044	-5.67967	2.47985e-06	Suppressed
POSITIVE	Levulinic acid	C5H8O3	HMDB0000720	NA	Keto acid and derivatives	Organic acids and derivatives	Infect Kyabra 96h - Control Kyabra 96h	-375.258	66.7112	-5.62511	2.9133e-06	Suppressed
POSITIVE	Liquiritigenin	C15H12O4	HMDB0029519	C09762	Flavonoids	Phenylpropanoids and polyketides	Infect Kyabra 96h - Control Kyabra 96h	1460.22	115.119	12.6844	3.07686e-14	Induced
NEGATIVE	4-Methoxycinnamic acid	C10H10O3	HMDB0002040	C02666	Cinnamic acid and derivatives	Phenylpropanoids and polyketides	Infect Kyabra 96h - Control Kyabra 96h	340.016	27.0099	12.5886	3.7903e-14	Induced
POSITIVE	6-Methylcoumarin	C10H8O2	HMDB0032394	NA	coumarins and derivatives	Phenylpropanoids and polyketides	Infect Kyabra 96h - Control Kyabra 96h	168.212	13.8614	12.1352	1.03165e-13	Induced
NEGATIVE	Phenylethyl primeveroside	C19H28O10	HMDB0041274	NA	o-glycosyl compounds	Organic oxygen compounds	Infect Kyabra 96h - Control Kyabra 96h	2452.62	202.921	12.0866	1.15034e-13	Induced
NEGATIVE	L-Tyrosine	C9H11NO3	HMDB0000158	C00082	Carboxylic acids and derivatives	Organic acids and derivatives	Infect Kyabra 96h - Control Kyabra 96h	-534.025	96.2842	-5.54634	3.67644e-06	Suppressed
POSITIVE	Homomethionine	C6H13NO2S	HMDB0030406	C17213	Carboxylic acids and derivatives	Organic acids and derivatives	Infect Kyabra 96h - Control Kyabra 96h	-706.463	128.134	-5.51347	4.05125e-06	Suppressed
NEGATIVE	Naringenin	C15H12O5	HMDB0002670	C00509	Flavonoids	Phenylpropanoids and polyketides	Infect Kyabra 48h - Control Kyabra 48h	2945.82	248.484	11.8552	1.93865e-13	Induced
NEGATIVE	Rutin	C27H30O16	HMDB0003249	C05625	Flavonoids	Phenylpropanoids and polyketides	Infect Kyabra 96h - Control Kyabra 96h	-1254.5	234.244	-5.35554	6.4602e-06	Suppressed
POSITIVE	Phenylacetic acid	C8H8O2	HMDB0000209	C07086	benzene and substituted derivatives	Benzenoids	Infect Kyabra 96h - Control Kyabra 96h	1381.8	122.647	11.2665	7.53159e-13	Induced
NEGATIVE	Dihydroferulic acid	C10H12O4	HMDB0062121	C01494	phenylpropanoic acids	Phenylpropanoids and polyketides	Infect Kyabra 96h - Control Kyabra 96h	550.19	49.4978	11.1155	1.07421e-12	Induced
POSITIVE	Thymidine	C10H14N2O5	HMDB0000273	C00214	pyrimidine nucleoside	Nucleosides, nucleotides, and analogues	Infect Kyabra 96h - Control Kyabra 96h	74.8557	6.78744	11.0286	1.31944e-12	Induced
POSITIVE	Coumesterol	C15H8O5	HMDB0002326	C10205	Isoflavonoids	Phenylpropanoids and polyketides	Infect Kyabra 96h - Control Kyabra 96h	47.6096	4.35103	10.9422	1.62025e-12	Induced
POSITIVE	Hypoxanthine	C5H4N4O	HMDB0000157	C00262	Imidazopyrimidines	Organoheterocyclic compounds	Infect Kyabra 48h - Control Kyabra 48h	271.885	24.9132	10.9133	1.73578e-12	Induced
NEGATIVE	Phloretin	C15H14O5	HMDB0003306	C00774	Linear 1,3-diarylpropanoids	Phenylpropanoids and polyketides	Infect Kyabra 48h - Control Kyabra 48h	2324.77	213.416	10.8932	1.82121e-12	Induced
NEGATIVE	5-Thymidylic acid	C10H15N2O8P	HMDB0001227	C00364	Pyrimidine nucleotides	Nucleosides, nucleotides, and analogues	Infect Kyabra 96h - Control Kyabra 96h	431.215	39.8768	10.8137	2.20291e-12	Induced
NEGATIVE	Eriodictyol	C15H12O6	HMDB0005810	C05631	Flavonoids	Phenylpropanoids and polyketides	Infect Kyabra 96h - Control Kyabra 96h	1309.05	122.957	10.6464	3.29678e-12	Induced
POSITIVE	Isosakuranin	C22H24O10	HMDB0029481	NA	Flavonoids	Phenylpropanoids and polyketides	Infect Kyabra 48h - Control Kyabra 48h	40.4586	3.83807	10.5414	4.25345e-12	Induced
NEGATIVE	Glycolic acid	C2H4O3	HMDB0000115	C03547	hydroxy acids and derivatives	Organic acids and derivatives	Infect Kyabra 96h - Control Kyabra 96h	-1979.93	377.186	-5.24923	8.84359e-06	Suppressed
NEGATIVE	Undecylenic acid	C11H20O2	HMDB0033724	C13910	Fatty Acyls	Lipids and lipid-like molecules	Infect Kyabra 96h - Control Kyabra 96h	-17.0447	3.25886	-5.23026	9.35317e-06	Suppressed
NEGATIVE	6-Hydroxyhexanoic acid	C6H12O3	HMDB0012843	C06103	hydroxy acids and derivatives	Organic acids and derivatives	Infect Kyabra 96h - Control Kyabra 96h	-11.4882	2.24425	-5.11896	1.29905e-05	Suppressed
NEGATIVE	2,3-Di-O-methylellagic acid	C16H10O8	HMDB0041395	NA	hydrolyzable tannins	Phenylpropanoids and polyketides	Infect Kyabra 96h - Control Kyabra 96h	-9.13984	1.79938	-5.07945	1.45957e-05	Suppressed
NEGATIVE	Malic acid	C4H6O5	HMDB0000156	C00149	hydroxy acids and derivatives	Organic acids and derivatives	Infect Kyabra 96h - Control Kyabra 96h	-55342.8	11031.8	-5.01666	1.75634e-05	Suppressed
NEGATIVE	D-Fructose	C6H12O6	HMDB0000660	C02336	c-glycosyl compounds	Organic oxygen compounds	Infect Kyabra 96h - Control Kyabra 96h	-6162.44	1229.77	-5.01106	1.78556e-05	Suppressed
NEGATIVE	Quercetin 3-arabinoside 7-glucoside	C26H28O16	HMDB0037355	NA	Flavonoids	Phenylpropanoids and polyketides	Infect Kyabra 96h - Control Kyabra 96h	-90.8778	18.6251	-4.87931	2.6313e-05	Suppressed
POSITIVE	p-Cresol	C7H8O	HMDB0001858	C01468	Phenols	Benzenoids	Infect Kyabra 96h - Control Kyabra 96h	262.235	25.2086	10.4026	5.97037e-12	Induced
POSITIVE	Imperatorin	C16H14O4	HMDB0034376	C09269	Coumarins and derivatives	Phenylpropanoids and polyketides	Infect Kyabra 96h - Control Kyabra 96h	8577.6	829.002	10.3469	6.84508e-12	Induced
NEGATIVE	Genipin	C11H14O5	HMDB0035830	C09780	Prenol Lipids	Lipids and lipid-like molecules	Infect Kyabra 96h - Control Kyabra 96h	480.027	47.5033	10.1051	1.24516e-11	Induced
POSITIVE	4'-Methoxyacetophenone	C9H10O2	HMDB0032570	NA	alkyl-phenylketones	Organic oxygen compounds	Infect Kyabra 96h - Control Kyabra 96h	439.825	44.8394	9.80889	2.61892e-11	Induced
NEGATIVE	Citramalic acid	C5H8O5	HMDB0000426	C00815	Fatty Acyls	Lipids and lipid-like molecules	Infect Kyabra 96h - Control Kyabra 96h	-607.301	125.45	-4.841	2.94487e-05	Suppressed
POSITIVE	Quercetin	C15H10O7	HMDB0005794	C00389	Flavonoids	Phenylpropanoids and polyketides	Infect Kyabra 96h - Control Kyabra 96h	-146.286	30.376	-4.81585	3.17062e-05	Suppressed
POSITIVE	Threonylserine	C7H14N2O5	HMDB0029070	NA	PEPTIDE	Organic acids and derivatives	Infect Kyabra 96h - Control Kyabra 96h	-37.7768	7.89083	-4.78743	3.44638e-05	Suppressed
POSITIVE	Rutin	C27H30O16	HMDB0003249	C05625	Flavonoids	Phenylpropanoids and polyketides	Infect Kyabra 96h - Control Kyabra 96h	-71.3396	15.0976	-4.72522	4.13587e-05	Suppressed
POSITIVE	Phenyllactic acid	C9H10O3	HMDB0000779	C10479	phenylpropanoic acids	Phenylpropanoids and polyketides	Infect Kyabra 96h - Control Kyabra 96h	-55.0665	11.6898	-4.71066	4.31616e-05	Suppressed
NEGATIVE	Flavin mononucleotide	C17H21N4O9P	HMDB0001520	C00061	flavin nucleotides	Phenylpropanoids and polyketides	Infect Kyabra 96h - Control Kyabra 96h	-25.809	5.4812	-4.70864	4.34172e-05	Suppressed
NEGATIVE	Gallic acid	C7H6O5	HMDB0005807	C01424	Benzene and substituted derivatives	Benzenoids	Infect Kyabra 96h - Control Kyabra 96h	-29.8379	6.49861	-4.59143	6.11611e-05	Suppressed
NEGATIVE	Spinacetin 3-glucoside	C23H24O13	HMDB0037468	NA	flavonoid c-glycosides	Phenylpropanoids and polyketides	Infect Kyabra 48h - Control Kyabra 48h	131.987	13.6322	9.682	3.61374e-11	Induced
NEGATIVE	Sebacic acid	C10H18O4	HMDB0000792	C08277	medium-chain fatty acids	Lipids and lipid-like molecules	Infect Kyabra 96h - Control Kyabra 96h	67.7754	7.06259	9.59641	4.49575e-11	Induced
POSITIVE	Pyridoxamine 5'-phosphate	C8H13N2O5P	HMDB0001555	C00647	Pyridines and derivatives	Organoheterocyclic compounds	Infect Kyabra 96h - Control Kyabra 96h	852.708	91.2616	9.34356	8.61818e-11	Induced
POSITIVE	Benzoic acid	C7H6O2	HMDB0001870	C00180	Benzene and substituted derivatives	Benzenoids	Infect Kyabra 96h - Control Kyabra 96h	324.088	34.9206	9.28072	1.01441e-10	Induced
NEGATIVE	Imperatorin	C16H14O4	HMDB0034376	C09269	Coumarins and derivatives	Phenylpropanoids and polyketides	Infect Kyabra 96h - Control Kyabra 96h	7283.21	790.315	9.21558	1.20183e-10	Induced
NEGATIVE	Jasmonic acid	C12H18O3	HMDB0032797	C08491	Fatty Acyls	Lipids and lipid-like molecules	Infect Kyabra 96h - Control Kyabra 96h	-302.07	66.2304	-4.5609	6.68574e-05	Suppressed
POSITIVE	cis-p-Coumaric acid	C9H8O3	HMDB0030677	C06738	Cinnamic acids and derivatives	Phenylpropanoids and polyketides	Infect Kyabra 96h - Control Kyabra 96h	-2541.56	558.143	-4.5536	6.82952e-05	Suppressed
NEGATIVE	Isocrotonic acid	C4H6O2	HMDB0034439	NA	Fatty Acyls	Lipids and lipid-like molecules	Infect Kyabra 96h - Control Kyabra 96h	-68.2711	15.1229	-4.51441	7.65528e-05	Suppressed
NEGATIVE	Coumesterol	C15H8O5	HMDB0002326	C10205	Isoflavonoids	Phenylpropanoids and polyketides	Infect Kyabra 96h - Control Kyabra 96h	40.1972	4.38048	9.17642	1.33112e-10	Induced
NEGATIVE	Oxoadipic acid	C6H8O5	HMDB0000225	C00322	medium-chain keto acids and derivatives	Organic acids and derivatives	Infect Kyabra 48h - Control Kyabra 48h	-372.602	85.4436	-4.36079	0.000119561	Suppressed
POSITIVE	Pantothenic acid	C9H17NO5	HMDB0000210	C00864	Alcohols and polyols	Organic oxygen compounds	Infect Kyabra 48h - Control Kyabra 48h	-134.729	30.8959	-4.36073	0.000119584	Suppressed
NEGATIVE	D-Fructose	C6H12O6	HMDB0000660	C02336	c-glycosyl compounds	Organic oxygen compounds	Infect Kyabra 48h - Control Kyabra 48h	-5327.21	1229.77	-4.33188	0.000129987	Suppressed
POSITIVE	Piperidine	C5H11N	HMDB0034301	C01746	piperidines	Organoheterocyclic compounds	Infect Kyabra 96h - Control Kyabra 96h	-209.398	48.3418	-4.33162	0.000130083	Suppressed
POSITIVE	Pantothenic acid	C9H17NO5	HMDB0000210	C00864	Alcohols and polyols	Organic oxygen compounds	Infect Kyabra 96h - Control Kyabra 96h	-133.02	30.8959	-4.30543	0.000140303	Suppressed
POSITIVE	5'-Methylthioadenosine	C11H15N5O3S	HMDB0001173	C00170	5'-deoxyribonucleosides	Nucleosides, nucleotides, and analogues	Infect Kyabra 96h - Control Kyabra 96h	-315.234	73.683	-4.27825	0.000151745	Suppressed
POSITIVE	Nicotinic acid	C6H5NO2	HMDB0001488	C00253	Pyridines and derivatives	Organoheterocyclic compounds	Infect Kyabra 48h - Control Kyabra 48h	433.918	48.1248	9.01652	2.02459e-10	Induced
NEGATIVE	6-Hydroxyhexanoic acid	C6H12O3	HMDB0012843	C06103	hydroxy acids and derivatives	Organic acids and derivatives	Infect Kyabra 48h - Control Kyabra 48h	-9.58806	2.24425	-4.27227	0.000154386	Suppressed
POSITIVE	Glutathione	C10H17N3O6S	HMDB0000125	C00051	Carboxylic acids and derivatives	Organic acids and derivatives	Infect Kyabra 96h - Control Kyabra 96h	326.518	36.2674	9.00306	2.09763e-10	Induced
NEGATIVE	Inosinic acid	C10H13N4O8P	HMDB0000175	C00130	purine nucleosides	Nucleosides, nucleotides, and analogues	Infect Kyabra 96h - Control Kyabra 96h	21.9459	2.46967	8.88618	2.85655e-10	Induced
POSITIVE	Quercetin 4'-glucoside	C21H20O12	HMDB0037932	C05623	Flavonoids	Phenylpropanoids and polyketides	Infect Kyabra 96h - Control Kyabra 96h	-371.765	87.5868	-4.24453	0.000167222	Suppressed
NEGATIVE	N-Acetyl-L-glutamate 5-semialdehyde	C7H11NO4	HMDB0006488	C01250	Carboxylic acids and derivatives	Organic acids and derivatives	Infect Kyabra 96h - Control Kyabra 96h	-79.3248	18.7915	-4.2213	0.000178778	Suppressed
NEGATIVE	Hexadecanedioic acid	C16H30O4	HMDB0000672	C19615	Fatty Acyls	Lipids and lipid-like molecules	Infect Kyabra 48h - Control Kyabra 48h	-42.979	10.2005	-4.21344	0.000182862	Suppressed
NEGATIVE	Cyanidin 3-sambubioside	C26H29O15	HMDB0037976	C20490	Flavonoids	Phenylpropanoids and polyketides	Infect Kyabra 96h - Control Kyabra 96h	-354.295	84.1411	-4.21072	0.000184297	Suppressed
NEGATIVE	Gallocatechin	C15H14O7	HMDB0038365	C012127	Flavonoids	Phenylpropanoids and polyketides	Infect Kyabra 96h - Control Kyabra 96h	-66.784	15.9051	-4.1989	0.000190665	Suppressed
POSITIVE	Eicosadienoic acid	C20H36O2	HMDB0005060	C16525	Fatty acids	Lipids and lipid-like molecules	Infect Kyabra 96h - Control Kyabra 96h	30.2454	3.44513	8.77916	3.79594e-10	Induced
NEGATIVE	N-Acetyl-L-glutamic acid	C7H11NO5	HMDB0001138	C00624	Carboxylic acids and derivatives	Organic acids and derivatives	Infect Kyabra 96h - Control Kyabra 96h	-110.719	26.3696	-4.19874	0.000190748	Suppressed
NEGATIVE	Liquiritigenin	C15H12O4	HMDB0029519	C09762	Flavonoids	Phenylpropanoids and polyketides	Infect Kyabra 96h - Control Kyabra 96h	6313	723.726	8.72291	4.4103e-10	Induced
NEGATIVE	Eriodictyol	C15H12O6	HMDB0005810	C05631	Flavonoids	Phenylpropanoids and polyketides	Infect Kyabra 48h - Control Kyabra 48h	1071.55	122.957	8.71485	4.50635e-10	Induced
POSITIVE	Hesperetin	C16H14O6	HMDB0005782	C01709	Flavonoids	Phenylpropanoids and polyketides	Infect Kyabra 96h - Control Kyabra 96h	3293.39	389.108	8.46396	8.84466e-10	Induced
POSITIVE	Naringenin	C15H12O5	HMDB0002670	C00509	Flavonoids	Phenylpropanoids and polyketides	Infect Kyabra 48h - Control Kyabra 48h	561.442	66.8788	8.39492	1.06629e-09	Induced
NEGATIVE	Benzoic acid	C7H6O2	HMDB0001870	C00180	Benzene and substituted derivatives	Benzenoids	Infect Kyabra 96h - Control Kyabra 96h	138.833	16.964	8.18395	1.89489e-09	Induced
NEGATIVE	Gravolenic acid	C14H16O6	HMDB0033884	NA	Cinnamic acid and derivatives	Phenylpropanoids and polyketides	Infect Kyabra 96h - Control Kyabra 96h	14.9207	1.82588	8.17183	1.95887e-09	Induced
POSITIVE	Vanillin	C8H8O3	HMDB0012308	C00755	phenolic aldehyde	Benzenoids	Infect Kyabra 96h - Control Kyabra 96h	61.6379	7.80266	7.8996	4.14843e-09	Induced
NEGATIVE	Delphinidin 3-sophoroside	C27H31O17	HMDB0038007	NA	Flavonoids	Phenylpropanoids and polyketides	Infect Kyabra 48h - Control Kyabra 48h	-18.3535	4.49233	-4.08551	0.000263773	Suppressed
NEGATIVE	Phosphate	H3O4P	HMDB0001429	C00009	non-metal phosphates	Homogeneous non-metal compounds	Infect Kyabra 96h - Control Kyabra 96h	-1020.77	253.414	-4.02807	0.000310669	Suppressed
POSITIVE	DL-o-Chlorophenylalanine	C9H10ClNO2	HMDB0255100	NA	2-arylbenzofuran flavonoids	Phenylpropanoids and polyketides	Infect Kyabra 96h - Control Kyabra 96h	-892.453	221.64	-4.02659	0.000311979	Suppressed
NEGATIVE	L-Histidine	C6H9N3O2	HMDB0000177	C00135	Carboxylic acids and derivatives	Organic acids and derivatives	Infect Kyabra 96h - Control Kyabra 96h	-468.966	116.553	-4.02362	0.000314617	Suppressed
POSITIVE	Pseudobaptigenin	C16H10O5	HMDB0036616	C10522	Isoflavonoids	Phenylpropanoids and polyketides	Infect Kyabra 96h - Control Kyabra 96h	5927.43	754.901	7.85192	4.73537e-09	Induced
NEGATIVE	L-Coprine	C8H14N2O4	HMDB0034266	C08271	Carboxylic acids and derivatives	Organic acids and derivatives	Infect Kyabra 96h - Control Kyabra 96h	30.7414	3.92948	7.82327	5.12796e-09	Induced
POSITIVE	Quercetin 3-arabinoside 7-glucoside	C26H28O16	HMDB0037355	NA	Flavonoids	Phenylpropanoids and polyketides	Infect Kyabra 96h - Control Kyabra 96h	-6.95311	1.73279	-4.01266	0.000324575	Suppressed
POSITIVE	Vanilloloside	C14H20O8	HMDB0032013	NA	phenolic glycosides	Organic oxygen compounds	Infect Kyabra 96h - Control Kyabra 96h	-81.9199	20.4234	-4.01108	0.000326036	Suppressed
NEGATIVE	beta-Glucogallin	C13H16O10	HMDB0038728	C01158	Tanins	Phenylpropanoids and polyketides	Infect Kyabra 96h - Control Kyabra 96h	-121.839	30.6609	-3.97374	0.000362469	Suppressed
POSITIVE	L-Methionine	C5H11NO2S	HMDB0000696	C00073	Carboxylic acids and derivatives	Organic acids and derivatives	Infect Kyabra 96h - Control Kyabra 96h	-429.17	108.476	-3.95634	0.000380781	Suppressed
NEGATIVE	Daidzein	C15H10O4	HMDB0003312	C10208	Isoflavonoids	Phenylpropanoids and polyketides	Infect Kyabra 48h - Control Kyabra 48h	1014.24	129.931	7.80598	5.38073e-09	Induced
NEGATIVE	Riboflavin	C17H20N4O6	HMDB0000244	C00255	Pteridines and derivatives	Organoheterocyclic compounds	Infect Kyabra 48h - Control Kyabra 48h	4.60071	0.603664	7.6213	9.01477e-09	Induced
POSITIVE	6-Methylcoumarin	C10H8O2	HMDB0032394	NA	coumarins and derivatives	Phenylpropanoids and polyketides	Infect Kyabra 48h - Control Kyabra 48h	103.145	13.8614	7.44114	1.4969e-08	Induced
POSITIVE	Liquiritigenin	C15H12O4	HMDB0029519	C09762	Flavonoids	Phenylpropanoids and polyketides	Infect Kyabra 48h - Control Kyabra 48h	836.175	115.119	7.26354	2.47623e-08	Induced
NEGATIVE	5-Thymidylic acid	C10H15N2O8P	HMDB0001227	C00364	Pyrimidine nucleotides	Nucleosides, nucleotides, and analogues	Infect Kyabra 48h - Control Kyabra 48h	288.746	39.8768	7.24095	2.64058e-08	Induced
POSITIVE	Daidzin	C21H20O9	HMDB0033991	C10216	Isoflavonoids	Phenylpropanoids and polyketides	Infect Kyabra 96h - Control Kyabra 96h	54.517	7.55759	7.21354	2.85492e-08	Induced
NEGATIVE	Glutathione	C10H17N3O6S	HMDB0000125	C00051	Carboxylic acids and derivatives	Organic acids and derivatives	Infect Kyabra 96h - Control Kyabra 96h	223.73	31.2337	7.1631	3.29645e-08	Induced
NEGATIVE	Liquiritigenin	C15H12O4	HMDB0029519	C09762	Flavonoids	Phenylpropanoids and polyketides	Infect Kyabra 48h - Control Kyabra 48h	5165.3	723.726	7.1371	3.55045e-08	Induced
POSITIVE	Phloretin	C15H14O5	HMDB0003306	C00774	Linear 1,3-diarylpropanoids	Phenylpropanoids and polyketides	Infect Kyabra 48h - Control Kyabra 48h	390.143	56.5416	6.90011	7.00542e-08	Induced
NEGATIVE	Genistein	C15H10O5	HMDB0003217	C06563	Isoflavonoids	Phenylpropanoids and polyketides	Infect Kyabra 96h - Control Kyabra 96h	-2726.36	695.479	-3.92011	0.000421858	Suppressed
NEGATIVE	Dehydroascorbic acid	C6H6O6	HMDB0001264	C05422	Lactones	Organoheterocyclic compounds	Infect Kyabra 48h - Control Kyabra 48h	-747.473	191.974	-3.89361	0.000454608	Suppressed
NEGATIVE	Pyroglutamic acid	C5H7NO3	HMDB0000267	C01879	Carboxylic acids and derivatives	Organic acids and derivatives	Infect Kyabra 48h - Control Kyabra 48h	-280.056	72.1513	-3.8815	0.000470383	Suppressed
POSITIVE	Phenylacetic acid	C8H8O2	HMDB0000209	C07086	benzene and substituted derivatives	Benzenoids	Infect Kyabra 48h - Control Kyabra 48h	829.311	122.647	6.76176	1.04418e-07	Induced
POSITIVE	Hexylresorcinol	C12H18O2	HMDB0032567	NA	Phenols	Benzenoids	Infect Kyabra 96h - Control Kyabra 96h	-96.3442	24.9051	-3.86845	0.000487992	Suppressed
NEGATIVE	Phenylpyruvic acid	C9H8O3	HMDB0000205	C00166	phenylpyruvic acid derivatives	Benzenoids	Infect Kyabra 48h - Control Kyabra 48h	288.562	43.2359	6.67412	1.34568e-07	Induced
NEGATIVE	Dihydromelilotoside	NAC15H20O8	HMDB0038334	NA	phenolic glycosides.	Organic oxygen compounds	Infect Kyabra 48h - Control Kyabra 48h	140.18	21.3379	6.56951	1.82308e-07	Induced
POSITIVE	Daidzein	C15H10O4	HMDB0003312	C10208	Isoflavonoids	Phenylpropanoids and polyketides	Infect Kyabra 48h - Control Kyabra 48h	493.964	75.7709	6.51917	2.11052e-07	Induced
NEGATIVE	Rhamnazin 3-rutinoside	C29H34O16	HMDB0037467	C17441	Flavonoid-3-o-glycosides	Phenylpropanoids and polyketides	Infect Kyabra 96h - Control Kyabra 96h	-8.53965	2.21136	-3.86172	0.000497316	Suppressed
POSITIVE	Caffeic acid	C9H8O4	HMDB0001964	C01481	Hydroxycinnamic acids	Phenylpropanoids and polyketides	Infect Kyabra 96h - Control Kyabra 96h	18.9285	2.91365	6.49648	2.25461e-07	Induced
NEGATIVE	Methyl acetate	C3H6O2	HMDB0031523	C17530	Carboxylic acids and derivatives	Organic acids and derivatives	Infect Kyabra 96h - Control Kyabra 96h	-46.576	12.1001	-3.84922	0.000515095	Suppressed
NEGATIVE	Phlorisobutyrophenone 2-glucoside	C16H22O9	HMDB0029651	NA	Phenolic glycosides	Organic oxygen compounds	Infect Kyabra 96h - Control Kyabra 96h	-371.209	97.2135	-3.8185	0.000561488	Suppressed
NEGATIVE	Gentisic acid	C7H6O4	HMDB0000152	C00628	Isoflavonoids	Phenylpropanoids and polyketides	Infect Kyabra 96h - Control Kyabra 96h	-34.1629	8.95531	-3.81483	0.000567294	Suppressed
NEGATIVE	6-Heptenyl glucosinolate	C14H25NO9S2	HMDB0038425	NA	alkylglucosinolates	Organic oxygen compounds	Infect Kyabra 48h - Control Kyabra 48h	-31.0496	8.15354	-3.80811	0.000578067	Suppressed
NEGATIVE	L-Valine	C5H11NO2	HMDB0000883	C00183	Carboxylic acids and derivatives	Organic acids and derivatives	Infect Kyabra 96h - Control Kyabra 96h	-428.895	112.723	-3.80487	0.000583335	Suppressed
POSITIVE	L-Valine	C5H11NO2	HMDB0000883	C00183	Carboxylic acids and derivatives	Organic acids and derivatives	Infect Kyabra 96h - Control Kyabra 96h	-9432.89	2500.49	-3.77242	0.000638766	Suppressed
NEGATIVE	Homovanillic acid	C9H10O4	HMDB0000118	C05582	Phenols	Benzenoids	Infect Kyabra 48h - Control Kyabra 48h	64.5243	10.014	6.44342	2.63166e-07	Induced
POSITIVE	Daidzein	C15H10O4	HMDB0003312	C10208	Isoflavonoids	Phenylpropanoids and polyketides	Infect Kyabra 96h - Control Kyabra 96h	483.054	75.7709	6.37519	3.21139e-07	Induced
POSITIVE	Trigonelline	C7H7NO2	HMDB0000875	C01004	alkaloids and derivatives	Alkaloids and derivatives	Infect Kyabra 48h - Control Kyabra 48h	-9029.87	2434.97	-3.70841	0.000763483	Suppressed
POSITIVE	Rutin	C27H30O16	HMDB0003249	C05625	Flavonoids	Phenylpropanoids and polyketides	Infect Kyabra 48h - Control Kyabra 48h	-55.717	15.0976	-3.69045	0.000802542	Suppressed
NEGATIVE	Mannitol	C6H14O6	HMDB0000765	C00392	Sugar alcohols	Organic oxygen compounds	Infect Kyabra 48h - Control Kyabra 48h	554.764	87.6418	6.32989	3.66585e-07	Induced
NEGATIVE	L-Phenylalanine	C9H11NO2	HMDB0000159	C00079	Carboxylic acids and derivatives	Organic acids and derivatives	Infect Kyabra 96h - Control Kyabra 96h	-3337.29	904.627	-3.68914	0.000805464	Suppressed
NEGATIVE	Phenylpyruvic acid	C9H8O3	HMDB0000205	C00166	phenylpyruvic acid derivatives	Benzenoids	Infect Kyabra 96h - Control Kyabra 96h	268.061	43.2359	6.19995	5.36266e-07	Induced
NEGATIVE	L-Coprine	C8H14N2O4	HMDB0034266	C08271	Carboxylic acids and derivatives	Organic acids and derivatives	Infect Kyabra 48h - Control Kyabra 48h	24.112	3.92948	6.13618	6.46569e-07	Induced
NEGATIVE	Imperatorin	C16H14O4	HMDB0034376	C09269	Coumarins and derivatives	Phenylpropanoids and polyketides	Infect Kyabra 48h - Control Kyabra 48h	4708.75	790.315	5.95807	1.09137e-06	Induced
NEGATIVE	Glutamylmethionine	C10H18N2O5S	HMDB0028825	NA	Carboxylic acids and derivatives	Organic acids and derivatives	Infect Kyabra 96h - Control Kyabra 96h	11.5821	1.96048	5.90779	1.26551e-06	Induced
NEGATIVE	Daidzin	C21H20O9	HMDB0033991	C10216	Isoflavonoids	Phenylpropanoids and polyketides	Infect Kyabra 96h - Control Kyabra 96h	100.585	17.1465	5.86618	1.43052e-06	Induced
NEGATIVE	Genistin	C21H20O10	HMDB0033988	C09126	Isoflavonoids	Phenylpropanoids and polyketides	Infect Kyabra 96h - Control Kyabra 96h	-89.4575	24.2525	-3.68859	0.000806701	Suppressed
POSITIVE	Retinoic acid	C20H28O2	HMDB0001852	C00777	Retinoids	Lipids and lipid-like molecules	Infect Kyabra 96h - Control Kyabra 96h	-11.8259	3.23278	-3.65812	0.000877773	Suppressed
NEGATIVE	Luteolin	C15H10O6	HMDB0005800	C01514	Flavonoids	Phenylpropanoids and polyketides	Infect Kyabra 48h - Control Kyabra 48h	678.343	119.859	5.65952	2.6318e-06	Induced
NEGATIVE	Azelaic acid	C9H16O4	HMDB0000784	C08261	Fatty Acyls	Lipids and lipid-like molecules	Infect Kyabra 96h - Control Kyabra 96h	-133.458	36.7633	-3.63019	0.000948225	Suppressed
POSITIVE	Trigonelline	C7H7NO2	HMDB0000875	C01004	alkaloids and derivatives	Alkaloids and derivatives	Infect Kyabra 96h - Control Kyabra 96h	-8830.84	2434.97	-3.62667	0.000957464	Suppressed
NEGATIVE	Hydantoin-5-propionic acid	C6H8N2O4	HMDB0001212	C05565	Azolidines	Organoheterocyclic compounds	Infect Kyabra 48h - Control Kyabra 48h	-18.5275	5.15497	-3.5941	0.00104739	Suppressed
POSITIVE	Diisobutyl phthalate	C16H22O4	HMDB0013835	C15205	Benzene and substituted derivatives	Benzenoids	Infect Kyabra 96h - Control Kyabra 96h	-802.466	224.406	-3.57595	0.00110098	Suppressed
NEGATIVE	Vanilloloside	C14H20O8	HMDB0032013	NA	phenolic glycosides	Organic oxygen compounds	Infect Kyabra 96h - Control Kyabra 96h	-47.0612	13.2121	-3.56198	0.00114406	Suppressed
NEGATIVE	Pyroglutamic acid	C5H7NO3	HMDB0000267	C01879	Carboxylic acids and derivatives	Organic acids and derivatives	Infect Kyabra 96h - Control Kyabra 96h	-256.791	72.1513	-3.55906	0.00115323	Suppressed
POSITIVE	alpha-Curcumene	C15H22	HMDB0059878	C09649	Prenol Lipids	Lipids and lipid-like molecules	Infect Kyabra 96h - Control Kyabra 96h	-129.026	36.3083	-3.55362	0.00117056	Suppressed
NEGATIVE	Dehydroascorbic acid	C6H6O6	HMDB0001264	C05422	Lactones	Organoheterocyclic compounds	Infect Kyabra 96h - Control Kyabra 96h	-668.241	191.974	-3.48089	0.00142791	Suppressed
POSITIVE	Phloretin	C15H14O5	HMDB0003306	C00774	Linear 1,3-diarylpropanoids	Phenylpropanoids and polyketides	Infect Kyabra 96h - Control Kyabra 96h	293.503	56.5416	5.19092	1.05051e-05	Induced
POSITIVE	L-Lysine	C6H14N2O2	HMDB0000182	C00047	Carboxylic acids and derivatives	Organic acids and derivatives	Infect Kyabra 96h - Control Kyabra 96h	4057.56	782.636	5.18447	1.07068e-05	Induced
NEGATIVE	Adenine	C5H5N5	HMDB0000034	C00147	Imidazopyrimidines	Organoheterocyclic compounds	Infect Kyabra 96h - Control Kyabra 96h	-98.9018	28.933	-3.4183	0.00169228	Suppressed
NEGATIVE	6-Epi-7-isocucurbic acid glucoside	C18H30O8	HMDB0029782	NA	Fatty Acyls	Lipids and lipid-like molecules	Infect Kyabra 96h - Control Kyabra 96h	-28.0623	8.25435	-3.3997	0.00177951	Suppressed
NEGATIVE	Isocrotonic acid	C4H6O2	HMDB0034439	NA	Fatty Acyls	Lipids and lipid-like molecules	Infect Kyabra 48h - Control Kyabra 48h	-50.841	15.1229	-3.36185	0.00197059	Suppressed
NEGATIVE	L-Aspartic acid	C4H7NO4	HMDB0000191	C00049	Carboxylic acids and derivatives	Organic acids and derivatives	Infect Kyabra 48h - Control Kyabra 48h	-602.217	180.662	-3.3334	0.00212702	Suppressed
NEGATIVE	Maleic acid	C4H4O4	HMDB0000176	C01384	Carboxylic acids and derivatives	Organic acids and derivatives	Infect Kyabra 48h - Control Kyabra 48h	-2151	647.195	-3.32357	0.00218374	Suppressed
NEGATIVE	Hydantoin-5-propionic acid	C6H8N2O4	HMDB0001212	C05565	Azolidines	Organoheterocyclic compounds	Infect Kyabra 96h - Control Kyabra 96h	-17.1165	5.15497	-3.32038	0.00220247	Suppressed
NEGATIVE	L-Serine	C3H7NO3	HMDB0000187	C00065	Carboxylic acids and derivatives	Organic acids and derivatives	Infect Kyabra 48h - Control Kyabra 48h	-72.6842	21.9178	-3.31623	0.00222711	Suppressed
NEGATIVE	Pyrocatechol	C6H6O2	HMDB0000957	15571	catechols	Benzenoids	Infect Kyabra 48h - Control Kyabra 48h	10.5701	2.06467	5.1195	1.29698e-05	Induced
POSITIVE	L-Formylkynurenine	C11H12N2O4	HMDB0060485	C02700	alkyl-phenylketones	Organic oxygen compounds	Infect Kyabra 96h - Control Kyabra 96h	17.5667	3.43629	5.11212	1.32553e-05	Induced
POSITIVE	Geranic acid	C10H16O2	HMDB0036103	NA	Prenol Lipids	Lipids and lipid-like molecules	Infect Kyabra 96h - Control Kyabra 96h	-53.2102	16.078	-3.3095	0.00226752	Suppressed
NEGATIVE	2-Heptanethiol	C7H16S	HMDB0032303	NA	alkylthiols	Organosulfur compounds	Infect Kyabra 96h - Control Kyabra 96h	-30.5491	9.29588	-3.2863	0.00241241	Suppressed
POSITIVE	Adenine	C5H5N5	HMDB0000034	C00147	Imidazopyrimidines	Organoheterocyclic compounds	Infect Kyabra 96h - Control Kyabra 96h	-1859.87	566.907	-3.28073	0.00244854	Suppressed
NEGATIVE	N-Acetyl-L-glutamic acid	C7H11NO5	HMDB0001138	C00624	Carboxylic acids and derivatives	Organic acids and derivatives	Infect Kyabra 48h - Control Kyabra 48h	-86.0909	26.3696	-3.26478	0.0025547	Suppressed
NEGATIVE	Daidzein	C15H10O4	HMDB0003312	C10208	Isoflavonoids	Phenylpropanoids and polyketides	Infect Kyabra 96h - Control Kyabra 96h	651.672	129.931	5.01551	1.76229e-05	Induced
NEGATIVE	Undecylenic acid	C11H20O2	HMDB0033724	C13910	Fatty Acyls	Lipids and lipid-like molecules	Infect Kyabra 48h - Control Kyabra 48h	-10.6344	3.25886	-3.26322	0.00256532	Suppressed
NEGATIVE	Methyl acetate	C3H6O2	HMDB0031523	C17530	Carboxylic acids and derivatives	Organic acids and derivatives	Infect Kyabra 48h - Control Kyabra 48h	-39.3678	12.1001	-3.25351	0.00263243	Suppressed
NEGATIVE	Pantothenic acid	C9H17NO5	HMDB0000210	C00864	Alcohols and polyols	Organic oxygen compounds	Infect Kyabra 48h - Control Kyabra 48h	-121.225	38.1526	-3.17737	0.00321944	Suppressed
POSITIVE	Kaempferide	C16H12O6	HMDB0037441	C10098	Flavonoids	Phenylpropanoids and polyketides	Infect Kyabra 96h - Control Kyabra 96h	1395.04	285.7	4.88287	2.60392e-05	Induced
NEGATIVE	Vanilloloside	C14H20O8	HMDB0032013	NA	phenolic glycosides	Organic oxygen compounds	Infect Kyabra 48h - Control Kyabra 48h	63.8068	13.2121	4.82942	3.04671e-05	Induced
NEGATIVE	4-Methoxycinnamic acid	C10H10O3	HMDB0002040	C02666	Cinnamic acid and derivatives	Phenylpropanoids and polyketides	Infect Kyabra 48h - Control Kyabra 48h	130.029	27.0099	4.81413	3.18666e-05	Induced
NEGATIVE	Pseudobaptigenin	C16H10O5	HMDB0036616	C10522	Isoflavonoids	Phenylpropanoids and polyketides	Infect Kyabra 96h - Control Kyabra 96h	8980.41	1907.93	4.7069	4.3639e-05	Induced
POSITIVE	Dopamine	C8H11NO2	HMDB0000073	C03758	Phenols	Benzenoids	Infect Kyabra 96h - Control Kyabra 96h	-18.2877	5.78151	-3.16314	0.00334219	Suppressed
NEGATIVE	Daidzin	C21H20O9	HMDB0033991	C10216	Isoflavonoids	Phenylpropanoids and polyketides	Infect Kyabra 48h - Control Kyabra 48h	80.4456	17.1465	4.69165	4.56307e-05	Induced
NEGATIVE	Mevalonic acid	C6H12O4	HMDB0000227	C00418	Fatty Acyls	Lipids and lipid-like molecules	Infect Kyabra 96h - Control Kyabra 96h	167.012	35.9957	4.63977	5.31076e-05	Induced
NEGATIVE	L-Threonine	C4H9NO3	HMDB0000167	C00188	Carboxylic acids and derivatives	Organic acids and derivatives	Infect Kyabra 96h - Control Kyabra 96h	-95.6821	30.3972	-3.14773	0.00348013	Suppressed
NEGATIVE	Phenyllactic acid	C9H10O3	HMDB0000779	C10479	phenylpropanoic acids	Phenylpropanoids and polyketides	Infect Kyabra 96h - Control Kyabra 96h	-218.813	69.7109	-3.13887	0.00356189	Suppressed
POSITIVE	Threonylserine	C7H14N2O5	HMDB0029070	NA	PEPTIDE	Organic acids and derivatives	Infect Kyabra 48h - Control Kyabra 48h	-24.7121	7.89083	-3.13175	0.00362888	Suppressed
POSITIVE	L-Asparagine	C4H8N2O3	HMDB0000168	C00152	Carboxylic acids and derivatives	Organic acids and derivatives	Infect Kyabra 48h - Control Kyabra 48h	-11847.6	3807.49	-3.11164	0.00382464	Suppressed
POSITIVE	Cinnamic acid	C9H8O2	HMDB0000930	C00423	Cinnamic acids and derivatives	Phenylpropanoids and polyketides	Infect Kyabra 96h - Control Kyabra 96h	-16134.8	5187.18	-3.11053	0.00383579	Suppressed
POSITIVE	Shikimic acid	C7H10O5	HMDB0003070	C00493	medium-chain fatty acids	Lipids and lipid-like molecules	Infect Kyabra 96h - Control Kyabra 96h	-19.0807	6.18617	-3.08442	0.00410574	Suppressed
NEGATIVE	Uridine	C9H12N2O6	HMDB0000296	C00299	Pyridine nucleosides	Nucleosides, nucleotides, and analogues	Infect Kyabra 96h - Control Kyabra 96h	-420.708	136.918	-3.07271	0.00423259	Suppressed
NEGATIVE	Inosinic acid	C10H13N4O8P	HMDB0000175	C00130	purine nucleosides	Nucleosides, nucleotides, and analogues	Infect Kyabra 48h - Control Kyabra 48h	11.3936	2.46967	4.61341	5.73589e-05	Induced
POSITIVE	Salicylic acid	C7H6O3	HMDB0001895	C00805	HORMONE/beta-hydroxy acid	HORMONE/beta-hydroxy acid	Infect Kyabra 48h - Control Kyabra 48h	50.613	11.1778	4.528	7.35833e-05	Induced
POSITIVE	Aminoadipic acid	C6H11NO4	HMDB0000510	C00956	Carboxylic acids and derivatives	Organic acids and derivatives	Infect Kyabra 96h - Control Kyabra 96h	248.913	56.8925	4.37514	0.000114698	Induced
POSITIVE	Hypoxanthine	C5H4N4O	HMDB0000157	C00262	Imidazopyrimidines	Organoheterocyclic compounds	Infect Kyabra 96h - Control Kyabra 96h	104.056	24.9132	4.17675	0.000203177	Induced
POSITIVE	Daidzin	C21H20O9	HMDB0033991	C10216	Isoflavonoids	Phenylpropanoids and polyketides	Infect Kyabra 48h - Control Kyabra 48h	31.0855	7.55759	4.11315	0.000243754	Induced
NEGATIVE	2-Isopropylmalic acid	C7H12O5	HMDB0000402	C02504	hydroxy fatty acids	Lipids and lipid-like molecules	Infect Kyabra 96h - Control Kyabra 96h	-72.1458	23.5047	-3.06943	0.00426877	Suppressed
NEGATIVE	L-Asparagine	C4H8N2O3	HMDB0000168	C00152	Carboxylic acids and derivatives	Organic acids and derivatives	Infect Kyabra 96h - Control Kyabra 96h	-3847.59	1259.34	-3.05525	0.00442858	Suppressed
NEGATIVE	Benzoic acid	C7H6O2	HMDB0001870	C00180	Benzene and substituted derivatives	Benzenoids	Infect Kyabra 48h - Control Kyabra 48h	67.6283	16.964	3.98657	0.000349529	Induced
POSITIVE	Hesperetin	C16H14O6	HMDB0005782	C01709	Flavonoids	Phenylpropanoids and polyketides	Infect Kyabra 48h - Control Kyabra 48h	1531.73	389.108	3.93652	0.000402746	Induced
NEGATIVE	Diethyl malonate	C7H12O4	HMDB0029573	NA	Carboxylic acids and derivatives	Organic acids and derivatives	Infect Kyabra 48h - Control Kyabra 48h	17.9043	4.6024	3.89021	0.000458982	Induced
NEGATIVE	Isorhamnetin	C16H12O7	HMDB0002655	C10084	Flavonoids	Phenylpropanoids and polyketides	Infect Kyabra 96h - Control Kyabra 96h	903.244	235.596	3.83386	0.0005378	Induced
NEGATIVE	1-Aminocyclopropanecarboxylic acid	C4H7NO2	HMDB0036458	C01234	alpha amino acids	Organic acids and derivatives	Infect Kyabra 96h - Control Kyabra 96h	23.675	6.18114	3.8302	0.000543361	Induced
NEGATIVE	Sebacic acid	C10H18O4	HMDB0000792	C08277	medium-chain fatty acids	Lipids and lipid-like molecules	Infect Kyabra 48h - Control Kyabra 48h	25.8523	7.06259	3.66047	0.000872082	Induced
NEGATIVE	Quercetin 3-arabinoside 7-glucoside	C26H28O16	HMDB0037355	NA	Flavonoids	Phenylpropanoids and polyketides	Infect Kyabra 48h - Control Kyabra 48h	-56.8375	18.6251	-3.05166	0.00446999	Suppressed
POSITIVE	Hydantoin-5-propionic acid	C6H8N2O4	HMDB0001212	C05565	Azolidines	Organoheterocyclic compounds	Infect Kyabra 96h - Control Kyabra 96h	-43.9241	14.4198	-3.04609	0.00453485	Suppressed
NEGATIVE	Threonic acid	C4H8O5	HMDB0000943	C01620	sugar acids	Organic oxygen compounds	Infect Kyabra 48h - Control Kyabra 48h	-1500.68	493.55	-3.04058	0.00459996	Suppressed
POSITIVE	3-Methyl-2-oxovaleric acid	C6H10O3	HMDB0000491	NA	keto acids and derivatives	Organic acids and derivatives	Infect Kyabra 48h - Control Kyabra 48h	-15.3402	5.0452	-3.04055	0.0046003	Suppressed
POSITIVE	Thymidine	C10H14N2O5	HMDB0000273	C00214	pyrimidine nucleoside	Nucleosides, nucleotides, and analogues	Infect Kyabra 48h - Control Kyabra 48h	24.7475	6.78744	3.64607	0.000907503	Induced
POSITIVE	Riboflavin	C17H20N4O6	HMDB0000244	C00255	Pteridines and derivatives	Organoheterocyclic compounds	Infect Kyabra 96h - Control Kyabra 96h	10.6263	2.96467	3.58431	0.00107599	Induced
NEGATIVE	6-Heptenyl glucosinolate	C14H25NO9S2	HMDB0038425	NA	alkylglucosinolates	Organic oxygen compounds	Infect Kyabra 96h - Control Kyabra 96h	-24.7001	8.15354	-3.02937	0.00473501	Suppressed
POSITIVE	Hesperetin 5-O-glucoside	C22H24O11	HMDB0037535	NA	Flavonoids	Phenylpropanoids and polyketides	Infect Kyabra 48h - Control Kyabra 48h	14.5411	4.10343	3.54364	0.00120303	Induced
POSITIVE	Agmatine	C5H14N4	HMDB0001432	C00179	guanidines	Organic nitrogen compounds	Infect Kyabra 96h - Control Kyabra 96h	84.5345	24.3916	3.46572	0.00148808	Induced
POSITIVE	Hesperetin 5-O-glucoside	C22H24O11	HMDB0037535	NA	Flavonoids	Phenylpropanoids and polyketides	Infect Kyabra 96h - Control Kyabra 96h	13.8508	4.10343	3.37542	0.00189994	Induced
POSITIVE	Vanillin	C8H8O3	HMDB0012308	C00755	phenolic aldehyde	Benzenoids	Infect Kyabra 48h - Control Kyabra 48h	25.4767	7.80266	3.26512	0.00255238	Induced
NEGATIVE	Hesperetin 5-O-glucoside	C22H24O11	HMDB0037535	NA	Flavonoids	Phenylpropanoids and polyketides	Infect Kyabra 48h - Control Kyabra 48h	66.0254	20.2817	3.25541	0.00261911	Induced
NEGATIVE	Coumarin	C9H6O2	HMDB0001218	C05851	coumarins and derivatives	Phenylpropanoids and polyketides	Infect Kyabra 96h - Control Kyabra 96h	9.68082	3.06648	3.15698	0.00339669	Induced
NEGATIVE	Arbutin	C12H16O7	HMDB0029943	C06186	phenolic glycosides	Organic oxygen compounds	Infect Kyabra 96h - Control Kyabra 96h	-12.6309	4.18385	-3.01897	0.00486379	Suppressed
POSITIVE	3-Methyl-2-oxovaleric acid	C6H10O3	HMDB0000491	C00671	keto acids and derivatives	Organic acids and derivatives	Infect Kyabra 96h - Control Kyabra 96h	-15.0365	5.0452	-2.98036	0.00537115	Suppressed
POSITIVE	Hydantoin-5-propionic acid	C6H8N2O4	HMDB0001212	C05565	Azolidines	Organoheterocyclic compounds	Infect Kyabra 48h - Control Kyabra 48h	-42.966	14.4198	-2.97965	0.00538098	Suppressed
POSITIVE	Methyl cinnamate	C10H10O2	HMDB0033833	C06358	Cinnamic acids and derivatives	Phenylpropanoids and polyketides	Infect Kyabra 96h - Control Kyabra 96h	-20.9252	7.05831	-2.96462	0.00559208	Suppressed
NEGATIVE	Succinic acid	C4H6O4	HMDB0000254	C00042	Carboxylic acids and derivatives	Organic acids and derivatives	Infect Kyabra 48h - Control Kyabra 48h	-1509.26	517.05	-2.91897	0.00628194	Suppressed
NEGATIVE	Guanosine	C10H13N5O5	HMDB0000133	C00387	Purine metabolism	Nucleosides, nucleotides, and analogues	Infect Kyabra 96h - Control Kyabra 96h	-83.2133	28.8441	-2.88493	0.00684779	Suppressed
NEGATIVE	DL-o-Chlorophenylalanine	C9H10ClNO2	HMDB0255100	NA	Carboxylic acids and derivatives	Organic acids and derivatives	Infect Kyabra 48h - Control Kyabra 48h	-102.78	35.7317	-2.87643	0.00699633	Suppressed
NEGATIVE	L-Arginine	C6H14N4O2	HMDB0000517	C00062	Carboxylic acids and derivatives	Organic acids and derivatives	Infect Kyabra 96h - Control Kyabra 96h	-71.759	25.3244	-2.83359	0.00779242	Suppressed
POSITIVE	Glycerol	C3H8O3	HMDB0000131	C00116	Sugar alcohols	Organic oxygen compounds	Infect Kyabra 48h - Control Kyabra 48h	-169.721	60.0182	-2.82783	0.00790575	Suppressed
POSITIVE	Oleamide	C18H35NO	HMDB0002117	C19670	Fatty Acyls	Lipids and lipid-like molecules	Infect Kyabra 96h - Control Kyabra 96h	-2161.47	767.904	-2.81476	0.00816841	Suppressed
POSITIVE	Cyclic AMP	C10H12N5O6P	HMDB0000058	C00575	Purine nucleosides	Nucleosides, nucleotides, and analogues	Infect Kyabra 96h - Control Kyabra 96h	-47.7814	17.1633	-2.78392	0.00882124	Suppressed
NEGATIVE	L-Aspartic acid	C4H7NO4	HMDB0000191	C00049	Carboxylic acids and derivatives	Organic acids and derivatives	Infect Kyabra 96h - Control Kyabra 96h	-500.482	180.662	-2.77027	0.00912552	Suppressed
NEGATIVE	L-Asparagine	C4H8N2O3	HMDB0000168	C00152	Carboxylic acids and derivatives	Organic acids and derivatives	Infect Kyabra 48h - Control Kyabra 48h	-3470.81	1259.34	-2.75606	0.00945275	Suppressed
POSITIVE	Phosphoglycolic acid	C2H5O6P	HMBD0000816	C00988	Organic phosphoric acids and derivatives	Organic acids and derivatives	Infect Kyabra 96h - Control Kyabra 96h	-37.8744	13.8066	-2.74321	0.00975772	Suppressed
NEGATIVE	Luteolin	C15H10O6	HMDB0005800	C01514	Flavonoids	Phenylpropanoids and polyketides	Infect Kyabra 96h - Control Kyabra 96h	378.33	119.859	3.15647	0.00340125	Induced
POSITIVE	Imperatorin	C16H14O4	HMDB0034376	C09269	Coumarins and derivatives	Phenylpropanoids and polyketides	Infect Kyabra 48h - Control Kyabra 48h	2569.29	829.002	3.09926	0.00395015	Induced
NEGATIVE	2,3-Di-O-methylellagic acid	C16H10O8	HMDB0041395	NA	Tanins	Phenylpropanoids and polyketides	Infect Kyabra 24h - Control Kyabra 24h	5.46422	1.79938	3.03673	0.00464587	Induced
NEGATIVE	L-Leucine	C6H13NO2	HMDB0000687	C00123	Carboxylic acids and derivatives	Organic acids and derivatives	Infect Kyabra 96h - Control Kyabra 96h	-528.962	192.945	-2.74152	0.00979866	Suppressed
POSITIVE	Levulinic acid	C5H8O3	HMDB0000720	NA	Keto acid and derivatives	Organic acids and derivatives	Infect Kyabra 48h - Control Kyabra 48h	-181.749	66.7112	-2.72442	0.0102207	Suppressed
POSITIVE	Lycoperdic acid	C8H11NO6	HMDB0030417	#N/A	Carboxylic acids and derivatives	Organic acids and derivatives	Infect Kyabra 48h - Control Kyabra 48h	-72.1848	26.5115	-2.72278	0.010262	Suppressed
POSITIVE	L-Threonine	C4H9NO3	HMDB0000167	C00188	Carboxylic acids and derivatives	Organic acids and derivatives	Infect Kyabra 96h - Control Kyabra 96h	-556.081	207.753	-2.67664	0.0114911	Suppressed
NEGATIVE	2-Hydroxyvaleric acid	C5H10O3	HMDB0001863	NA	Fatty Acyls	Lipids and lipid-like molecules	Infect Kyabra 96h - Control Kyabra 96h	10.126	3.35353	3.01952	0.00485688	Induced
NEGATIVE	Coumesterol	C15H8O5	HMDB0002326	C10205	Isoflavonoids	Phenylpropanoids and polyketides	Infect Kyabra 48h - Control Kyabra 48h	13.0398	4.38048	2.97679	0.00542055	Induced
NEGATIVE	2-Isopropylmalic acid	C7H12O5	HMDB0000402	C02504	fatty acyls	Lipids and lipid-like molecules	Infect Kyabra 24h - Control Kyabra 24h	69.2296	23.5047	2.94536	0.00587399	Induced
POSITIVE	Linolenic acid	C18H30O2	HMDB0001388	C06427	Fatty acids	Lipids and lipid-like molecules	Infect Kyabra 48h - Control Kyabra 48h	455.574	163.68	2.78332	0.00883448	Induced
NEGATIVE	Isorhamnetin 3-(6''-malonylglucoside)	C25H24O15	HMDB0038820	NA	flavonoid	Phenylpropanoids and polyketides	Infect Kyabra 96h - Control Kyabra 96h	-337.578	126.184	-2.67529	0.0115289	Suppressed
POSITIVE	Benzoic acid	C7H6O2	HMDB0001870	C00539	Benzene and substituted derivatives	Benzenoids	Infect Kyabra 48h - Control Kyabra 48h	97.1041	34.9206	2.78071	0.008892	Induced
POSITIVE	Pseudobaptigenin	C16H10O5	HMDB0036616	C10522	Isoflavonoids	Phenylpropanoids and polyketides	Infect Kyabra 48h - Control Kyabra 48h	2072.33	754.901	2.74517	0.0097107	Induced
NEGATIVE	Phlorisobutyrophenone 2-glucoside	C16H22O9	HMDB0029651	#N/A	Phenolic glycosides	Organic oxygen compounds	Infect Kyabra 48h - Control Kyabra 48h	-259.457	97.2135	-2.66894	0.011709	Suppressed
NEGATIVE	Quercetin 4'-glucoside	C21H20O12	HMDB0037932	C05623	flavonoids	Phenylpropanoids and polyketides	Infect Kyabra 48h - Control Kyabra 48h	-1214.55	455.237	-2.66796	0.0117371	Suppressed
NEGATIVE	Itaconic acid	C5H6O4	HMDB0002092	C00490	Fatty acids	Lipids and lipid-like molecules	Infect Kyabra 24h - Control Kyabra 24h	430.162	157.84	2.7253	0.0101985	Induced
POSITIVE	2-Oxo-4-methylthiobutanoic acid	C5H8O3S	HMDB0001553	C01180	Fatty acyls	Lipids and lipid-like molecules	Infect Kyabra 96h - Control Kyabra 96h	-405.769	152.195	-2.66611	0.0117901	Suppressed
NEGATIVE	Stearic acid	C18H36O2	HMDB0000827	C01530	Fatty Acyls	Lipids and lipid-like molecules	Infect Kyabra 96h - Control Kyabra 96h	-92.0902	35.3157	-2.60762	0.0135863	Suppressed
NEGATIVE	Glutaric acid	C5H8O4	HMDB0000661	C00489	Carboxylic acids and derivatives	Organic acids and derivatives	Infect Kyabra 48h - Control Kyabra 48h	-85.353	32.7475	-2.60639	0.0136267	Suppressed
NEGATIVE	Cyanidin 3-sambubioside	C26H29O15	HMDB0037976	C20490	flavonoids	Phenylpropanoids and polyketides	Infect Kyabra 48h - Control Kyabra 48h	-218.937	84.1411	-2.60202	0.013771	Suppressed
POSITIVE	Pipecolic acid	C6H11NO2	HMDB0000070	C00408	Carboxylic acids and derivatives	Organic acids and derivatives	Infect Kyabra 48h - Control Kyabra 48h	1216.17	448.119	2.71393	0.0104877	Induced
POSITIVE	Cyclic AMP	C10H12N5O6P	HMDB0000058	C00575	Purine nucleosides	Nucleosides, nucleotides, and analogues	Infect Kyabra 24h - Control Kyabra 24h	45.7668	17.1633	2.66654	0.0117776	Induced
POSITIVE	Dopamine	C8H11NO2	HMDB0000073	C03758	Phenols	Benzenoids	Infect Kyabra 48h - Control Kyabra 48h	-15.0225	5.78151	-2.59837	0.0138927	Suppressed
NEGATIVE	Citramalic acid	C5H8O5	HMDB0000426	C00815	Fatty Acyls	Organic acids and derivatives	Infect Kyabra 48h - Control Kyabra 48h	-325.857	125.45	-2.59752	0.0139212	Suppressed
POSITIVE	Lycoperdic acid	C8H11NO6	HMDB0030417	#N/A	Carboxylic acids and derivatives	Organic acids and derivatives	Infect Kyabra 96h - Control Kyabra 96h	-68.7458	26.5115	-2.59306	0.0140713	Suppressed
NEGATIVE	3'-AMP	C10H14N5O7P	HMDB0003540	C01367	Ribonucleoside 3'-phosphates	Nucleosides, nucleotides, and analogues	Infect Kyabra 96h - Control Kyabra 96h	-118.341	45.7093	-2.58899	0.0142098	Suppressed
POSITIVE	Homomethionine	C6H13NO2S	HMDB0030406	C17213	Carboxylic acids and derivatives	Organic acids and derivatives	Infect Kyabra 48h - Control Kyabra 48h	-331.7	128.134	-2.5887	0.0142196	Suppressed
NEGATIVE	Hesperetin	C16H14O6	HMDB0005782	C01709	Flavonoids	Phenylpropanoids and polyketides	Infect Kyabra 96h - Control Kyabra 96h	2169.72	828.023	2.62036	0.0131747	Induced
NEGATIVE	Hesperetin 5-O-glucoside	C22H24O11	HMDB0037535	NA	Flavonoids	Phenylpropanoids and polyketides	Infect Kyabra 96h - Control Kyabra 96h	53.0747	20.2817	2.61687	0.0132863	Induced
POSITIVE	Geranic acid	C10H16O2	HMDB0036103	NA	Prenol Lipids	Lipids and lipid-like molecules	Infect Kyabra 48h - Control Kyabra 48h	-41.5105	16.078	-2.58181	0.0144567	Suppressed
NEGATIVE	Irilone	C16H10O6	HMDB0033820	C10467	Isoflavonoids	Phenylpropanoids and polyketides	Infect Kyabra 96h - Control Kyabra 96h	1101.25	540.984	2.03564	0.0498806	Induced
NEGATIVE	6-Phosphogluconic acid	C6H13O10P	HMDB0001316	C00345	Organooxygen compounds	Organic oxygen compounds	Infect Kyabra 96h - Control Kyabra 96h	-78.3872	30.3942	-2.57902	0.014554	Suppressed
NEGATIVE	Xanthine	C5H4N4O2	HMDB0000292	C00385	Purine metabolism	Nucleosides, nucleotides, and analogues	Infect Kyabra 96h - Control Kyabra 96h	-218.665	85.015	-2.57208	0.0147982	Suppressed
NEGATIVE	4-Acetamidobutanoic acid	C6H11NO3	HMDB0003681	C02946	Carboxylic acids and derivatives	Organic acids and derivatives	Infect Kyabra 96h - Control Kyabra 96h	-127.416	49.5959	-2.56908	0.0149048	Suppressed

## Sheet: differential_all times
Supplementary Table 4D. Differential metabolites (identified in negative and positive ESI mode) at three time-points
ESI mode	metab	Formula	HMDB ID	KEGG	Class	Super class	Sample comparison	estimate	SE	t.ratio	p.value	Change
negative	(S)-Neolitsine	C19H17NO4	HMDB0033358	NA	Fatty acyls	Lipids and lipid-like molecules	Infect CICA1841 96h - Infect Kyabra 96h	-10.2591	0.331822	-30.9176	6.0511e-26	Induced
negative	1-Aminocyclopropanecarboxylic acid	C4H7NO2	HMDB0036458	C01234	alpha amino acids	Organic acids and derivatives	Infect CICA1841 96h - Infect Kyabra 96h	-18.1751	6.18114	-2.94041	0.00594853	Induced
negative	2,3-Di-O-methylellagic acid	C16H10O8	HMDB0041395	NA	hydrolyzable tannins	Phenylpropanoids and polyketides	Infect CICA1841 96h - Infect Kyabra 96h	7.24312	1.79938	4.02535	0.000313075	Suppressed
negative	2,3-Di-O-methylellagic acid	C16H10O8	HMDB0041395	NA	hydrolyzable tannins	Phenylpropanoids and polyketides	Infect CICA1841 24h - Infect Kyabra 24h	-6.68942	1.79938	-3.71764	0.000744155	induced
negative	2-Heptanethiol	C7H16S	HMDB0032303	NA	alkylthiols	Organosulfur compounds	Infect CICA1841 96h - Infect Kyabra 96h	28.8288	9.29588	3.10125	0.00392974	Suppressed
negative	2-Hydroxymyristic acid	C14H28O3	HMDB0002261	C13790	Fatty acyls	Lipids and lipid-like molecules	Infect CICA1841 48h - Infect Kyabra 48h	-5.1659	1.57111	-3.28806	0.00240113	Induced
negative	2-Isopropylmalic acid	C7H12O5	HMDB0000402	C02504	fatty acyls	Lipids and lipid-like molecules	Infect CICA1841 96h - Infect Kyabra 96h	75.6542	23.5047	3.21869	0.00288693	Suppressed
negative	2-Isopropylmalic acid	C7H12O5	HMDB0000402	C02504	fatty acyls	Lipids and lipid-like molecules	Infect CICA1841 48h - Infect Kyabra 48h	74.6784	23.5047	3.17718	0.0032211	suppressed
positive	2'-O-Methyladenosine	C11H15N5O4	HMDB0004326	C04779	purine nucleosides	Nucleosides, nucleotides, and analogues	Infect CICA1841 96h - Infect Kyabra 96h	58	15.5002	3.74188	0.000695589	suppressed
negative	3-Methyl-2-oxovaleric acid	C6H10O3	HMDB0000491	C00671	keto acids and derivatives	Organic acids and derivatives	Infect CICA1841 24h - Infect Kyabra 24h	-373.223	127.669	-2.92336	0.0062123	induced
positive	3-Oxododecanoic acid	C12H22O3	HMDB0010727	C02367	Keto acids and derivatives	Organic acids and derivatives	Infect CICA1841 48h - Infect Kyabra 48h	-17.7246	3.98194	-4.45125	9.19852e-05	induced
positive	4'-Methoxyacetophenone	C9H10O2	HMDB0032570	NA	alkyl-phenylketones	Organic oxygen compounds	Infect CICA1841 96h - Infect Kyabra 96h	-429.596	44.8394	-9.58077	4.67925e-11	Induced
negative	4-Methoxycinnamic acid	C10H10O3	HMDB0002040	C02666	Cinnamic acid and derivatives	Phenylpropanoids and polyketides	Infect CICA1841 96h - Infect Kyabra 96h	-336.281	27.0099	-12.4503	5.13143e-14	Induced
positive	4-Methoxycinnamic acid	C10H10O3	HMDB0002040	C02666	Cinnamic acid and derivatives	Phenylpropanoids and polyketides	Infect CICA1841 96h - Infect Kyabra 96h	-5555.64	421.119	-13.1926	1.03569e-14	Induced
negative	4-Methoxycinnamic acid	C10H10O3	HMDB0002040	C02666	Cinnamic acid and derivatives	Phenylpropanoids and polyketides	Infect CICA1841 48h - Infect Kyabra 48h	-114.127	27.0099	-4.22538	0.000176695	induced
positive	5'-Methylthioadenosine	C11H15N5O3S	HMDB0001173	C00170	5'-deoxyribonucleosides	Nucleosides, nucleotides, and analogues	Infect CICA1841 96h - Infect Kyabra 96h	200.995	73.683	2.72783	0.0101352	suppressed
negative	5-Thymidylic acid	C10H15N2O8P	HMDB0001227	C00364	Pyrimidine nucleotides	Nucleosides, nucleotides, and analogues	Infect CICA1841 96h - Infect Kyabra 96h	-246.423	39.8768	-6.17961	5.69226e-07	Induced
negative	5-Thymidylic acid	C10H15N2O8P	HMDB0001227	C00364	Pyrimidine nucleotides	Nucleosides, nucleotides, and analogues	Infect CICA1841 48h - Infect Kyabra 48h	-269.312	39.8768	-6.75359	1.06914e-07	induced
negative	6-Epi-7-isocucurbic acid glucoside	C18H30O8	HMDB0029782	NA	Fatty Acyls	Lipids and lipid-like molecules	Infect CICA1841 96h - Infect Kyabra 96h	28.4634	8.25435	3.44829	0.00156021	Suppressed
negative	6-Heptenyl glucosinolate	C14H25NO9S2	HMDB0038425	NA	alkylglucosinolates	Organic oxygen compounds	Infect CICA1841 96h - Infect Kyabra 96h	21.6509	8.15354	2.6554	0.0121017	Suppressed
negative	6-Hydroxyhexanoic acid	C6H12O3	HMDB0012843	C06103	hydroxy acids and derivatives	Organic acids and derivatives	Infect CICA1841 96h - Infect Kyabra 96h	10.2307	2.24425	4.55862	6.73027e-05	Suppressed
negative	6-Methylcoumarin	C10H8O2	HMDB0032394	NA	coumarins and derivatives	Phenylpropanoids and polyketides	Infect CICA1841 96h - Infect Kyabra 96h	-535.934	18.0956	-29.6169	2.38231e-25	Induced
positive	6-Methylcoumarin	C10H8O2	HMDB0032394	NA	coumarins and derivatives	Phenylpropanoids and polyketides	Infect CICA1841 96h - Infect Kyabra 96h	-117.716	13.8614	-8.49236	8.19123e-10	Induced
positive	6-Methylcoumarin	C10H8O2	HMDB0032394	NA	coumarins and derivatives	Phenylpropanoids and polyketides	Infect CICA1841 48h - Infect Kyabra 48h	-90.7388	13.8614	-6.54614	1.95125e-07	induced
negative	6-Methylcoumarin	C10H8O2	HMDB0032394	NA	coumarins and derivatives	Phenylpropanoids and polyketides	Infect CICA1841 48h - Infect Kyabra 48h	-52.916	18.0956	-2.92425	0.00619829	induced
positive	Adenine	C5H5N5	HMDB0000034	C00147	Imidazopyrimidines	Organoheterocyclic compounds	Infect CICA1841 96h - Infect Kyabra 96h	1695.12	566.907	2.99011	0.00523846	Suppressed
negative	Aesculin	C15H16O9	HMDB0030820	C09264	coumarin and derivatives	Phenylpropanoids and polyketides	Infect CICA1841 24h - Infect Kyabra 24h	9.22133	2.85965	3.22463	0.00284186	suppressed
negative	Aesculin	C15H16O9	HMDB0030820	C09264	coumarin and derivatives	Phenylpropanoids and polyketides	Infect CICA1841 96h - Infect Kyabra 96h	21.5499	2.85965	7.53586	1.14605e-08	Suppressed
negative	Aesculin	C15H16O9	HMDB0030820	C09264	coumarin and derivatives	Phenylpropanoids and polyketides	Infect CICA1841 48h - Infect Kyabra 48h	9.37387	2.85965	3.27798	0.00246651	suppressed
positive	Agmatine	C5H14N4	HMDB0001432	C00179	guanidines	Organic nitrogen compounds	Infect CICA1841 96h - Infect Kyabra 96h	-88.8482	24.3916	-3.64257	0.000916341	Induced
positive	alpha-Curcumene	C15H22	HMDB0059878	C09649	Prenol Lipids	Lipids and lipid-like molecules	Infect CICA1841 96h - Infect Kyabra 96h	116.527	36.3083	3.20938	0.00295888	Suppressed
positive	Aminoadipic acid	C6H11NO4	HMDB0000510	C00956	Carboxylic acids and derivatives	Organic acids and derivatives	Infect CICA1841 96h - Infect Kyabra 96h	-235.417	56.8925	-4.13792	0.000227082	Induced
negative	Arbutin	C12H16O7	HMDB0029943	C06186	phenolic glycosides	Organic oxygen compounds	Infect CICA1841 96h - Infect Kyabra 96h	11.9985	4.18385	2.86781	0.00715013	Suppressed
negative	Arbutin	C12H16O7	HMDB0029943	C06186	phenolic glycosides	Organic oxygen compounds	Infect CICA1841 48h - Infect Kyabra 48h	17.7936	4.18385	4.25293	0.000163229	suppressed
negative	Azelaic acid	C9H16O4	HMDB0000784	C08261	Fatty Acyls	Lipids and lipid-like molecules	Infect CICA1841 96h - Infect Kyabra 96h	100.928	36.7633	2.74534	0.00970667	Suppressed
negative	Benzoic acid	C7H6O2	HMDB0001870	C00539	Benzene and substituted derivatives	Benzenoids	Infect CICA1841 96h - Infect Kyabra 96h	-105.099	16.964	-6.1954	5.43474e-07	Induced
positive	Benzoic acid	C7H6O2	HMDB0001870	C00539	Benzene and substituted derivatives	Benzenoids	Infect CICA1841 96h - Infect Kyabra 96h	-128.029	34.9206	-3.66629	0.000858122	Induced
negative	Benzoic acid	C7H6O2	HMDB0001870	C00539	Benzene and substituted derivatives	Benzenoids	Infect CICA1841 48h - Infect Kyabra 48h	-53.9927	16.964	-3.18278	0.00317395	induced
positive	Benzothiazole	C7H5NS	HMDB0032930	NA	Benzothiazoles	Organoheterocyclic compounds	Infect CICA1841 96h - Infect Kyabra 96h	3391.84	1152.38	2.94333	0.00590437	suppressed
negative	beta-Glucogallin	C13H16O10	HMDB0038728	C01158	Tanins	Phenylpropanoids and polyketides	Infect CICA1841 96h - Infect Kyabra 96h	216.643	30.6609	7.06578	4.35373e-08	Suppressed
positive	Caffeic acid	C9H8O4	HMDB0001964	C01481	Hydroxycinnamic acids	Phenylpropanoids and polyketides	Infect CICA1841 96h - Infect Kyabra 96h	-16.2206	2.91365	-5.56709	3.45781e-06	Induced
negative	Cibaric acid	C18H28O5	HMDB0038580	NA	Fatty Acyls	Lipids and lipid-like molecules	Infect CICA1841 48h - Infect Kyabra 48h	-63.569	11.8467	-5.36598	6.26393e-06	Induced
positive	Cibaric acid	C18H28O5	HMDB0038580	NA	Fatty Acyls	Lipids and lipid-like molecules	Infect CICA1841 48h - Infect Kyabra 48h	-11.7947	2.27537	-5.18365	1.07327e-05	induced
positive	Cinnamic acid	C9H8O2	HMDB0000930	C10438	Cinnamic acids and derivatives	Phenylpropanoids and polyketides	Infect CICA1841 96h - Infect Kyabra 96h	19135.6	5187.18	3.68903	0.00080571	Suppressed
negative	Citramalic acid	C5H8O5	HMDB0000426	C02614	Fatty Acyls	Lipids and lipid-like molecules	Infect CICA1841 96h - Infect Kyabra 96h	533.853	125.45	4.25552	0.000162016	Suppressed
negative	Corchorifatty acid F	C18H32O5	HMDB0035919	NA	Fatty Acyls	Lipids and lipid-like molecules	Infect CICA1841 48h - Infect Kyabra 48h	-3837.62	1095.54	-3.50296	0.00134454	Induced
negative	Coumesterol	C15H8O5	HMDB0002326	C10205	Isoflavonoids	Phenylpropanoids and polyketides	Infect CICA1841 96h - Infect Kyabra 96h	-25.1979	4.38048	-5.75232	2.00128e-06	Induced
positive	Coumesterol	C15H8O5	HMDB0002326	C10205	Isoflavonoids	Phenylpropanoids and polyketides	Infect CICA1841 96h - Infect Kyabra 96h	-32.9311	4.35103	-7.56858	1.04531e-08	induced
negative	Cyanidin 3-sambubioside	C26H29O15	HMDB0037976	C20490	flavonoids	Phenylpropanoids and polyketides	Infect CICA1841 96h - Infect Kyabra 96h	920.071	84.1411	10.9349	1.64866e-12	Suppressed
negative	Cyanidin 3-sambubioside	C26H29O15	HMDB0037976	C20490	flavonoids	Phenylpropanoids and polyketides	Infect CICA1841 24h - Infect Kyabra 24h	239.278	84.1411	2.84377	0.00759591	suppressed
negative	Cyanidin 3-sambubioside	C26H29O15	HMDB0037976	C20490	flavonoids	Phenylpropanoids and polyketides	Infect CICA1841 48h - Infect Kyabra 48h	500.828	84.1411	5.95224	1.11025e-06	suppressed
positive	Cycloheterophyllin	C30H30O7	HMDB0030685	NA	Flavonoids	Phenylpropanoids and polyketides	Infect CICA1841 96h - Infect Kyabra 96h	-8.87535	0.78613	-11.2899	7.12931e-13	Induced
positive	Cytosine	C4H5N3O	HMDB0000630	C00380	Diazines	Organoheterocyclic compounds	Infect CICA1841 96h - Infect Kyabra 96h	51.7698	17.7955	2.90916	0.00644045	suppressed
negative	Daidzein	C15H10O4	HMDB0003312	C10208	Isoflavonoids	Phenylpropanoids and polyketides	Infect CICA1841 48h - Infect Kyabra 48h	-903.956	129.931	-6.95719	5.94478e-08	induced
positive	Daidzein	C15H10O4	HMDB0003312	C10208	Isoflavonoids	Phenylpropanoids and polyketides	Infect CICA1841 96h - Infect Kyabra 96h	-457.572	75.7709	-6.03888	8.60473e-07	Induced
positive	Daidzein	C15H10O4	HMDB0003312	C10208	Isoflavonoids	Phenylpropanoids and polyketides	Infect CICA1841 48h - Infect Kyabra 48h	-471.904	75.7709	-6.22804	4.93893e-07	induced
negative	Daidzin	C21H20O9	HMDB0033991	C10216	Isoflavonoids	Phenylpropanoids and polyketides	Infect CICA1841 96h - Infect Kyabra 96h	-94.9281	17.1465	-5.53628	3.78726e-06	Induced
positive	Daidzin	C21H20O9	HMDB0033991	C10216	Isoflavonoids	Phenylpropanoids and polyketides	Infect CICA1841 96h - Infect Kyabra 96h	-27.0607	7.55759	-3.5806	0.00108701	induced
negative	Daidzin	C21H20O9	HMDB0033991	C10216	Isoflavonoids	Phenylpropanoids and polyketides	Infect CICA1841 48h - Infect Kyabra 48h	-76.7498	17.1465	-4.47611	8.55748e-05	induced
negative	Delphinidin 3-(acetylglucoside)	C23H23O13	HMDB0038004	NA	Flavonoids	Phenylpropanoids and polyketides	Infect CICA1841 24h - Infect Kyabra 24h	-33.5215	8.70253	-3.85193	0.000511192	induced
negative	Delphinidin 3-sophoroside	C27H31O17	HMDB0038007	C16307	Flavonoids	Phenylpropanoids and polyketides	Infect CICA1841 96h - Infect Kyabra 96h	12.8874	4.49233	2.86875	0.00713326	Suppressed
negative	D-Glucuronic acid	C6H10O7	HMDB0000127	C00191	glucuronic acid derivatives	Organic oxygen compounds	Infect CICA1841 96h - Infect Kyabra 96h	195.978	43.4044	4.51517	7.63836e-05	Suppressed
negative	Dibutyl malate	C12H22O5	HMDB0031696	NA	Hydroxy acids and derivatives	Organic acids and derivatives	Infect CICA1841 48h - Infect Kyabra 48h	-58.6471	17.7295	-3.30787	0.0022774	Induced
negative	Dicumarol	C19H12O6	HMDB0014411	C00796	Coumarins and derivatives	Phenylpropanoids and polyketides	Infect CICA1841 24h - Infect Kyabra 24h	56.6497	17.3726	3.26086	0.00258148	suppressed
negative	Diethyl malonate	C7H12O4	HMDB0029573	NA	Carboxylic acids and derivatives	Organic acids and derivatives	Infect CICA1841 48h - Infect Kyabra 48h	-31.6169	4.6024	-6.86965	7.64764e-08	induced
negative	Dihydroferulic acid	C10H12O4	HMDB0062121	C01494	phenylpropanoic acids	Phenylpropanoids and polyketides	Infect CICA1841 96h - Infect Kyabra 96h	-537.146	49.4978	-10.8519	2.00989e-12	Induced
positive	Dihydrojasmone	C11H18O	HMDB0031565	NA	Organooxygen compounds	Organic oxygen compounds	Infect CICA1841 48h - Infect Kyabra 48h	-56.7864	18.0156	-3.15206	0.00344081	induced
negative	Dihydromelilotoside	C15H20O8	HMDB0038334	NA	phenolic glycosides	Organic oxygen compounds	Infect CICA1841 96h - Infect Kyabra 96h	-355.332	21.3379	-16.6526	1.26826e-17	Induced
negative	Dihydromelilotoside	C15H20O8	HMDB0038334	NA	phenolic glycosides	Organic oxygen compounds	Infect CICA1841 48h - Infect Kyabra 48h	-134.972	21.3379	-6.32546	3.71373e-07	induced
positive	Diisobutyl phthalate	C16H22O4	HMDB0013835	C15205	Benzene and substituted derivatives	Benzenoids	Infect CICA1841 96h - Infect Kyabra 96h	803.792	224.406	3.58186	0.00108326	Suppressed
negative	DL-o-Chlorophenylalanine	C9H10ClNO2	HMDB0255100	NA	Carboxylic acids and derivatives	Organic acids and derivatives	Infect CICA1841 96h - Infect Kyabra 96h	176.469	35.7317	4.93873	2.20937e-05	Suppressed
positive	DL-o-Chlorophenylalanine	C9H10ClNO2	HMDB0255100	NA	Carboxylic acids and derivatives	Organic acids and derivatives	Infect CICA1841 96h - Infect Kyabra 96h	700.462	221.64	3.16036	0.0033667	suppressed
negative	D-Xylose	C5H10O5	HMDB0000098	C00181	Pentoses	Organic oxygen compounds	Infect CICA1841 96h - Infect Kyabra 96h	2279.36	407.234	5.59717	3.16389e-06	Suppressed
positive	Eicosadienoic acid	C20H36O2	HMDB0005060	C16525	Fatty acids	Lipids and lipid-like molecules	Infect CICA1841 96h - Infect Kyabra 96h	-35.6709	3.44513	-10.354	6.72635e-12	Induced
negative	Eriodictyol	C15H12O6	HMDB0005810	C05631	Flavonoids	Phenylpropanoids and polyketides	Infect CICA1841 48h - Infect Kyabra 48h	-1171.23	122.957	-9.52554	5.39074e-11	induced
negative	Eriodictyol	C15H12O6	HMDB0005810	C05631	Flavonoids	Phenylpropanoids and polyketides	Infect CICA1841 96h - Infect Kyabra 96h	-1425.88	122.957	-11.5965	3.50085e-13	Induced
positive	Ethyl cinnamate	C11H12O2	HMDB0033834	C06359	Cinnamic acid and derivatives	Phenylpropanoids and polyketides	Infect CICA1841 96h - Infect Kyabra 96h	-381.93	21.3067	-17.9253	1.41204e-18	Induced
negative	Eugenol	C10H12O2	HMDB0005809	C10453	phenols	Benzenoids	Infect CICA1841 96h - Infect Kyabra 96h	-38.685	3.5577	-10.8736	1.90835e-12	Induced
negative	Flavin mononucleotide	C17H21N4O9P	HMDB0001520	C00061	flavin nucleotides	Phenylpropanoids and polyketides	Infect CICA1841 96h - Infect Kyabra 96h	15.9976	5.4812	2.91863	0.00628743	Suppressed
negative	Gallic acid	C7H6O5	HMDB0005807	C01424	Benzene and substituted derivatives	Benzenoids	Infect CICA1841 24h - Infect Kyabra 24h	-17.6117	6.49861	-2.71007	0.0105877	induced
negative	Gallic acid	C7H6O5	HMDB0005807	C01424	Benzene and substituted derivatives	Benzenoids	Infect CICA1841 96h - Infect Kyabra 96h	18.489	6.49861	2.84507	0.00757114	Suppressed
negative	Gallocatechin	C15H14O7	HMDB0038365	C12127	Flavonoids	Phenylpropanoids and polyketides	Infect CICA1841 96h - Infect Kyabra 96h	45.6056	15.9051	2.86735	0.00715844	Suppressed
negative	Garcinia acid	C6H8O8	HMDB0031159	NA	Carboxylic acids and derivatives	Organic acids and derivatives	Infect CICA1841 96h - Infect Kyabra 96h	35.6874	11.4542	3.11567	0.00378468	Suppressed
negative	Genipin	C11H14O5	HMDB0035830	C09780	Prenol Lipids	Lipids and lipid-like molecules	Infect CICA1841 96h - Infect Kyabra 96h	-457.539	47.5033	-9.63173	4.10785e-11	Induced
negative	Genistin	C21H20O10	HMDB0033988	C09126	Isoflavonoids	Phenylpropanoids and polyketides	Infect CICA1841 96h - Infect Kyabra 96h	184.014	24.2525	7.58743	9.91375e-09	Suppressed
negative	Genistin	C21H20O10	HMDB0033988	C09126	Isoflavonoids	Phenylpropanoids and polyketides	Infect CICA1841 24h - Infect Kyabra 24h	161.961	24.2525	6.67812	1.33017e-07	suppressed
negative	Genistin	C21H20O10	HMDB0033988	C09126	Isoflavonoids	Phenylpropanoids and polyketides	Infect CICA1841 48h - Infect Kyabra 48h	88.6191	24.2525	3.65401	0.000887794	suppressed
negative	Gentisic acid	C7H6O4	HMDB0000152	C00628	Isoflavonoids	Phenylpropanoids and polyketides	Infect CICA1841 96h - Infect Kyabra 96h	38.7228	8.95531	4.324	0.000132979	Suppressed
positive	Geranic acid	C10H16O2	HMDB0036103	NA	Prenol Lipids	Lipids and lipid-like molecules	Infect CICA1841 96h - Infect Kyabra 96h	42.399	16.078	2.63708	0.0126523	suppressed
negative	Gluconic acid	C6H12O7	HMDB0000625	C00257	sugar acids and derivatives	Organic oxygen compounds	Infect CICA1841 96h - Infect Kyabra 96h	2065.16	367.486	5.6197	2.96015e-06	Suppressed
negative	Glucose 6-phosphate	C6H13O9P	HMDB0001401	C00092	Organooxygen compounds	Organic oxygen compounds	Infect CICA1841 96h - Infect Kyabra 96h	280.166	97.2448	2.88104	0.00691553	Suppressed
negative	Glutamine	C5H10N2O3	HMDB0000641	C00064	Carboxylic acids and derivatives	Organic acids and derivatives	Infect CICA1841 96h - Infect Kyabra 96h	118.312	34.9318	3.38694	0.00184184	Suppressed
negative	Glutamine	C5H10N2O3	HMDB0000641	C00064	Carboxylic acids and derivatives	Organic acids and derivatives	Infect CICA1841 48h - Infect Kyabra 48h	126.446	34.9318	3.61979	0.000975816	Suppressed
negative	Glutamylmethionine	C10H18N2O5S	HMDB0028825	NA	Carboxylic acids and derivatives	Organic acids and derivatives	Infect CICA1841 96h - Infect Kyabra 96h	-10.4211	1.96048	-5.3156	7.26915e-06	Induced
positive	Glutathione	C10H17N3O6S	HMDB0000125	C00051	Carboxylic acids and derivatives	Organic acids and derivatives	Infect CICA1841 96h - Infect Kyabra 96h	-302.764	36.2674	-8.34809	1.21085e-09	Induced
negative	Glutathione	C10H17N3O6S	HMDB0000125	C00051	Carboxylic acids and derivatives	Organic acids and derivatives	Infect CICA1841 96h - Infect Kyabra 96h	-202.491	31.2337	-6.4831	2.34421e-07	Induced
positive	Glycerol	C3H8O3	HMDB0000131	C00116	Sugar alcohols	Organic oxygen compounds	Infect CICA1841 96h - Infect Kyabra 96h	368.263	60.0182	6.13586	6.4718e-07	Suppressed
negative	Glycitein	C16H12O5	HMDB0005781	C14536	Isoflavonoids	Phenylpropanoids and polyketides	Infect CICA1841 96h - Infect Kyabra 96h	5349.15	1432.22	3.73485	0.000709331	Suppressed
negative	Glycitein	C16H12O5	HMDB0005781	C14536	Isoflavonoids	Phenylpropanoids and polyketides	Infect CICA1841 48h - Infect Kyabra 48h	6115.14	1432.22	4.26968	0.00015554	Suppressed
negative	Glycolic acid	C2H4O3	HMDB0000115	C03547	hydroxy acids and derivatives	Organic acids and derivatives	Infect CICA1841 96h - Infect Kyabra 96h	2263.64	377.186	6.0014	9.60722e-07	Suppressed
negative	Glycolic acid	C2H4O3	HMDB0000115	C03547	hydroxy acids and derivatives	Organic acids and derivatives	Infect CICA1841 48h - Infect Kyabra 48h	1831.41	377.186	4.85547	2.82229e-05	suppressed
negative	Glyoxylic acid	C2H2O3	HMDB0000119	C00048	Carboxylic acids and derivatives	Organic acids and derivatives	Infect CICA1841 96h - Infect Kyabra 96h	46378.1	4451.85	10.4177	5.75296e-12	Suppressed
negative	Glyoxylic acid	C2H2O3	HMDB0000119	C00048	Carboxylic acids and derivatives	Organic acids and derivatives	Infect CICA1841 48h - Infect Kyabra 48h	23562.5	4451.85	5.29274	7.77697e-06	suppressed
negative	Gravolenic acid	C14H16O6	HMDB0033884	NA	Cinnamic acid and derivatives	Phenylpropanoids and polyketides	Infect CICA1841 96h - Infect Kyabra 96h	-11.1447	1.82588	-6.10374	7.11166e-07	Induced
positive	Guanosine	C10H13N5O5	HMDB0000133	C00387	purine nucleosides	Nucleosides, nucleotides, and analogues	Infect CICA1841 96h - Infect Kyabra 96h	195.137	44.985	4.33781	0.000127777	suppressed
negative	Guanosine	C10H13N5O5	HMDB0000133	C00387	purine nucleosides	Nucleosides, nucleotides, and analogues	Infect CICA1841 96h - Infect Kyabra 96h	158.625	28.8441	5.49938	4.22345e-06	Suppressed
positive	Hesperetin	C16H14O6	HMDB0005782	C01709	Flavonoids	Phenylpropanoids and polyketides	Infect CICA1841 96h - Infect Kyabra 96h	-2447.15	389.108	-6.28913	4.12998e-07	Induced
positive	Hesperetin 5-O-glucoside	C22H24O11	HMDB0037535	NA	Flavonoids	Phenylpropanoids and polyketides	Infect CICA1841 24h - Infect Kyabra 24h	11.4263	4.10343	2.78456	0.00880726	Suppressed
negative	Hesperetin 5-O-glucoside	C22H24O11	HMDB0037535	NA	Flavonoids	Phenylpropanoids and polyketides	Infect CICA1841 24h - Infect Kyabra 24h	53.51	20.2817	2.63834	0.0126137	suppressed
positive	Homomethionine	C6H13NO2S	HMDB0030406	C17213	Carboxylic acids and derivatives	Organic acids and derivatives	Infect CICA1841 96h - Infect Kyabra 96h	842.75	128.134	6.5771	1.78329e-07	Suppressed
positive	Homomethionine	C6H13NO2S	HMDB0030406	C17213	Carboxylic acids and derivatives	Organic acids and derivatives	Infect CICA1841 24h - Infect Kyabra 24h	341.423	128.134	2.66458	0.0118342	Suppressed
positive	Homomethionine	C6H13NO2S	HMDB0030406	C17213	Carboxylic acids and derivatives	Organic acids and derivatives	Infect CICA1841 48h - Infect Kyabra 48h	681.022	128.134	5.31492	7.28383e-06	suppressed
negative	Homovanillic acid	C9H10O4	HMDB0000118	C05582	Phenols	Benzenoids	Infect CICA1841 48h - Infect Kyabra 48h	-63.8025	10.014	-6.37134	3.24773e-07	induced
positive	Homovanillic acid	C9H10O4	HMDB0000118	C05582	Phenols	Benzenoids	Infect CICA1841 24h - Infect Kyabra 24h	-44.2314	13.5003	-3.27632	0.00247744	Induced
negative	Homovanillic acid	C9H10O4	HMDB0000118	C05582	Phenols	Benzenoids	Infect CICA1841 96h - Infect Kyabra 96h	-177.93	10.014	-17.7682	1.83892e-18	Induced
negative	Hydantoin-5-propionic acid	C6H8N2O4	HMDB0001212	C05565	Azolidines	Organoheterocyclic compounds	Infect CICA1841 96h - Infect Kyabra 96h	13.6933	5.15497	2.65632	0.0120745	Suppressed
positive	Hypoxanthine	C5H4N4O	HMDB0000157	C00262	Imidazopyrimidines	Organoheterocyclic compounds	Infect CICA1841 48h - Infect Kyabra 48h	-220.968	24.9132	-8.86949	2.9858e-10	induced
negative	Imperatorin	C16H14O4	HMDB0034376	C09269	Coumarins and derivatives	Phenylpropanoids and polyketides	Infect CICA1841 48h - Infect Kyabra 48h	-4335.39	790.315	-5.48566	4.3983e-06	induced
positive	Imperatorin	C16H14O4	HMDB0034376	C09269	Coumarins and derivatives	Phenylpropanoids and polyketides	Infect CICA1841 96h - Infect Kyabra 96h	-6082.3	829.002	-7.33689	2.01061e-08	induced
negative	Imperatorin	C16H14O4	HMDB0034376	C09269	Coumarins and derivatives	Phenylpropanoids and polyketides	Infect CICA1841 96h - Infect Kyabra 96h	-6089.59	790.315	-7.70527	7.12588e-09	Induced
positive	Imperatorin	C16H14O4	HMDB0034376	C09269	Coumarins and derivatives	Phenylpropanoids and polyketides	Infect CICA1841 48h - Infect Kyabra 48h	-2418.66	829.002	-2.91755	0.0063047	induced
positive	Indoleacrylic acid	C11H9NO2	HMDB0000734	NA	Indoles and derivatives	Organoheterocyclic compounds	Infect CICA1841 96h - Infect Kyabra 96h	-2913.17	1030.2	-2.82776	0.00790703	induced
negative	Inosinic acid	C10H13N4O8P	HMDB0000175	C00130	purine nucleosides	Nucleosides, nucleotides, and analogues	Infect CICA1841 96h - Infect Kyabra 96h	-16.3099	2.46967	-6.60406	1.64897e-07	Induced
negative	Inosinic acid	C10H13N4O8P	HMDB0000175	C00130	purine nucleosides	Nucleosides, nucleotides, and analogues	Infect CICA1841 48h - Infect Kyabra 48h	-7.56022	2.46967	-3.06123	0.00436054	induced
negative	Irilone	C16H10O7	HMDB0033821	C10468	Isoflavonoids	Phenylpropanoids and polyketides	Infect CICA1841 96h - Infect Kyabra 96h	-1581.7	540.984	-2.92374	0.00620632	Induced
positive	Isobutyric acid	C4H8O2	HMDB0001873	C02632	Carboxylic acids and derivatives	Organic acids and derivatives	Infect CICA1841 24h - Infect Kyabra 24h	-314.234	99.4516	-3.15967	0.00337279	Induced
positive	Isobutyric acid	C4H8O2	HMDB0001873	C02632	Carboxylic acids and derivatives	Organic acids and derivatives	Infect CICA1841 48h - Infect Kyabra 48h	326.461	99.4516	3.28261	0.00243624	suppressed
negative	Isopropylmaleic acid	C7H10O4	HMDB0012241	C02631	Fatty Acyls	Lipids and lipid-like molecules	Infect CICA1841 96h - Infect Kyabra 96h	30.5239	4.6902	6.50802	2.18012e-07	Suppressed
positive	Isorhamnetin	C16H12O7	HMDB0002655	C10084	Flavonoids	Phenylpropanoids and polyketides	Infect CICA1841 24h - Infect Kyabra 24h	-79.9945	17.6132	-4.54173	7.06991e-05	Induced
positive	Isorhamnetin 3-(6''-malonylglucoside)	C25H24O15	HMDB0038820	NA	flavonoid	Phenylpropanoids and polyketides	Infect CICA1841 24h - Infect Kyabra 24h	-292.912	59.6516	-4.91038	2.40154e-05	Induced
negative	Isorhamnetin 3-(6''-malonylglucoside)	C25H24O15	HMDB0038820	NA	flavonoid	Phenylpropanoids and polyketides	Infect CICA1841 24h - Infect Kyabra 24h	-420.179	126.184	-3.3299	0.00214703	induced
positive	Isorhamnetin 7-glucoside	C22H22O12	HMDB0029479	NA	Flavonoids	Phenylpropanoids and polyketides	Infect CICA1841 24h - Infect Kyabra 24h	-179.869	42.9566	-4.18722	0.000197162	Induced
negative	Isorhamnetin 7-glucoside	C22H22O12	HMDB0029479	NA	Flavonoids	Phenylpropanoids and polyketides	Infect CICA1841 24h - Infect Kyabra 24h	-756.719	173.018	-4.37364	0.000115197	induced
positive	Isosakuranin	C22H24O10	HMDB0029481	NA	Flavonoids	Phenylpropanoids and polyketides	Infect CICA1841 48h - Infect Kyabra 48h	-35.9238	3.83807	-9.35986	8.26197e-11	induced
positive	Isosakuranin	C22H24O10	HMDB0029481	NA	Flavonoids	Phenylpropanoids and polyketides	Infect CICA1841 96h - Infect Kyabra 96h	-52.9093	3.83807	-13.7854	3.01512e-15	Induced
negative	Isovanillic acid	C8H8O4	HMDB0060003	NA	Benzene and substituted derivatives	Benzenoids	Infect CICA1841 96h - Infect Kyabra 96h	-26.3032	5.89602	-4.46117	8.93702e-05	Induced
negative	Isovanillic acid	C8H8O4	HMDB0060003	NA	Carboxylic acids and derivatives	Organic acids and derivatives	Infect CICA1841 48h - Infect Kyabra 48h	-38.5875	5.89602	-6.54467	1.9596e-07	Induced
negative	Jasmonic acid	C12H18O3	HMDB0032797	C08491	Fatty Acyls	Lipids and lipid-like molecules	Infect CICA1841 48h - Infect Kyabra 48h	-192.97	66.2304	-2.91362	0.0063679	induced
positive	Kaempferide	C16H12O6	HMDB0037441	C10098	Flavonoids	Phenylpropanoids and polyketides	Infect CICA1841 96h - Infect Kyabra 96h	-1215.13	285.7	-4.25316	0.000163123	Induced
negative	Kaempferol 3-(6-acetylgalactoside)	C23H22O12	HMDB0035466	NA	Flavonoids	Phenylpropanoids and polyketides	Infect CICA1841 96h - Infect Kyabra 96h	3173.74	1206.52	2.6305	0.0128555	Suppressed
positive	L-Alanine	C3H7NO2	HMDB0000161	C00041	Carboxylic acids and derivatives	Organic acids and derivatives	Infect CICA1841 48h - Infect Kyabra 48h	-319.285	107.585	-2.96775	0.00554742	induced
negative	L-Arabitol	C5H12O5	HMDB0001851	C00532	Organooxygen compounds	Organic oxygen compounds	Infect CICA1841 48h - Infect Kyabra 48h	-56.7604	21.2796	-2.66736	0.0117541	induced
negative	L-Asparagine	C4H8N2O3	HMDB0000168	C00152	Carboxylic acids and derivatives	Organic acids and derivatives	Infect CICA1841 96h - Infect Kyabra 96h	3244.52	1259.34	2.57637	0.0146469	Suppressed
negative	L-Asparagine	C4H8N2O3	HMDB0000168	C00152	Carboxylic acids and derivatives	Organic acids and derivatives	Infect CICA1841 48h - Infect Kyabra 48h	3667.77	1259.34	2.91246	0.00638675	Suppressed
positive	L-Asparagine	C4H8N2O3	HMDB0000168	C00152	Carboxylic acids and derivatives	Organic acids and derivatives	Infect CICA1841 48h - Infect Kyabra 48h	10063.8	3807.49	2.64315	0.0124672	suppressed
negative	L-Aspartic acid	C4H7NO4	HMDB0000191	C00049	Carboxylic acids and derivatives	Organic acids and derivatives	Infect CICA1841 96h - Infect Kyabra 96h	523.781	180.662	2.89924	0.00660438	Suppressed
negative	L-Coprine	C8H14N2O4	HMDB0034266	C08271	Carboxylic acids and derivatives	Organic acids and derivatives	Infect CICA1841 48h - Infect Kyabra 48h	-21.6165	3.92948	-5.50111	4.20195e-06	induced
negative	L-Coprine	C8H14N2O4	HMDB0034266	C08271	Carboxylic acids and derivatives	Organic acids and derivatives	Infect CICA1841 96h - Infect Kyabra 96h	-20.0267	3.92948	-5.09653	1.38791e-05	Induced
positive	Levulinic acid	C5H8O3	HMDB0000720	NA	Keto acid and derivatives	Organic acids and derivatives	Infect CICA1841 96h - Infect Kyabra 96h	392.917	66.7112	5.88982	1.3343e-06	Suppressed
positive	L-Histidine	C6H9N3O2	HMDB0000177	C00135	Carboxylic acids and derivatives	Organic acids and derivatives	Infect CICA1841 24h - Infect Kyabra 24h	-786.032	237.709	-3.3067	0.00228457	Induced
negative	Linamarin	C10H17NO6	HMDB0033699	C01594	Organooxygen compounds	Organic oxygen compounds	Infect CICA1841 96h - Infect Kyabra 96h	12.8416	3.46719	3.70374	0.000773461	Suppressed
negative	Linolenic acid	C18H30O2	HMDB0001388	C06427	Fatty acids	Lipids and lipid-like molecules	Infect CICA1841 48h - Infect Kyabra 48h	-519.265	143.573	-3.61674	0.000984053	Induced
positive	Liquiritigenin	C15H12O4	HMDB0029519	C09762	Flavonoids	Phenylpropanoids and polyketides	Infect CICA1841 48h - Infect Kyabra 48h	-703.478	115.119	-6.11085	6.96472e-07	induced
negative	Liquiritigenin	C15H12O4	HMDB0029519	C09762	Flavonoids	Phenylpropanoids and polyketides	Infect CICA1841 48h - Infect Kyabra 48h	-4321.16	723.726	-5.97072	1.0515e-06	Induced
positive	Liquiritigenin	C15H12O4	HMDB0029519	C09762	Flavonoids	Phenylpropanoids and polyketides	Infect CICA1841 96h - Infect Kyabra 96h	-1236.28	115.119	-10.7391	2.63509e-12	Induced
negative	Liquiritigenin	C15H12O4	HMDB0029519	C09762	Flavonoids	Phenylpropanoids and polyketides	Infect CICA1841 96h - Infect Kyabra 96h	-4148.53	723.726	-5.73218	2.12377e-06	Induced
negative	L-Lactic acid	C3H6O3	HMDB0000190	C00186	hydroxy acids and derivatives	Organic acids and derivatives	Infect CICA1841 96h - Infect Kyabra 96h	2398.09	446.609	5.36956	6.19803e-06	Suppressed
negative	L-Lactic acid	C3H6O3	HMDB0000190	C00186	hydroxy acids and derivatives	Organic acids and derivatives	Infect CICA1841 48h - Infect Kyabra 48h	1883.45	446.609	4.21721	0.000180891	suppressed
positive	L-Lysine	C6H14N2O2	HMDB0000182	C00047	Carboxylic acids and derivatives	Organic acids and derivatives	Infect CICA1841 96h - Infect Kyabra 96h	-3839.59	782.636	-4.90598	2.43286e-05	Induced
negative	L-Methionine	C5H11NO2S	HMDB0000696	C00073	Carboxylic acids and derivatives	Organic acids and derivatives	Infect CICA1841 96h - Infect Kyabra 96h	-15.7257	4.41623	-3.56088	0.00114748	Induced
positive	L-Methionine	C5H11NO2S	HMDB0000696	C00073	Carboxylic acids and derivatives	Organic acids and derivatives	Infect CICA1841 48h - Infect Kyabra 48h	505.484	108.476	4.65986	5.00794e-05	suppressed
negative	L-Phenylalanine	C9H11NO2	HMDB0000159	C00079	Carboxylic acids and derivatives	Organic acids and derivatives	Infect CICA1841 96h - Infect Kyabra 96h	3479.45	904.627	3.84628	0.000519373	Suppressed
negative	L-Serine	C3H7NO3	HMDB0000187	C00065	Carboxylic acids and derivatives	Organic acids and derivatives	Infect CICA1841 96h - Infect Kyabra 96h	87.4002	21.9178	3.98764	0.000348463	Suppressed
negative	L-Tyrosine	C9H11NO3	HMDB0000158	C00082	Carboxylic acids and derivatives	Organic acids and derivatives	Infect CICA1841 96h - Infect Kyabra 96h	296.48	96.2842	3.07922	0.00416162	Suppressed
negative	Luteolin	C15H10O6	HMDB0005800	C01514	Flavonoids	Phenylpropanoids and polyketides	Infect CICA1841 48h - Infect Kyabra 48h	-459.705	119.859	-3.83539	0.000535498	Induced
positive	L-Valine	C5H11NO2	HMDB0000883	C00183	Carboxylic acids and derivatives	Organic acids and derivatives	Infect CICA1841 96h - Infect Kyabra 96h	11600.7	2500.49	4.63937	5.31707e-05	Suppressed
negative	L-Valine	C5H11NO2	HMDB0000883	C00183	Carboxylic acids and derivatives	Organic acids and derivatives	Infect CICA1841 96h - Infect Kyabra 96h	419.045	112.723	3.71749	0.000744463	Suppressed
negative	Maleic acid	C4H4O4	HMDB0000176	C01384	Carboxylic acids and derivatives	Organic acids and derivatives	Infect CICA1841 96h - Infect Kyabra 96h	2625.58	647.195	4.05687	0.000286219	Suppressed
negative	Maleic acid	C4H4O4	HMDB0000176	C01384	Carboxylic acids and derivatives	Organic acids and derivatives	Infect CICA1841 48h - Infect Kyabra 48h	1867.38	647.195	2.88535	0.0068406	Suppressed
negative	Malic acid	C4H4O4	HMDB0000176	C01384	Carboxylic acids and derivatives	Organic acids and derivatives	Infect CICA1841 96h - Infect Kyabra 96h	32315.6	11031.8	2.92931	0.00611897	Suppressed
negative	Malonic acid	C3H4O4	HMDB0000691	C00383	Carboxylic acids and derivatives	Organic acids and derivatives	Infect CICA1841 96h - Infect Kyabra 96h	28.3162	10.3486	2.73624	0.00992717	Suppressed
negative	Mannitol	C6H14O6	HMDB0000765	C00392	Sugar alcohols	Organic oxygen compounds	Infect CICA1841 48h - Infect Kyabra 48h	-481.857	87.6418	-5.49803	4.24042e-06	induced
negative	Mannitol	C6H14O6	HMDB0000765	C00392	Sugar alcohols	Organic oxygen compounds	Infect CICA1841 96h - Infect Kyabra 96h	-1291.79	87.6418	-14.7394	4.47237e-16	Induced
negative	Methyl acetate	C3H6O2	HMDB0031523	C17530	Carboxylic acids and derivatives	Organic acids and derivatives	Infect CICA1841 24h - Infect Kyabra 24h	-38.4128	12.1001	-3.17458	0.00324316	induced
positive	Methyl cinnamate	C10H10O2	HMDB0033833	C06358	Cinnamic acids and derivatives	Phenylpropanoids and polyketides	Infect CICA1841 48h - Infect Kyabra 48h	48.2463	7.05831	6.83539	8.44171e-08	suppressed
positive	Methyl cinnamate	C10H10O2	HMDB0033833	C06358	Cinnamic acids and derivatives	Phenylpropanoids and polyketides	Infect CICA1841 96h - Infect Kyabra 96h	64.276	7.05831	9.10644	1.59862e-10	Suppressed
positive	Methyl cinnamate	C10H10O2	HMDB0033833	C06358	Cinnamic acids and derivatives	Phenylpropanoids and polyketides	Infect CICA1841 24h - Infect Kyabra 24h	52.7125	7.05831	7.46814	1.38702e-08	Suppressed
positive	Methyl jasmonate	C13H20O3	HMDB0036583	C11512	Fatty Acyls	Lipids and lipid-like molecules	Infect CICA1841 96h - Infect Kyabra 96h	80.2696	15.0821	5.32219	7.12902e-06	Suppressed
negative	Mevalonic acid	C6H12O4	HMDB0000227	C00418	Fatty Acyls	Lipids and lipid-like molecules	Infect CICA1841 96h - Infect Kyabra 96h	-139.852	35.9957	-3.88525	0.000465445	Induced
negative	Myricanol 5-(6-galloylglucoside)	C34H40O14	HMDB0036526	NA	Diarylheptanoids	Phenylpropanoids and polyketides	Infect CICA1841 48h - Infect Kyabra 48h	-5.54121	1.55189	-3.57063	0.0011172	Induced
negative	N-Acetyl-L-glutamate 5-semialdehyde	C7H11NO4	HMDB0006488	C01250	Carboxylic acids and derivatives	Organic acids and derivatives	Infect CICA1841 96h - Infect Kyabra 96h	61.0556	18.7915	3.2491	0.0026634	Suppressed
negative	N-Acetyl-L-glutamic acid	C7H11NO5	HMDB0001138	C00624	Carboxylic acids and derivatives	Organic acids and derivatives	Infect CICA1841 96h - Infect Kyabra 96h	88.8343	26.3696	3.36882	0.00193399	Suppressed
negative	Naringenin	C15H12O5	HMDB0002670	C00509	Flavonoids	Phenylpropanoids and polyketides	Infect CICA1841 48h - Infect Kyabra 48h	-2671.37	248.484	-10.7507	2.5629e-12	induced
positive	Naringenin	C15H12O5	HMDB0002670	C00509	Flavonoids	Phenylpropanoids and polyketides	Infect CICA1841 48h - Infect Kyabra 48h	-516.026	66.8788	-7.71584	6.91852e-09	induced
positive	Naringenin	C15H12O5	HMDB0002670	C00509	Flavonoids	Phenylpropanoids and polyketides	Infect CICA1841 96h - Infect Kyabra 96h	-829.01	66.8788	-12.3957	5.78623e-14	induced
negative	Naringenin	C15H12O5	HMDB0002670	C00509	Flavonoids	Phenylpropanoids and polyketides	Infect CICA1841 96h - Infect Kyabra 96h	-3378.02	248.484	-13.5945	4.4673e-15	Induced
negative	Neryl rhamnosyl-glucoside	C22H38O10	HMDB0029349	NA	Prenol Lipids	Lipids and lipid-like molecules	Infect CICA1841 96h - Infect Kyabra 96h	12.4035	2.31692	5.35345	6.50019e-06	Suppressed
negative	N-Feruloylaspartic acid	C14H15NO7	HMDB0040830	NA	Carboxylic acids and derivatives	Organic acids and derivatives	Infect CICA1841 48h - Infect Kyabra 48h	44.5878	12.1439	3.67163	0.000845524	Suppressed
negative	N-Feruloylaspartic acid	C14H15NO7	HMDB0040830	NA	Carboxylic acids and derivatives	Organic acids and derivatives	Infect CICA1841 96h - Infect Kyabra 96h	74.4936	12.1439	6.13425	6.50234e-07	Suppressed
positive	Nicotinic acid	C6H5NO2	HMDB0001488	C00253	Pyridines and derivatives	Organoheterocyclic compounds	Infect CICA1841 48h - Infect Kyabra 48h	-643.558	48.1248	-13.3727	7.08967e-15	induced
positive	Nicotinic acid	C6H5NO2	HMDB0001488	C00253	Pyridines and derivatives	Organoheterocyclic compounds	Infect CICA1841 96h - Infect Kyabra 96h	-984.608	48.1248	-20.4595	2.55329e-20	Induced
positive	Nicotinic acid	C6H5NO2	HMDB0001488	C00253	Pyridines and derivatives	Organoheterocyclic compounds	Infect CICA1841 24h - Infect Kyabra 24h	-212.293	48.1248	-4.4113	0.000103291	Induced
positive	Octyl 4-methoxycinnamic acid	C18H26O3	HMDB0061861	D05225	Cinnamic acids and derivatives	Phenylpropanoids and polyketides	Infect CICA1841 96h - Infect Kyabra 96h	201.767	29.0204	6.9526	6.02369e-08	Suppressed
negative	Oxoadipic acid	C9H17NO5	HMDB0000210	C00864	Alcohols and polyols	Organic oxygen compounds	Infect CICA1841 96h - Infect Kyabra 96h	220.403	85.4436	2.57952	0.0145367	Suppressed
positive	Pantothenic acid	C9H17NO5	HMDB0000210	C00864	Alcohols and polyols	Organic oxygen compounds	Infect CICA1841 96h - Infect Kyabra 96h	176.055	30.8959	5.69833	2.34689e-06	Suppressed
negative	Pantothenic acid	C9H17NO5	HMDB0000210	C00864	Alcohols and polyols	Organic oxygen compounds	Infect CICA1841 96h - Infect Kyabra 96h	213.617	38.1526	5.59902	3.14665e-06	Suppressed
positive	p-Cresol	C7H8O	HMDB0001858	C01468	Phenols	Benzenoids	Infect CICA1841 96h - Infect Kyabra 96h	-251.949	25.2086	-9.99454	1.64127e-11	Induced
negative	Phenylacetaldehyde	C8H8O	HMDB0006236	C00601	benzene and substituted derivatives	Benzenoids	Infect CICA1841 24h - Infect Kyabra 24h	153.736	47.2607	3.25295	0.00263635	suppressed
negative	Phenylacetaldehyde	C8H8O	HMDB0006236	C00601	benzene and substituted derivatives	Benzenoids	Infect CICA1841 96h - Infect Kyabra 96h	176.744	47.2607	3.73977	0.000699681	Suppressed
positive	Phenylacetic acid	C8H8O2	HMDB0000209	C07086	benzene and substituted derivatives	Benzenoids	Infect CICA1841 48h - Infect Kyabra 48h	-714.315	122.647	-5.82414	1.61924e-06	induced
positive	Phenylacetic acid	C8H8O2	HMDB0000209	C07086	benzene and substituted derivatives	Benzenoids	Infect CICA1841 96h - Infect Kyabra 96h	-1019.87	122.647	-8.31545	1.3233e-09	Induced
negative	Phenylacetic acid	C8H8O2	HMDB0000209	C07086	benzene and substituted derivatives	Benzenoids	Infect CICA1841 96h - Infect Kyabra 96h	-23.7206	0.897722	-26.4231	8.8703e-24	Induced
negative	Phenylethyl primeveroside	C19H28O10	HMDB0041274	NA	o-glycosyl compounds	Organic oxygen compounds	Infect CICA1841 96h - Infect Kyabra 96h	-2389	202.921	-11.7731	2.33666e-13	Induced
positive	Phenyllactic acid	C9H10O3	HMDB0000779	C01479	phenylpropanoic acids	Phenylpropanoids and polyketides	Infect CICA1841 96h - Infect Kyabra 96h	79.2267	11.6898	6.77744	9.97913e-08	suppressed
negative	Phenyllactic acid	C9H10O3	HMDB0000779	C01479	phenylpropanoic acids	Phenylpropanoids and polyketides	Infect CICA1841 96h - Infect Kyabra 96h	333.216	69.7109	4.77997	3.52268e-05	Suppressed
positive	Phenyllactic acid	C9H10O3	HMDB0000779	C01479	phenylpropanoic acids	Phenylpropanoids and polyketides	Infect CICA1841 48h - Infect Kyabra 48h	35.3454	11.6898	3.02362	0.00480578	suppressed
negative	Phenylpyruvic acid	C9H8O3	HMDB0000205	C00166	phenylpyruvic acid derivatives	Benzenoids	Infect CICA1841 48h - Infect Kyabra 48h	-283.278	43.2359	-6.55191	1.91876e-07	induced
negative	Phenylpyruvic acid	C9H8O3	HMDB0000205	C00166	phenylpyruvic acid derivatives	Benzenoids	Infect CICA1841 96h - Infect Kyabra 96h	-256.289	43.2359	-5.92768	1.1935e-06	Induced
negative	Phloretin	C15H14O5	HMDB0003306	C00774	Linear 1,3-diarylpropanoids	Phenylpropanoids and polyketides	Infect CICA1841 48h - Infect Kyabra 48h	-2281.37	213.416	-10.6898	2.96819e-12	induced
positive	Phloretin	C15H14O5	HMDB0003306	C00774	Linear 1,3-diarylpropanoids	Phenylpropanoids and polyketides	Infect CICA1841 96h - Infect Kyabra 96h	-234.704	56.5416	-4.151	0.000218736	induced
negative	Phloretin	C15H14O5	HMDB0003306	C00774	Linear 1,3-diarylpropanoids	Phenylpropanoids and polyketides	Infect CICA1841 96h - Infect Kyabra 96h	-3444.66	213.416	-16.1406	3.18588e-17	Induced
negative	Phosphate	H3O4P	HMDB0001429	C00009	non-metal phosphates	Homogeneous non-metal compounds	Infect CICA1841 96h - Infect Kyabra 96h	929.777	253.414	3.66901	0.000851688	Suppressed
positive	Phosphoglycolic acid	C2H5O6P	HMBD0000816	C00988	Organic phosphoric acids and derivatives	Organic acids and derivatives	Infect CICA1841 24h - Infect Kyabra 24h	39.1404	13.8066	2.83491	0.00776672	Suppressed
negative	Phthalic acid	C8H6O4	HMDB0002107	C01606	benzenedicarboxylic acid	Benzenoids	Infect CICA1841 48h - Infect Kyabra 48h	-39.4058	9.36221	-4.20903	0.000185196	Induced
positive	Pipecolic acid	C6H11NO2	HMDB0000070	C00408	Carboxylic acids and derivatives	Organic acids and derivatives	Infect CICA1841 96h - Infect Kyabra 96h	-5996.25	448.119	-13.3809	6.96859e-15	Induced
positive	Pipecolic acid	C6H11NO2	HMDB0000070	C00408	Carboxylic acids and derivatives	Organic acids and derivatives	Infect CICA1841 48h - Infect Kyabra 48h	-1262.68	448.119	-2.81773	0.00810797	induced
positive	Piperidine	C5H11N	HMDB0034301	C01746	piperidines	Organoheterocyclic compounds	Infect CICA1841 96h - Infect Kyabra 96h	132.02	48.3418	2.73096	0.0100572	suppressed
positive	Pseudobaptigenin	C16H10O5	HMDB0036616	C10522	Isoflavonoids	Phenylpropanoids and polyketides	Infect CICA1841 96h - Infect Kyabra 96h	-4590.61	754.901	-6.08108	7.60121e-07	Induced
negative	Pseudobaptigenin	C16H10O5	HMDB0036616	C10522	Isoflavonoids	Phenylpropanoids and polyketides	Infect CICA1841 96h - Infect Kyabra 96h	-5998.93	1907.93	-3.14422	0.00351231	Induced
positive	Pyridoxamine 5'-phosphate	C8H13N2O5P	HMDB0001555	C00647	Pyridines and derivatives	Organoheterocyclic compounds	Infect CICA1841 96h - Infect Kyabra 96h	-659.723	91.2616	-7.22892	2.73254e-08	Induced
negative	Pyrocatechol	C6H6O2	HMDB0000957	C15571	catechols	Benzenoids	Infect CICA1841 48h - Infect Kyabra 48h	-12.3704	2.06467	-5.99147	9.89214e-07	induced
negative	Pyrocatechol	C6H6O2	HMDB0000957	C15571	catechols	Benzenoids	Infect CICA1841 96h - Infect Kyabra 96h	-30.0719	2.06467	-14.5649	6.29653e-16	Induced
negative	Pyruvic acid	C3H4O3	HMDB0000243	C00022	alpha-keto acids and derivatives	Organic acids and derivatives	Infect CICA1841 48h - Infect Kyabra 48h	23653.5	4446.82	5.31921	7.19222e-06	suppressed
positive	Pyruvic acid	C3H4O3	HMDB0000243	C00022	alpha-keto acids and derivatives	Organic acids and derivatives	Infect CICA1841 96h - Infect Kyabra 96h	12.588	3.74988	3.35691	0.00199693	suppressed
negative	Pyruvic acid	C3H4O3	HMDB0000243	C00022	alpha-keto acids and derivatives	Organic acids and derivatives	Infect CICA1841 96h - Infect Kyabra 96h	46509.2	4446.82	10.459	5.20026e-12	Suppressed
positive	Quercetin	C15H10O7	HMDB0005794	C00389	Flavonoids	Phenylpropanoids and polyketides	Infect CICA1841 96h - Infect Kyabra 96h	126.446	30.376	4.16269	0.00021153	Suppressed
negative	Quercetin 3-(2-galloylglucoside)	C28H24O16	HMDB0037367	NA	FLAVONOID	Phenylpropanoids and polyketides	Infect CICA1841 48h - Infect Kyabra 48h	-82.3955	29.1816	-2.82355	0.00799094	induced
negative	Quercetin 3-(6''-acetylglucoside)	C23H22O13	HMDB0037366	NA	Flavonoids	Phenylpropanoids and polyketides	Infect CICA1841 24h - Infect Kyabra 24h	-160.124	41.5411	-3.85459	0.000507386	induced
positive	Quercetin 3-(6''-malonyl-glucoside)	C24H22O15	HMDB0037368	C12638	Flavonoids	Phenylpropanoids and polyketides	Infect CICA1841 24h - Infect Kyabra 24h	-51.7192	11.3924	-4.53981	7.10944e-05	Induced
negative	Quercetin 3-(6''-malonyl-glucoside)	C24H22O15	HMDB0037368	C12638	Flavonoids	Phenylpropanoids and polyketides	Infect CICA1841 24h - Infect Kyabra 24h	-237.252	56.7495	-4.18069	0.000200889	induced
negative	Quercetin 3-arabinoside	C20H18O11	HMDB0033795	NA	Diarylheptanoids	Phenylpropanoids and polyketides	Infect CICA1841 96h - Infect Kyabra 96h	33.8794	5.51509	6.14303	6.3371e-07	Suppressed
negative	Quercetin 3-arabinoside	C20H18O11	HMDB0033795	NA	Diarylheptanoids	Phenylpropanoids and polyketides	Infect CICA1841 24h - Infect Kyabra 24h	15.2341	5.51509	2.76226	0.00930872	suppressed
positive	Quercetin 3-arabinoside 7-glucoside	C26H28O16	HMDB0037355	NA	Flavonoids	Phenylpropanoids and polyketides	Infect CICA1841 96h - Infect Kyabra 96h	12.0363	1.73279	6.94619	6.13561e-08	suppressed
negative	Quercetin 3-arabinoside 7-glucoside	C26H28O16	HMDB0037355	NA	Flavonoids	Phenylpropanoids and polyketides	Infect CICA1841 96h - Infect Kyabra 96h	143.896	18.6251	7.72593	6.72624e-09	Suppressed
positive	Quercetin 4'-glucoside	C21H20O12	HMDB0037932	C05623	flavonoids	Phenylpropanoids and polyketides	Infect CICA1841 96h - Infect Kyabra 96h	398.307	87.5868	4.54758	6.95043e-05	suppressed
negative	Quercetin 4'-glucoside	C21H20O12	HMDB0037932	C05623	flavonoids	Phenylpropanoids and polyketides	Infect CICA1841 96h - Infect Kyabra 96h	2856.02	455.237	6.27369	4.3209e-07	Suppressed
negative	Quercetin 4'-glucoside	C21H20O12	HMDB0037932	C05623	flavonoids	Phenylpropanoids and polyketides	Infect CICA1841 24h - Infect Kyabra 24h	1186.39	455.237	2.60609	0.0136366	suppressed
positive	Quercitrin	C21H20O11	HMDB0033751	C01750	Flavonoids	Phenylpropanoids and polyketides	Infect CICA1841 48h - Infect Kyabra 48h	529.283	189.271	2.79643	0.00855081	suppressed
positive	Retinoic acid	C20H28O2	HMDB0001852	C00777	Retinoids	Lipids and lipid-like molecules	Infect CICA1841 96h - Infect Kyabra 96h	17.4627	3.23278	5.40177	5.63541e-06	Suppressed
negative	Retinoic acid	C20H28O2	HMDB0001852	C00777	Retinoids	Lipids and lipid-like molecules	Infect CICA1841 96h - Infect Kyabra 96h	46.8152	13.9105	3.36546	0.00195155	Suppressed
negative	Rhamnazin 3-rutinosid	C29H34O16	HMDB0037467	C17441	Flavonoid-3-o-glycosides	Phenylpropanoids and polyketides	Infect CICA1841 24h - Infect Kyabra 24h	-9.26903	2.21136	-4.19155	0.000194729	induced
negative	Rhamnazin 3-rutinoside	C29H34O16	HMDB0037467	C17441	Flavonoid-3-o-glycosides	Phenylpropanoids and polyketides	Infect CICA1841 48h - Infect Kyabra 48h	-11.3119	2.21136	-5.11537	1.31288e-05	induced
negative	Rhamnazin 3-rutinoside	C29H34O16	HMDB0037467	C17441	Flavonoid-3-o-glycosides	Phenylpropanoids and polyketides	Infect CICA1841 96h - Infect Kyabra 96h	-15.7921	2.21136	-7.14137	3.50743e-08	Induced
negative	Riboflavin	C17H20N4O6	HMDB0000244	C00255	Pteridines and derivatives	Organoheterocyclic compounds	Infect CICA1841 48h - Infect Kyabra 48h	-4.93059	0.603664	-8.16776	1.98079e-09	induced
positive	Riboflavin	C17H20N4O6	HMDB0000244	C00255	Pteridines and derivatives	Organoheterocyclic compounds	Infect CICA1841 96h - Infect Kyabra 96h	-9.31398	2.96467	-3.14166	0.00353594	induced
negative	Riboflavin	C17H20N4O6	HMDB0000244	C00255	Pteridines and derivatives	Organoheterocyclic compounds	Infect CICA1841 96h - Infect Kyabra 96h	-15.6551	0.603664	-25.9335	1.59963e-23	Induced
negative	Ribose-1-arsenate	C5H11AsO8	HMDB0012285	NA	pentoses	Organic oxygen compounds	Infect CICA1841 48h - Infect Kyabra 48h	542.66	174.181	3.1155	0.0037863	suppressed
negative	Ribose-1-arsenate	C5H11AsO8	HMDB0012285	NA	pentoses	Organic oxygen compounds	Infect CICA1841 96h - Infect Kyabra 96h	1054.31	174.181	6.05296	8.25589e-07	Suppressed
positive	Rutin	C27H30O16	HMDB0003249	C05625	Flavonoids	Phenylpropanoids and polyketides	Infect CICA1841 96h - Infect Kyabra 96h	56.8632	15.0976	3.76637	0.000649657	suppressed
negative	Rutin	C27H30O16	HMDB0003249	C05625	Flavonoids	Phenylpropanoids and polyketides	Infect CICA1841 96h - Infect Kyabra 96h	1301.21	234.244	5.55491	3.58449e-06	Suppressed
positive	Salicylic acid	C7H6O3	HMDB0001895	C00805	HORMONE/beta-hydroxy acid	HORMONE/beta-hydroxy acid	Infect CICA1841 48h - Infect Kyabra 48h	-49.3745	11.1778	-4.4172	0.000101537	induced
positive	Salicylic acid	C7H6O3	HMDB0001895	C00805	HORMONE/beta-hydroxy acid	HORMONE/beta-hydroxy acid	Infect CICA1841 96h - Infect Kyabra 96h	-178.486	11.1778	-15.9679	4.36911e-17	Induced
negative	Sebacic acid	C10H18O4	HMDB0000792	C08277	medium-chain fatty acids	Lipids and lipid-like molecules	Infect CICA1841 48h - Infect Kyabra 48h	-26.2584	7.06259	-3.71796	0.000743478	induced
negative	Sebacic acid	C10H18O4	HMDB0000792	C08277	medium-chain fatty acids	Lipids and lipid-like molecules	Infect CICA1841 96h - Infect Kyabra 96h	-66.3025	7.06259	-9.38785	7.6851e-11	Induced
positive	Shikimic acid	C7H10O5	HMDB0003070	C00493	medium-chain fatty acids	Lipids and lipid-like molecules	Infect CICA1841 96h - Infect Kyabra 96h	28.11	6.18617	4.54401	7.02309e-05	Suppressed
negative	Sorbitan laurate	C18H34O6	HMDB0029885	NA	Fatty acyls	Lipids and lipid-like molecules	Infect CICA1841 48h - Infect Kyabra 48h	-12.6763	1.87712	-6.75307	1.07073e-07	Induced
negative	Spinacetin 3-glucoside	C23H24O13	HMDB0037468	NA	flavonoid c-glycosides	Phenylpropanoids and polyketides	Infect CICA1841 48h - Infect Kyabra 48h	-102.617	13.6322	-7.52753	1.17326e-08	induced
negative	Spinacetin 3-glucoside	C23H24O13	HMDB0037468	NA	flavonoid c-glycosides	Phenylpropanoids and polyketides	Infect CICA1841 96h - Infect Kyabra 96h	-344.326	13.6322	-25.2582	3.66863e-23	Induced
negative	Stearic acid	C18H36O2	HMDB0000827	C01530	Fatty Acyls	Lipids and lipid-like molecules	Infect CICA1841 96h - Infect Kyabra 96h	119.585	35.3157	3.38618	0.00184564	Suppressed
negative	Succinic acid	C4H6O4	HMDB0000254	C00042	Carboxylic acids and derivatives	Organic acids and derivatives	Infect CICA1841 24h - Infect Kyabra 24h	-1487.82	517.05	-2.87751	0.0069774	induced
negative	Syringic acid	C9H10O5	HMDB0002085	C10833	Benzene and substituted derivatives	Benzenoids	Infect CICA1841 96h - Infect Kyabra 96h	-16.515	1.28206	-12.8816	2.00951e-14	Induced
negative	Threonic acid	C4H8O5	HMDB0000943	C01620	sugar acids	Organic oxygen compounds	Infect CICA1841 48h - Infect Kyabra 48h	2275.69	493.55	4.61087	5.77867e-05	suppressed
negative	Threonic acid	C4H8O5	HMDB0000943	C01620	sugar acids	Organic oxygen compounds	Infect CICA1841 96h - Infect Kyabra 96h	4310.95	493.55	8.73457	4.2752e-10	Suppressed
positive	Threonylserine	C7H14N2O5	HMDB0029070	NA	PEPTIDE	Organic acids and derivatives	Infect CICA1841 96h - Infect Kyabra 96h	41.4899	7.89083	5.25799	8.61773e-06	Suppressed
positive	Threonylserine	C7H14N2O5	HMDB0029070	NA	PEPTIDE	Organic acids and derivatives	Infect CICA1841 48h - Infect Kyabra 48h	24.7783	7.89083	3.14014	0.00355008	suppressed
positive	Thymidine	C10H14N2O5	HMDB0000273	C00214	pyrimidine nucleoside	Nucleosides, nucleotides, and analogues	Infect CICA1841 48h - Infect Kyabra 48h	-27.3946	6.78744	-4.03607	0.000303673	induced
positive	Thymidine	C10H14N2O5	HMDB0000273	C00214	pyrimidine nucleoside	Nucleosides, nucleotides, and analogues	Infect CICA1841 96h - Infect Kyabra 96h	-76.1947	6.78744	-11.2258	8.28444e-13	Induced
positive	Thymine	C5H6N2O2	HMDB0000262	C00178	Diazines	Organoheterocyclic compounds	Infect CICA1841 96h - Infect Kyabra 96h	42.8678	12.5199	3.42396	0.00166655	suppressed
negative	Traumatic acid	C12H20O4	HMDB0000933	C16308	Fatty Acyls	Lipids and lipid-like molecules	Infect CICA1841 48h - Infect Kyabra 48h	-104.768	31.4753	-3.32858	0.00215465	Induced
positive	Trigonelline	C7H7NO2	HMDB0000875	C01004	alkaloids and derivatives	Alkaloids and derivatives	Infect CICA1841 96h - Infect Kyabra 96h	9320.86	2434.97	3.82791	0.000546851	Suppressed
positive	Tryptophan	C11H12N2O2	HMDB0000929	C00078	Indoles and derivatives	Organoheterocyclic compounds	Infect CICA1841 96h - Infect Kyabra 96h	-2108.92	711.866	-2.96253	0.00562199	induced
positive	Tyramine	C8H11NO	HMDB0000306	C00483	BENZENE and substituted derivatives	Benzenoids	Infect CICA1841 96h - Infect Kyabra 96h	2338.85	404.706	5.77914	1.84905e-06	suppressed
negative	Uridine	C9H12N2O6	HMDB0000296	C00299	Pyridine nucleosides	Nucleosides, nucleotides, and analogues	Infect CICA1841 96h - Infect Kyabra 96h	813.487	136.918	5.94143	1.14617e-06	Suppressed
positive	Uridine 5'-monophosphate	C9H13N2O9P	HMDB0000288	C00105	Pyrimidine nucleotides	Nucleosides, nucleotides, and analogues	Infect CICA1841 24h - Infect Kyabra 24h	-48.9042	18.0606	-2.70778	0.0106476	Induced
negative	Uridine diphosphate glucose	C15H24N2O17P2	HMDB0000286	C00029	Pyrimidine nucleotides	Nucleosides, nucleotides, and analogues	Infect CICA1841 96h - Infect Kyabra 96h	36.7527	13.9564	2.6334	0.0127655	Suppressed
negative	Valerenolic acid	C15H22O3	HMDB0036563	NA	Prenol lipids	Lipids and lipid-like molecules	Infect CICA1841 48h - Infect Kyabra 48h	-15.2396	3.32606	-4.58188	6.28881e-05	Induced
positive	Vanillin	C8H8O3	HMDB0012308	C00755	phenolic aldehyde	Benzenoids	Infect CICA1841 48h - Infect Kyabra 48h	-27.8196	7.80266	-3.5654	0.00113334	induced
positive	Vanillin	C8H8O3	HMDB0012308	C00755	phenolic aldehyde	Benzenoids	Infect CICA1841 96h - Infect Kyabra 96h	-51.073	7.80266	-6.54559	1.95439e-07	Induced
negative	Vanilloloside	C14H20O8	HMDB0032013	NA	phenolic glycosides	Organic oxygen compounds	Infect CICA1841 48h - Infect Kyabra 48h	-90.2338	13.2121	-6.82963	8.58303e-08	induced
negative	Vanilloloside	C14H20O8	HMDB0032013	NA	phenolic glycosides	Organic oxygen compounds	Infect CICA1841 24h - Infect Kyabra 24h	-38.8414	13.2121	-2.93983	0.00595731	induced
positive	Xanthine	C5H4N4O2	HMDB0000292	C00385	purine nucleosides	Nucleosides, nucleotides, and analogues	Infect CICA1841 48h - Infect Kyabra 48h	187.858	52.6108	3.5707	0.00111698	suppressed
positive	Xanthine	C5H4N4O2	HMDB0000292	C00385	purine nucleosides	Nucleosides, nucleotides, and analogues	Infect CICA1841 96h - Infect Kyabra 96h	302.21	52.6108	5.74426	2.04943e-06	Suppressed
negative	Xanthine	C5H4N4O2	HMDB0000292	C00385	purine nucleosides	Nucleosides, nucleotides, and analogues	Infect CICA1841 96h - Infect Kyabra 96h	365.667	85.015	4.30121	0.000142023	Suppressed
positive	Xanthosine	C10H12N4O6	HMDB0000299	C01762	purine nucleosides	Nucleosides, nucleotides, and analogues	Infect CICA1841 48h - Infect Kyabra 48h	221.097	49.3062	4.48416	8.35959e-05	suppressed
positive	Xanthosine	C10H12N4O6	HMDB0000299	C01762	purine nucleosides	Nucleosides, nucleotides, and analogues	Infect CICA1841 96h - Infect Kyabra 96h	306.053	49.3062	6.20719	5.25015e-07	Suppressed
negative	Xylulose 5-phosphate	C5H11O8P	HMDB0000868	C00231	Pentose phosphate	Organic oxygen compounds	Infect CICA1841 48h - Infect Kyabra 48h	40.6375	14.3325	2.83535	0.00775816	Suppressed
negative	Xylulose 5-phosphate	C5H11O8P	HMDB0000868	C00231	Pentose phosphate	Organic oxygen compounds	Infect CICA1841 96h - Infect Kyabra 96h	71.865	14.3325	5.01415	1.7694e-05	Suppressed
