# Supplementary material for: Metabolite profiling of chickpea (Cicer arietinum) in response to necrotrophic fungus Ascochyta rabiei
Source: Front Plant Sci. 2024 Aug 13;15:1427688. doi: 10.3389/fpls.2024.1427688 (PMC11347347; doi:10.3389/fpls.2024.1427688)
Supplement: Supplementary file 5 [file Table5.xlsx]

## Sheet: 5A
Supplementary Table 5A. Pathway analysis results. Total is the total number of compounds in the pathway; the Hits is the number of compounds matched; the Raw p is the original p value calculated from the enrichment analysis; the FDR p is the p value adjusted using False Discovery Rate; the Impact is the pathway impact value calculated from pathway topology analysis.
No	Response	time	Change	Pathway Name	Total	Hits	Raw p	LOG P	FDR p	Impact	Metabolites matched in the pathway
1	differential	96 hpi	Induced	Flavonoid biosynthesis	47	4	0.0029584	2.5289	0.142	0.19345	(2S)-Liquiritigenin	Eriodictyol	Naringenin	Phloretin
2	differential	96 hpi	Induced	Phenylalanine metabolism	11	2	0.0088394	2.0536	0.28286	0.23529	Phenylacetic acid	Phenylpyruvic acid
3	differential	96 hpi	Suppressed	Aminoacyl-tRNA biosynthesis	46	7	0.0001259	3.9	0.012086	0.11111	L-Asparagine	L-Aspartic acid	L-Glutamine	L-Phenylalanine	L-Serine	L-Tyrosine	L-Valine
4	differential	96 hpi	Suppressed	Pentose and glucuronate interconversions	16	4	0.00059313	3.2268	0.023039	0.28125	D-Glucuronic acid	D-Xylose	Uridine diphosphate glucose	Xylulose 5-phosphate
5	differential	96 hpi	Suppressed	Arginine biosynthesis	18	4	0.00095997	3.0177	0.023039	0.22913	L-Glutamine	L-Aspartic acid	N-Acetylglutamic acid	N-Acetyl-L-glutamate 5-semialdehyde
6	differential	96 hpi	Suppressed	Valine, leucine and isoleucine biosynthesis	22	4	0.0021266	2.6723	0.034026	0.205	Isopropylmaleate	Pyruvic acid	2-Isopropylmalic acid	L-Valine
7	differential	96 hpi	Suppressed	Alanine, aspartate and glutamate metabolism	22	4	0.0021266	2.6723	0.034026	0.32014	L-Aspartic acid	L-Asparagine	L-Glutamine	Pyruvic acid
8	differential	96 hpi	Suppressed	Tyrosine metabolism	16	3	0.0074337	2.1288	0.089204	0.16892	L-Tyrosine	Tyramine	Pyruvic acid
9	differential	96 hpi	Suppressed	Isoquinoline alkaloid biosynthesis	6	2	0.009459	2.0242	0.092687	0.5	L-Tyrosine	Tyramine
10	differential	96 hpi	Suppressed	Glycine, serine and threonine metabolism	33	4	0.0096549	2.0153	0.092687	0.18128	L-Serine	L-Aspartic acid	Glyoxylic acid	Pyruvic acid
11	differential	96 hpi	Suppressed	Phenylalanine, tyrosine and tryptophan biosynthesis	22	3	0.018329	1.7369	0.12568	0.1016	L-Tyrosine	L-Phenylalanine	Shikimate
12	differential	96 hpi	Suppressed	Pyruvate metabolism	22	3	0.018329	1.7369	0.12568	0.16731	Pyruvic acid	L-Lactic acid	2-Isopropylmalic acid
13	differential	96 hpi	Suppressed	Pantothenate and CoA biosynthesis	23	3	0.020699	1.684	0.13247	0.12743	Pantothenate	Pyruvic acid	L-Valine
14	differential	96 hpi	Suppressed	Phenylalanine metabolism	11	2	0.031916	1.496	0.18023	0.47059	L-Tyrosine	L-Phenylalanine	Shikimate
15	differential	96 hpi	Suppressed	Glyoxylate and dicarboxylate metabolism	29	3	0.038316	1.4166	0.20435	0.31347	Glyoxylic acid	L-Serine	L-Glutamine

## Sheet: 5B
Supplementary Table 5B. The list of metabolites used for generating a pathway collage and metabolite-metabolite interactions
metab	t.ratio
Phloretin	-16.14
Naringenin	-13.59
Eriodictyol	-11.6
Phenylacetic acid	-8.32
Phenylpyruvic acid	-5.93
(2S)-Liquiritigenin	-5.73
L-Asparagine	2.58
Uridine diphosphate glucose	2.63
L-Aspartic acid	2.9
L-Tyrosine	3.08
2-Isopropylmalic acid	3.22
N-Acetyl-L-glutamate 5-semialdehyde	3.25
N-Acetylglutamic acid	3.37
L-Glutamine	3.39
L-Phenylalanine	3.85
L-Serine	3.99
D-Glucuronic acid	4.52
Shikimate	4.54
L-Valine	4.64
Xylulose 5-phosphate	5.01
L-Lactic acid	5.37
D-Xylose	5.6
Pantothenate	5.6
Tyramine	5.78
Isopropylmaleate	6.51
Glyoxylic acid	10.42
Pyruvic acid	10.46
