# Supplementary material for: Metabolite profiling of chickpea (Cicer arietinum) in response to necrotrophic fungus Ascochyta rabiei
Source: Front Plant Sci. 2024 Aug 13;15:1427688. doi: 10.3389/fpls.2024.1427688 (PMC11347347; doi:10.3389/fpls.2024.1427688)
Supplement: Supplementary file 6 [file Table6.xlsx]

## Sheet: Interaction analysis_node_table
Supplementary Table 6. Interaction network analysis of 27 significantly differentially altered metabolites at 96 hpi identified by MetaboAnalyst 5.0
KEGG ID	Compound	Degree	Betweenness
C07086	Phenylacetic acid	9	6.19
C00166	Phenylpyruvic acid	11	4.96
C00509	Naringenin	5	1.79
C05631	Eriodictyol	4	1.08
C00774	Phloretin	3	0.59
C00006	NADP	17	51.49
C00002	Adenosine triphosphate	17	47.24
C00022	Pyruvic acid	21	39.43
C00010	Coenzyme A	15	36.48
C00011	Carbon dioxide	16	34.39
C00007	Oxygen	14	23.24
C00116	Glycerol	11	21.29
C00082	L-Tyrosine	16	21
C00048	Glyoxylic acid	14	20.13
C01330	Sodium	13	19.83
C00079	L-Phenylalanine	17	19.31
C00026	Oxoglutaric acid	13	17.92
C00064	L-Glutamine	18	17.56
C00065	L-Serine	18	16.41
C00183	L-Valine	17	16.18
C00049	L-Aspartic acid	15	15.28
C03878	Beta-N-Acetylglucosamine	8	12.35
C00004	NADH	12	7.59
C00231	Xylulose 5-phosphate	6	6.44
C00186	L-Lactic acid	8	4.2
C00483	Tyramine	5	2.9
C01250	N-Acetyl-L-glutamate 5-semialdehyde	7	1.92
C00152	L-Asparagine	9	1.76
C00624	N-Acetylglutamic acid	5	1.12
C00493	Shikimic acid	4	1.1
C00016	FAD	4	0.9
C00864	Pantothenic acid	3	0.66
C00191	D-Glucuronic acid	2	0.16
C00181	D-Xylose	3	0.11
